# Supplementary material for: High-Resolution Genotyping of Expressed Equine MHC Reveals a Highly Complex MHC Structure
Source: Genes (Basel). 2023 Jul 10;14(7):1422. doi: 10.3390/genes14071422 (PMC10379315; doi:10.3390/genes14071422)
Supplement: Supplementary file 1 [file genes-14-01422-s001.zip]

Archive with 4 entries (4 files):
- Supplementary Data legends.pdf
- Supplementary Data S1.xlsx
- Supplementary Data S2.fasta
- Supplementary Data S3.xlsx
