# Supplementary material for: High-Resolution Genotyping of Expressed Equine MHC Reveals a Highly Complex MHC Structure
Source: Genes (Basel). 2023 Jul 10;14(7):1422. doi: 10.3390/genes14071422 (PMC10379315; doi:10.3390/genes14071422)
Supplement: Supplementary file 1 [file genes-14-01422-s001.zip › Supplementary Data S1.xlsx]

## Sheet: MHCI
Sample_ID	Breed	MHCI_comments	Total_Read_count_For_1	Total_read_count_For_3	Haplotype1	Haplotype2	Haplotype 1 - Allele 1	Haplotype 1 - Allele 2	Haplotype 1 - Allele 3	Haplotype 1 - Allele 4	Haplotype 1 - Allele 5	Haplotype 1 - Allele 6	Haplotype 1 - Allele 7	Haplotype 1 - Allele 8	Haplotype 1 - Allele 9	Haplotype 1 - Allele 10	Haplotype 1 - Allele 11	Haplotype 1 - Allele 12	Haplotype 1 - Allele 13	Haplotype 1 - Allele 14	Haplotype 1 - Allele 15	Haplotype 1 - Allele 16		Haplotype 2 - Allele 1	Haplotype 2 - Allele 2	Haplotype 2 - Allele 3	Haplotype 2 - Allele 4	Haplotype 2 - Allele 5	Haplotype 2 - Allele 6	Haplotype 2 - Allele 7	Haplotype 2 - Allele 8	Haplotype 2 - Allele 9	Haplotype 2 - Allele 10	Haplotype 2 - Allele 11	Haplotype 2 - Allele 12	Haplotype 2 - Allele 13	Haplotype 2 - Allele 14	Haplotype 2 - Allele 15	Haplotype 2 - Allele 16		Unassigned alleles	Unassigned alleles	Unassigned alleles	Unassigned alleles	Unassigned alleles	Unassigned alleles	Unassigned alleles	Unassigned alleles	Unassigned alleles
37009M	TB		26580	36209	HP1.4	HP1.1a	Eqca-MHCI*gb5:01|1098-4.13|4381-12.10	Eqca-1*003:AA|1322-4.97|2480-6.85	Eqca-7*001:01|2266-8.53|1342-3.71	Eqca-MHCI*gb11:01:01|1610-6.05719|1269-3.50465	Eqca-MHCI*gb13:01|0-0.00|1975-5.45	Eqca-MHCI*gb15:01|684-2.57|1049-2.90	Eqca-N*005:AA|480-1.81|1021-2.82	Eqca-MHCI*gb9:01|811-3.05|367-1.01	Eqca-MHCI*gb6:01|317-1.19|439-1.21	Eqca-MHCI*gb19:01|174-0.65|572-1.58	Eqca-MHCI*gb4:02|75-0.28|555-1.53	Eqca-6*001:01|563-2.12|6-0.02	Eqca-2*001:AD|355-1.34|107-0.30	Eqca-MHCI*gb12:02|0-0.00|121-0.33	Eqca-MHCI*gb26:01|0-0.00|115-0.32	Eqca-MHCI*gb25:01|4-0.01505|21-0.05800		Eqca-7*001:01|2266-8.53|1342-3.71	Eqca-MHCI*gb11:01:02|1576-5.92927|1270-3.50742	Eqca-N*001:01|1867-7.02|233-0.64	Eqca-MHCI*gb13:01|0-0.00|1975-5.45	Eqca-MHCI*gb9:01|811-3.05|367-1.01	Eqca-16*001:01|270-1.02|520-1.44	Eqca-2*001:AB|476-1.79|131-0.36	Eqca-MHCI*gb8:02|22-0.08|294-0.81	Eqca-MHCI*gb26:01|0-0.00|115-0.32	Eqca-4*001:AA|58-0.22|32-0.09	Eqca-MHCI*gb6:03|32-0.12039|42-0.11599
37010M	TB		15491	33480	HP1.3	HP1.6	Eqca-16*003:01|948-6.12|3844-11.48	Eqca-MHCI*gb11:01:02|1466-9.46|2375-7.09	Eqca-7*001:01|1006-6.49|1520-4.54	Eqca-1*002:02|161-1.04|1295-3.87	Eqca-MHCI*gb4:02|89-0.57|1215-3.63	Eqca-MHCI*gb13:01|0-0.00|1199-3.58	Eqca-2*001:03|561-3.62|245-0.73	Eqca-MHCI*gb27:01|0-0.00|784-2.34	Eqca-MHCI*gb40:01|357-2.30|8-0.02	Eqca-MHCI*gb16:01|39-0.25|219-0.65	Eqca-MHCI*gb26:01|0-0.00|166-0.50	Eqca-MHCI*gb38:01|11-0.07101|64-0.19116	Eqca-MHCI*gb1:02|16-0.10329|44-0.13142					Eqca-1*001:01|724-4.67|3465-10.35	Eqca-MHCI*gb11:01:02|1466-9.46|2375-7.09	Eqca-7*002:01:AA|2637-17.02|613-1.83	Eqca-MHCI*gb9:01|361-2.33|426-1.27	Eqca-6*001:01|627-4.05|60-0.18	Eqca-2*001:01|494-3.19|111-0.33	Eqca-3*001:01|13-0.08|235-0.70	Eqca-MHCI*gb6:02|12-0.08|209-0.62	Eqca-MHCI*gb13:02|0-0.00|182-0.54	Eqca-MHCI*gb26:01|0-0.00|166-0.50	Eqca-4*001:01|47-0.30|71-0.21	Eqca-MHCI*gb18:01|0-0.00|79-0.24	Eqca-MHCI*gb25:01|21-0.13556|58-0.17324	Eqca-MHCI*gb13:03|0-0|34-0.10155	Eqca-MHCI*gb31:01|25-0.16138|0-0
37011M	TB		24085	27181	HP1.7a	HP1.6b	Eqca-MHCI*gb11:01:02|3333-13.84|2149-7.91	Eqca-7*001:01|3022-12.55|1547-5.69	Eqca-MHCI*gb37:01|1366-5.67|2163-7.96	Eqca-MHCI*gb8:01|106-0.44|2352-8.65	Eqca-6*001:01|2260-9.38|63-0.23	Eqca-MHCI*gb4:02|190-0.79|1099-4.04	Eqca-MHCI*gb36:01|338-1.40|911-3.35	Eqca-MHCI*gb9:02|473-1.96|254-0.93	Eqca-2*001:AH|381-1.58|0-0.00	Eqca-MHCI*gb30:01|249-1.03|0-0.00	Eqca-MHCI*gb26:01|0-0.00|156-0.57	Eqca-MHCI*gb1:02|12-0.04982|12-0.04415						Eqca-MHCI*gb11:01:02|3333-13.84|2149-7.91	Eqca-7*001:01|3022-12.55|1547-5.69	Eqca-1*001:01|1293-5.37|2182-8.03	Eqca-MHCI*gb13:01|0-0.00|1767-6.50	Eqca-2*001:01|697-2.89|59-0.22	Eqca-MHCI*gb9:01|420-1.74382|197-0.72477	Eqca-4*001:01|124-0.51|119-0.44	Eqca-3*001:01|38-0.16|161-0.59	Eqca-MHCI*gb6:02|17-0.07|156-0.57	Eqca-MHCI*gb26:01|0-0.00|156-0.57	Eqca-MHCI*gb18:01|0-0|25-0.09198
37012M	TB		21502	27582	HP1.2	HP1.1a	Eqca-MHCI*gb50:01|2403-11.18|5867-21.27	Eqca-7*001:01|3686-17.14|2306-8.36	Eqca-MHCI*gb13:01|0-0.00|1866-6.77	Eqca-6*001:01|1258-5.85|25-0.09	Eqca-MHCI*gb2:01|292-1.36|954-3.46	Eqca-MHCI*gb9:01|671-3.12|369-1.34	Eqca-MHCI*gb27:01|0-0.00|965-3.50	Eqca-MHCI*gb4:01|105-0.49|829-3.01	Eqca-2*001:AE|563-2.62|346-1.25	Eqca-MHCI*gb26:01|0-0.00|107-0.39	Eqca-MHCI*gb12:01|0-0.00|95-0.34	Eqca-MHCI*gb25:01|14-0.06511|34-0.12327						Eqca-7*001:01|3686-17.14|2306-8.36	Eqca-MHCI*gb11:01:02|1138-5.29|785-2.85	Eqca-N*001:01|1634-7.60|256-0.93	Eqca-MHCI*gb13:01|0-0.00|1866-6.77	Eqca-16*001:01|328-1.53|780-2.83	Eqca-MHCI*gb9:01|671-3.12|369-1.34	Eqca-MHCI*gb8:02|30-0.14|706-2.56	Eqca-2*001:AB|423-1.97|185-0.67	Eqca-MHCI*gb26:01|0-0.00|107-0.39	Eqca-4*001:AA|29-0.13487|21-0.07614	Eqca-MHCI*gb6:03|20-0.09301|20-0.07251
37013M	TB		23864	26890	HP1.6a	HP1.1a	Eqca-7*002:01:AA|3998-16.75|866-3.22	Eqca-MHCI*gb11:01:02|2083-8.73|2662-9.90	Eqca-1*001:01|654-2.74|2915-10.84	Eqca-MHCI*gb9:01|1000-4.19|960-3.57	Eqca-6*001:01|1280-5.36|71-0.26	Eqca-2*001:01|435-1.82|70-0.26	Eqca-MHCI*gb13:02|0-0.00|242-0.90	Eqca-3*001:01|27-0.11|165-0.61	Eqca-MHCI*gb6:02|13-0.05|172-0.64	Eqca-4*001:01|79-0.33|93-0.35	Eqca-MHCI*gb26:01|0-0.00|141-0.52	Eqca-MHCI*gb25:01|16-0.07|58-0.22	Eqca-MHCI*gb18:01|0-0|53-0.19710	Eqca-MHCI*gb13:03|0-0|27-0.10041	Eqca-MHCI*gb31:01|19-0.07962|0-0			Eqca-MHCI*gb11:01:02|2083-8.73|2662-9.90	Eqca-N*001:01|2007-8.41|577-2.15	Eqca-7*001:01|1217-5.10|1274-4.74	Eqca-16*001:01|518-2.17|1911-7.11	Eqca-MHCI*gb9:01|1000-4.19|960-3.57	Eqca-MHCI*gb8:02|43-0.18|1427-5.31	Eqca-MHCI*gb13:01|0-0.00|1183-4.40	Eqca-2*001:AB|455-1.91|454-1.69	Eqca-MHCI*gb26:01|0-0.00|141-0.52	Eqca-MHCI*gb6:03|21-0.09|61-0.23	Eqca-4*001:AA|39-0.16343|43-0.15991
37014M	TB		26481	29966	HP1.9	HP1.3	Eqca-MHCI*gb34:01|4994-18.86|8691-29.00	Eqca-MHCI*gb35:01|2563-9.68|3964-13.23	Eqca-7*002:01:AA|2530-9.55|229-0.76	Eqca-MHCI*gb11:01:02|1042-3.93|592-1.98	Eqca-2*001:AA|498-1.88|46-0.15	Eqca-MHCI*gb7:02|0-0.00|152-0.51	Eqca-MHCI*gb38:01|37-0.14|63-0.21	Eqca-MHCI*gb26:01|0-0.00|96-0.32										Eqca-16*003:01|737-2.78|1412-4.71	Eqca-7*001:01|1126-4.25|544-1.82	Eqca-MHCI*gb11:01:02|1042-3.93|592-1.98	Eqca-1*002:02|163-0.62|558-1.86	Eqca-MHCI*gb4:02|109-0.41|568-1.90	Eqca-2*001:03|523-1.98|75-0.25	Eqca-MHCI*gb13:01|0-0.00|502-1.68	Eqca-MHCI*gb40:01|440-1.66|8-0.03	Eqca-MHCI*gb27:01|0-0.00|407-1.36	Eqca-MHCI*gb16:01|65-0.25|122-0.41	Eqca-MHCI*gb38:01|37-0.14|63-0.21	Eqca-MHCI*gb26:01|0-0.00|96-0.32	Eqca-MHCI*gb1:02|13-0.04909|46-0.15351
37015M	TB		33457	38052	HP1.7a	HP1.6	Eqca-MHCI*gb11:01:02|5658-16.91|4369-11.48	Eqca-MHCI*gb37:01|2966-8.87|6735-17.70	Eqca-MHCI*gb36:01|654-1.95|1285-3.38	Eqca-MHCI*gb4:02|242-0.72|1200-3.15	Eqca-2*001:AH|1132-3.38|0-0.00	Eqca-6*001:01|858-2.56|23-0.06	Eqca-MHCI*gb9:02|393-1.17464:1.07|222-0.58341	Eqca-MHCI*gb8:01|34-0.10|563-1.48	Eqca-MHCI*gb26:01|0-0.00|225-0.59	Eqca-MHCI*gb1:02|43-0.13|107-0.28	Eqca-MHCI*gb30:01|128-0.38|0-0.00	Eqca-7*001:01|2-0.00598|0-0						Eqca-MHCI*gb11:01:02|5658-16.91|4369-11.48	Eqca-1*001:01|1305-3.90|3767-9.90	Eqca-7*002:01:AA|2039-6.09|242-0.64	Eqca-2*001:01|1792-5.36|125-0.33	Eqca-MHCI*gb6:02|112-0.33|808-2.12	Eqca-6*001:01|858-2.56|23-0.06	Eqca-MHCI*gb9:01|422-1.26|265-0.70	Eqca-3*001:01|38-0.11|208-0.55	Eqca-MHCI*gb26:01|0-0.00|225-0.59	Eqca-MHCI*gb25:01|56-0.17|118-0.31	Eqca-4*001:01|95-0.28|76-0.20	Eqca-MHCI*gb18:01|0-0.00|156-0.41	Eqca-MHCI*gb13:02|0-0.00|138-0.36	Eqca-MHCI*gb31:01|27-0.08070|0-0	Eqca-MHCI*gb13:03|0-0|15-0.03942
37016M	TB		31450	29980	HP1.3	HP1.1a	Eqca-MHCI*gb11:01:02|4418-14.05|2551-8.51	Eqca-16*003:01|2059-6.55|4273-14.25	Eqca-7*001:01|3370-10.72|1858-6.20	Eqca-MHCI*gb4:02|261-0.83|1519-5.07	Eqca-2*001:03|1106-3.52|186-0.62	Eqca-1*002:02|200-0.64|924-3.08	Eqca-MHCI*gb13:01|0-0.00|933-3.11	Eqca-MHCI*gb40:01|688-2.19|8-0.03	Eqca-MHCI*gb16:01|179-0.57|300-1.00	Eqca-MHCI*gb27:01|0-0.00|381-1.27	Eqca-MHCI*gb26:01|0-0.00|71-0.24	Eqca-MHCI*gb1:02|22-0.06995|31-0.10340	Eqca-MHCI*gb38:01|20-0.06359|29-0.09673					Eqca-MHCI*gb11:01:02|4418-14.05|2551-8.51	Eqca-7*001:01|3370-10.72|1858-6.20	Eqca-N*001:01|3050-9.70|548-1.83	Eqca-16*001:01|838-2.66|1668-5.56	Eqca-2*001:AB|650-2.07|360-1.20	Eqca-MHCI*gb13:01|0-0.00|933-3.11	Eqca-MHCI*gb8:02|49-0.16|871-2.91	Eqca-MHCI*gb9:01|384-1.22|239-0.80	Eqca-4*001:AA|35-0.11129|39-0.13009	Eqca-MHCI*gb26:01|0-0.00|71-0.24	Eqca-MHCI*gb6:03|22-0.06995|27-0.09006
37017M	TB		26873	41443	HP1.3	HP1.1a	Eqca-7*001:01|3960-14.74|3637-8.78	Eqca-MHCI*gb11:01:02|3134-11.66|2829-6.83	Eqca-16*003:01|1673-6.23|3312-7.99	Eqca-MHCI*gb13:01|0-0.00|3263-7.87	Eqca-1*002:02|274-1.02|1222-2.95	Eqca-MHCI*gb4:02|133-0.49|1332-3.21	Eqca-MHCI*gb27:01|0-0.00|896-2.16	Eqca-2*001:03|696-2.59|140-0.34	Eqca-MHCI*gb40:01|454-1.69|7-0.02	Eqca-MHCI*gb16:01|95-0.35|195-0.47	Eqca-MHCI*gb26:01|0-0.00|155-0.37	Eqca-MHCI*gb38:01|44-0.16373|84-0.20269	Eqca-MHCI*gb1:02|14-0.05210|18-0.04343					Eqca-7*001:01|3960-14.74|3637-8.78	Eqca-MHCI*gb11:01:02|3134-11.66|2829-6.83	Eqca-MHCI*gb13:01|0-0.00|3263-7.87	Eqca-N*001:01|2642-9.83|386-0.93	Eqca-16*001:01|832-3.10|1632-3.94	Eqca-MHCI*gb9:01|750-2.79|427-1.03	Eqca-MHCI*gb8:02|60-0.22|1010-2.44	Eqca-2*001:AB|396-1.47|250-0.60	Eqca-MHCI*gb26:01|0-0.00|155-0.37	Eqca-4*001:AA|50-0.18606|25-0.06032	Eqca-MHCI*gb6:03|21-0.07815|27-0.06515
37018M	TB	Homozygous	15579	36616	HP1.6a	-	Eqca-1*001:01|1476-9.47|9996-27.30	Eqca-MHCI*gb11:01:02|1459-9.37|4247-11.60	Eqca-7*002:01:AA|3749-24.06|1192-3.26	Eqca-MHCI*gb9:01|696-4.47|1401-3.83	Eqca-2*001:01|1059-6.80|296-0.81	Eqca-6*001:01|1103-7.08|152-0.42	Eqca-MHCI*gb6:02|70-0.45|1098-3.00	Eqca-3*001:01|43-0.28|694-1.90	Eqca-MHCI*gb13:02|0-0.00|729-1.99	Eqca-4*001:01|122-0.78|261-0.71	Eqca-MHCI*gb26:01|0-0.00|302-0.82	Eqca-MHCI*gb18:01|0-0.00|235-0.64	Eqca-MHCI*gb25:01|35-0.22|182-0.50	Eqca-MHCI*gb13:03|0-0.00|137-0.37	Eqca-MHCI*gb31:01|35-0.22|0-0.00
37019M	TB		31505	38016	HP1.2	HP1.1a	Eqca-MHCI*gb50:01|2006-6.37|5242-13.79	Eqca-MHCI*gb2:01|1261-4.00|2590-6.81	Eqca-7*001:01|1899-6.03|1300-3.42	Eqca-MHCI*gb9:01|1318-4.18|1009-2.65	Eqca-MHCI*gb13:01|0-0.00|1685-4.43	Eqca-MHCI*gb4:01|149-0.47|1140-3.00	Eqca-2*001:AE|738-2.34|324-0.85	Eqca-MHCI*gb27:01|0-0.00|500-1.32	Eqca-6*001:01|469-1.49|27-0.07	Eqca-MHCI*gb12:01|0-0.00|351-0.92	Eqca-MHCI*gb26:01|0-0.00|236-0.62	Eqca-MHCI*gb25:01|42-0.13|81-0.21						Eqca-MHCI*gb11:01:02|3325-10.55|2313-6.08	Eqca-N*001:01|3730-11.84|883-2.32	Eqca-7*001:01|1899-6.03|1300-3.42	Eqca-MHCI*gb9:01|1318-4.18|1009-2.65	Eqca-MHCI*gb13:01|0-0.00|1685-4.43	Eqca-16*001:01|563-1.79|1087-2.86	Eqca-2*001:AB|602-1.91|146-0.38	Eqca-MHCI*gb8:02|19-0.06|362-0.95	Eqca-MHCI*gb26:01|0-0.00|236-0.62	Eqca-MHCI*gb6:03|58-0.18|122-0.32	Eqca-4*001:AA|65-0.21|62-0.16
37020M	TB		16081	30328	HP1.2	HP1.3	Eqca-MHCI*gb50:01|1630-10.14|4304-14.19	Eqca-7*001:01|3243-20.17|2284-7.53	Eqca-MHCI*gb13:01|0-0.00|2650-8.74	Eqca-MHCI*gb27:01|0-0.00|2248-7.41	Eqca-MHCI*gb4:01|85-0.53|1491-4.92	Eqca-6*001:01|1411-8.77|46-0.15	Eqca-MHCI*gb2:01|201-1.25|871-2.87	Eqca-2*001:AE|406-2.52|272-0.90	Eqca-MHCI*gb9:01|328-2.04|177-0.58	Eqca-MHCI*gb12:01|0-0.00|100-0.33	Eqca-MHCI*gb26:01|0-0.00|67-0.22	Eqca-MHCI*gb25:01|16-0.09950|31-0.10222						Eqca-7*001:01|3243-20.17|2284-7.53	Eqca-MHCI*gb13:01|0-0.00|2650-8.74	Eqca-16*003:01|683-4.25|1683-5.55	Eqca-MHCI*gb27:01|0-0.00|2248-7.41	Eqca-MHCI*gb4:02|49-0.30471|1491-4.91625	Eqca-MHCI*gb11:01:02|633-3.94|518-1.71	Eqca-1*002:02|94-0.58|532-1.75	Eqca-2*001:03|400-2.49|73-0.24	Eqca-MHCI*gb40:01|289-1.80|3-0.01	Eqca-MHCI*gb16:01|20-0.12|89-0.29	Eqca-MHCI*gb38:01|26-0.16168|45-0.14838	Eqca-MHCI*gb26:01|0-0.00|67-0.22	Eqca-MHCI*gb1:02|4-0.02487|5-0.01649
37021M	TB		27029	33914	HP1.1a	HP1.6	Eqca-MHCI*gb11:01:02|4180-15.46|5284-15.58	Eqca-N*001:01|3810-14.10|1107-3.26	Eqca-16*001:01|552-2.04|1811-5.34	Eqca-MHCI*gb9:01|913-3.38|928-2.74	Eqca-7*001:01|671-2.48|797-2.35	Eqca-MHCI*gb13:01|0-0.00|1048-3.09	Eqca-2*001:AB|550-2.03|183-0.54	Eqca-MHCI*gb8:02|15-0.06|388-1.14	Eqca-MHCI*gb26:01|0-0.00|326-0.96	Eqca-MHCI*gb6:03|79-0.29|205-0.60	Eqca-4*001:AA|54-0.20|82-0.24							Eqca-MHCI*gb11:01:02|4180-15.46|5284-15.58	Eqca-1*001:01|1016-3.76|3828-11.29	Eqca-MHCI*gb9:01|913-3.38|928-2.74	Eqca-7*002:01:AA|1243-4.60|222-0.65	Eqca-2*001:01|1193-4.41|170-0.50	Eqca-MHCI*gb6:02|105-0.39|911-2.69	Eqca-6*001:01|335-1.24|12-0.04	Eqca-3*001:01|38-0.14|307-0.91	Eqca-MHCI*gb26:01|0-0.00|326-0.96	Eqca-MHCI*gb13:02|0-0.00|245-0.72	Eqca-4*001:01|108-0.40|107-0.32	Eqca-MHCI*gb18:01|0-0.00|182-0.54	Eqca-MHCI*gb25:01|29-0.11|93-0.27	Eqca-MHCI*gb13:03|0-0|48-0.14153	Eqca-MHCI*gb31:01|35-0.12949|0-0
37022M	TB		19398	21533	HP1.3	HP1.1a	Eqca-MHCI*gb11:01:02|2812-14.50|2266-10.52	Eqca-16*003:01|907-4.68|2338-10.86	Eqca-7*001:01|1200-6.19|908-4.22	Eqca-MHCI*gb13:01|0-0.00|1266-5.88	Eqca-2*001:03|1012-5.22|162-0.75	Eqca-MHCI*gb4:02|122-0.63|943-4.38	Eqca-MHCI*gb40:01|954-4.92|24-0.11	Eqca-1*002:02|142-0.73|520-2.41	Eqca-MHCI*gb16:01|188-0.97|397-1.84	Eqca-MHCI*gb27:01|0-0.00|380-1.76	Eqca-MHCI*gb26:01|0-0.00|107-0.50	Eqca-MHCI*gb1:02|42-0.22|64-0.30	Eqca-MHCI*gb38:01|19-0.09795|33-0.15325					Eqca-MHCI*gb11:01:02|2812-14.50|2266-10.52	Eqca-N*001:01|2225-11.47|547-2.54	Eqca-7*001:01|1200-6.19|908-4.22	Eqca-16*001:01|475-2.45|1060-4.92	Eqca-MHCI*gb13:01|0-0.00|1266-5.88	Eqca-MHCI*gb9:01|374-1.93|281-1.30	Eqca-2*001:AB|500-2.58|119-0.55	Eqca-MHCI*gb8:02|8-0.04|407-1.89	Eqca-MHCI*gb6:03|47-0.24|106-0.49	Eqca-MHCI*gb26:01|0-0.00|107-0.50	Eqca-4*001:AA|64-0.33|42-0.20
37023M	TB	Homozygous	28804	44066	HP1.3	-	Eqca-16*003:01|3838-13.32|7977-18.10	Eqca-7*001:01|4646-16.13|2572-5.84	Eqca-MHCI*gb11:01:02|3397-11.79|2048-4.65	Eqca-MHCI*gb4:02|376-1.31|2502-5.68	Eqca-1*002:02|518-1.80|2147-4.87	Eqca-MHCI*gb27:01|0-0.00|2469-5.60	Eqca-2*001:03|2116-7.35|292-0.66	Eqca-MHCI*gb13:01|0-0.00|2234-5.07	Eqca-MHCI*gb40:01|1147-3.98|20-0.05	Eqca-MHCI*gb16:01|225-0.78|448-1.02	Eqca-MHCI*gb38:01|80-0.28|123-0.28	Eqca-MHCI*gb26:01|0-0.00|96-0.22	Eqca-MHCI*gb1:02|33-0.11457|46-0.10439
37024M	TB		16070	32327	HP1.2	HP1.3	Eqca-MHCI*gb50:01|1316-8.19|4663-14.42	Eqca-7*001:01|3283-20.43|1987-6.15	Eqca-MHCI*gb13:01|0-0.00|2639-8.16	Eqca-MHCI*gb27:01|0-0.00|2459-7.61	Eqca-6*001:01|1592-9.91|38-0.12	Eqca-MHCI*gb4:01|50-0.31|1151-3.56	Eqca-MHCI*gb2:01|153-0.95|839-2.60	Eqca-2*001:AE|406-2.53|313-0.97	Eqca-MHCI*gb9:01|305-1.90|255-0.79	Eqca-MHCI*gb12:01|0-0.00|91-0.28	Eqca-MHCI*gb26:01|0-0|52-0.16086	Eqca-MHCI*gb25:01|7-0.04356|31-0.09590						Eqca-7*001:01|3283-20.43|1987-6.15	Eqca-MHCI*gb13:01|0-0.00|2639-8.16	Eqca-MHCI*gb27:01|0-0.00|2459-7.61	Eqca-16*003:01|460-2.86|1587-4.91	Eqca-MHCI*gb4:02|40-0.24891|1151-3.56049	Eqca-MHCI*gb11:01:02|697-4.34|445-1.38	Eqca-1*002:02|66-0.41|532-1.65	Eqca-2*001:03|429-2.67|52-0.16	Eqca-MHCI*gb40:01|295-1.84|3-0.01	Eqca-MHCI*gb16:01|29-0.18|97-0.30	Eqca-MHCI*gb26:01|0-0|52-0.16086	Eqca-MHCI*gb38:01|15-0.09334|34-0.10518	Eqca-MHCI*gb1:02|3-0.01867|2-0.00619
37025M	TB	Homozygous	22113	40704	HP1.6b	-	Eqca-1*001:01|2495-11.28|9279-22.80	Eqca-MHCI*gb11:01:02|4392-19.86|4255-10.45	Eqca-7*001:01|3582-16.20|3310-8.13	Eqca-MHCI*gb13:01|0-0.00|2973-7.30	Eqca-MHCI*gb9:01|1140-5.16|1110-2.73	Eqca-2*001:01|1698-7.68|177-0.43	Eqca-MHCI*gb6:02|38-0.17|390-0.96	Eqca-4*001:01|178-0.80|165-0.41	Eqca-3*001:01|41-0.19|290-0.71	Eqca-MHCI*gb26:01|0-0.00|138-0.34	Eqca-MHCI*gb18:01|0-0.00|125-0.31
37026M	TB		14076	40741	HP1.3	HP1.6	Eqca-16*003:01|966-6.86|4764-11.69	Eqca-MHCI*gb11:01:02|1808-12.84|2761-6.78	Eqca-7*001:01|796-5.66|1082-2.66	Eqca-1*002:02|152-1.08|1720-4.22	Eqca-MHCI*gb4:02|80-0.57|1435-3.52	Eqca-MHCI*gb13:01|0-0.00|784-1.92	Eqca-MHCI*gb27:01|0-0.00|606-1.49	Eqca-2*001:03|381-2.71|89-0.22	Eqca-MHCI*gb16:01|58-0.41|295-0.72	Eqca-MHCI*gb40:01|268-1.90|12-0.03	Eqca-MHCI*gb26:01|0-0.00|202-0.50	Eqca-MHCI*gb1:02|27-0.19182|79-0.19391	Eqca-MHCI*gb38:01|14-0.09946|57-0.13991					Eqca-1*001:01|721-5.12|4444-10.91	Eqca-MHCI*gb11:01:02|1808-12.84|2761-6.78	Eqca-7*002:01:AA|2048-14.55|284-0.70	Eqca-MHCI*gb9:01|335-2.38|588-1.44	Eqca-2*001:01|373-2.65|67-0.16	Eqca-6*001:01|313-2.22|53-0.13	Eqca-MHCI*gb6:02|18-0.13|219-0.54	Eqca-MHCI*gb26:01|0-0.00|202-0.50	Eqca-3*001:01|20-0.14|139-0.34	Eqca-MHCI*gb13:02|0-0.00|149-0.37	Eqca-MHCI*gb25:01|32-0.23|99-0.24	Eqca-4*001:01|38-0.27|90-0.22	Eqca-MHCI*gb18:01|0-0.00|105-0.26	Eqca-MHCI*gb13:03|0-0|59-0.14482	Eqca-MHCI*gb31:01|22-0.15629|0-0
37027M	TB		21538	43093	HP1.2	HP1.3	Eqca-MHCI*gb50:01|2065-9.59|6585-15.28	Eqca-7*001:01|3509-16.29|1828-4.24	Eqca-MHCI*gb13:01|0-0.00|3135-7.27	Eqca-MHCI*gb27:01|0-0.00|1797-4.17	Eqca-MHCI*gb4:01|101-0.47|1568-3.64	Eqca-MHCI*gb2:01|385-1.79|1096-2.54	Eqca-6*001:01|1082-5.02|31-0.07	Eqca-2*001:AE|536-2.49|410-0.95	Eqca-MHCI*gb9:01|437-2.03|323-0.75	Eqca-MHCI*gb12:01|0-0.00|143-0.33	Eqca-MHCI*gb26:01|0-0.00|117-0.27	Eqca-MHCI*gb25:01|21-0.09750|59-0.13691						Eqca-7*001:01|3509-16.29|1828-4.24	Eqca-MHCI*gb13:01|0-0.00|3135-7.27	Eqca-16*003:01|835-3.88|1957-4.54	Eqca-MHCI*gb11:01:02|1518-7.05|887-2.06	Eqca-MHCI*gb27:01|0-0.00|1797-4.17	Eqca-MHCI*gb4:02|90-0.41787|1568-3.63864	Eqca-1*002:02|149-0.69|826-1.92	Eqca-2*001:03|759-3.52|99-0.23	Eqca-MHCI*gb40:01|665-3.09|11-0.03	Eqca-MHCI*gb16:01|77-0.36|170-0.39	Eqca-MHCI*gb26:01|0-0.00|117-0.27	Eqca-MHCI*gb38:01|13-0.06036|30-0.06962	Eqca-MHCI*gb1:02|9-0.04179|14-0.03249
37028M	TB		23241	41046	HP1.5	HP1.2	Eqca-MHCI*gb22:01|1357-5.84|4296-10.47	Eqca-MHCI*gb11:01:02|2294-9.87|1451-3.54	Eqca-MHCI*gb15:01|921-3.96|1610-3.92	Eqca-7*002:01:AA|1958-8.42|96-0.23	Eqca-MHCI*gb13:01|0-0.00|1614-3.93	Eqca-2*001:AC|870-3.74|149-0.36	Eqca-MHCI*gb24:01|191-0.82|662-1.61	Eqca-MHCI*gb21:01|0-0.00|405-0.99	Eqca-MHCI*gb23:01|0-0.00|203-0.49	Eqca-MHCI*gb26:01|0-0.00|128-0.31	Eqca-MHCI*gb1:01|49-0.21|78-0.19	Eqca-MHCI*gb38:01|21-0.09036|60-0.14618						Eqca-MHCI*gb50:01|1707-7.34|4440-10.82	Eqca-MHCI*gb2:01|740-3.18|1618-3.94	Eqca-7*001:01|1080-4.65|634-1.54	Eqca-MHCI*gb13:01|0-0.00|1614-3.93	Eqca-2*001:AE|706-3.04|257-0.63	Eqca-MHCI*gb4:01|112-0.48|810-1.97	Eqca-MHCI*gb9:01|416-1.79|321-0.78	Eqca-MHCI*gb27:01|0-0.00|442-1.08	Eqca-6*001:01|322-1.39|15-0.04	Eqca-MHCI*gb12:01|0-0.00|219-0.53	Eqca-MHCI*gb26:01|0-0.00|128-0.31	Eqca-MHCI*gb25:01|23-0.09896|52-0.12669
37029M	TB		29796	45791	HP1.5	HP1.1b	Eqca-MHCI*gb22:01|1564-5.25|7166-15.65	Eqca-7*002:01:AA|6512-21.86|541-1.18	Eqca-MHCI*gb15:01|1203-4.04|2900-6.33	Eqca-MHCI*gb11:01:02|1724-5.79|1407-3.07	Eqca-MHCI*gb13:01|0-0.00|1881-4.11	Eqca-MHCI*gb24:01|253-0.85|1404-3.07	Eqca-MHCI*gb21:01|0-0.00|895-1.95	Eqca-2*001:AC|575-1.93|176-0.38	Eqca-MHCI*gb23:01|0-0.00|256-0.56	Eqca-MHCI*gb26:01|0-0.00|172-0.38	Eqca-MHCI*gb38:01|43-0.14|115-0.25	Eqca-MHCI*gb1:01|32-0.10740|93-0.20310						Eqca-7*002:01:AA|6512-21.86|541-1.18	Eqca-MHCI*gb11:02|1592-5.34300|1228-2.68175	Eqca-N*001:01|1826-6.13|442-0.97	Eqca-16*001:AA|317-1.06|1508-3.29	Eqca-MHCI*gb8:02|25-0.08|685-1.50	Eqca-2*001:AB|406-1.36|205-0.45	Eqca-MHCI*gb13:02|0-0.00|195-0.43	Eqca-MHCI*gb26:01|0-0.00|172-0.38	Eqca-MHCI*gb38:01|43-0.14|115-0.25	Eqca-MHCI*gb6:04|23-0.07719|53-0.11574
37030M	TB		22546	32449	HP1.4	HP1.10	Eqca-1*003:AA|2136-9.47|2767-8.53	Eqca-MHCI*gb5:01|1022-4.53|2826-8.71	Eqca-MHCI*gb11:01:01|2364-10.49|898-2.77	Eqca-N*005:AA|1349-5.98|1751-5.40	Eqca-7*001:01|967-4.29|304-0.94	Eqca-MHCI*gb15:01|478-2.12|542-1.67	Eqca-MHCI*gb9:01|589-2.61|310-0.96	Eqca-MHCI*gb13:01|0-0.00|799-2.46	Eqca-MHCI*gb4:02|127-0.56|587-1.81	Eqca-MHCI*gb19:01|103-0.46|340-1.05	Eqca-6*001:01|411-1.82|12-0.04	Eqca-2*001:AD|312-1.38|48-0.15	Eqca-MHCI*gb6:01|98-0.43|174-0.54	Eqca-MHCI*gb12:02|0-0.00|82-0.25	Eqca-MHCI*gb25:01|25-0.11088|16-0.04931	Eqca-MHCI*gb26:01|0-0|38-0.11711		Eqca-MHCI*gb3:02|2987-13.25|6475-19.95	Eqca-MHCI*gb11:01:01|2364-10.49|898-2.77	Eqca-MHCI*gb9:01|589-2.61|310-0.96	Eqca-MHCI*gb13:01|0-0.00|799-2.46	Eqca-MHCI*gb49:01|31-0.14|69-0.21	Eqca-MHCI*gb26:01|0-0|38-0.11711
37031M	TB		24228	44290	HP1.4	HP1.6b	Eqca-1*003:AA|2370-9.78|4330-9.78	Eqca-MHCI*gb5:01|1002-4.14|4842-10.93	Eqca-7*001:01|2721-11.23|1094-2.47	Eqca-N*005:AA|1354-5.59|2418-5.46	Eqca-MHCI*gb11:01:01|1223-5.04788|675-1.52405	Eqca-MHCI*gb15:01|589-2.43|885-2.00	Eqca-MHCI*gb13:01|0-0.00|1230-2.78	Eqca-MHCI*gb4:02|175-0.72|975-2.20	Eqca-MHCI*gb9:01|649-2.68|456-1.03	Eqca-6*001:01|568-2.34|11-0.02	Eqca-MHCI*gb19:01|86-0.35|396-0.89	Eqca-2*001:AD|294-1.21|103-0.23	Eqca-MHCI*gb6:01|89-0.37|174-0.39	Eqca-MHCI*gb12:02|0-0.00|126-0.28	Eqca-MHCI*gb25:01|22-0.09080|47-0.10612	Eqca-MHCI*gb26:01|0-0|45-0.10160		Eqca-7*001:01|2721-11.23|1094-2.47	Eqca-1*001:01|888-3.67|2347-5.30	Eqca-MHCI*gb11:01:02|1298-5.36|735-1.66	Eqca-MHCI*gb13:01|0-0.00|1230-2.78	Eqca-MHCI*gb9:01|649-2.68|456-1.03	Eqca-2*001:01|495-2.04|47-0.11	Eqca-MHCI*gb6:02|19-0.08|110-0.25	Eqca-3*001:01|14-0.05778|68-0.15353	Eqca-4*001:01|41-0.16923|34-0.07677	Eqca-MHCI*gb26:01|0-0|45-0.10160	Eqca-MHCI*gb18:01|0-0|37-0.08354
37032M	TB		14565	21981	HP1.5	HP1.2	Eqca-MHCI*gb22:01|1120-7.69|2970-13.51	Eqca-MHCI*gb11:01:02|1796-12.33|843-3.84	Eqca-MHCI*gb15:01|621-4.26|1014-4.61	Eqca-7*002:01:AA|1470-10.09|74-0.34	Eqca-MHCI*gb24:01|157-1.08|500-2.27	Eqca-2*001:AC|549-3.77|77-0.35	Eqca-MHCI*gb13:01|0-0.00|512-2.33	Eqca-MHCI*gb21:01|0-0.00|288-1.31	Eqca-MHCI*gb23:01|0-0.00|135-0.61	Eqca-MHCI*gb1:01|38-0.26|54-0.25	Eqca-MHCI*gb26:01|0-0.00|75-0.34	Eqca-MHCI*gb38:01|15-0.10299|28-0.12738						Eqca-MHCI*gb50:01|1211-8.31|2851-12.97	Eqca-MHCI*gb2:01|745-5.12|1493-6.79	Eqca-7*001:01|807-5.54|317-1.44	Eqca-MHCI*gb4:01|107-0.73|586-2.67	Eqca-2*001:AE|431-2.96|128-0.58	Eqca-MHCI*gb13:01|0-0.00|512-2.33	Eqca-MHCI*gb9:01|285-1.96|214-0.97	Eqca-6*001:01|285-1.96|10-0.05	Eqca-MHCI*gb12:01|0-0.00|197-0.90	Eqca-MHCI*gb27:01|0-0.00|171-0.78	Eqca-MHCI*gb26:01|0-0.00|75-0.34	Eqca-MHCI*gb25:01|22-0.15105|43-0.19562
37033M	TB	Homozygous	17978	25829	HP1.1a	-	Eqca-7*001:01|3813-21.21|3178-12.30	Eqca-MHCI*gb13:01|0-0.00|5663-21.92	Eqca-N*001:01|3496-19.45|382-1.48	Eqca-MHCI*gb11:01:02|1353-7.53|1498-5.80	Eqca-MHCI*gb8:02|127-0.71|1756-6.80	Eqca-2*001:AB|771-4.29|573-2.22	Eqca-16*001:01|334-1.86|781-3.02	Eqca-MHCI*gb9:01|577-3.21|219-0.85	Eqca-4*001:AA|90-0.50|51-0.20	Eqca-MHCI*gb26:01|0-0.00|119-0.46	Eqca-MHCI*gb6:03|31-0.17243|38-0.14712
37034M	TB	Homozygous	18028	44422	HP1.2	-	Eqca-MHCI*gb50:01|4880-27.07|12454-28.04	Eqca-MHCI*gb2:01|1400-7.77|4089-9.20	Eqca-7*001:01|1561-8.66|1650-3.71	Eqca-MHCI*gb4:01|231-1.28|2032-4.57	Eqca-2*001:AE|1048-5.81|662-1.49	Eqca-MHCI*gb9:01|932-5.17|732-1.65	Eqca-MHCI*gb13:01|0-0.00|1528-3.44	Eqca-MHCI*gb27:01|0-0.00|946-2.13	Eqca-6*001:01|632-3.51|56-0.13	Eqca-MHCI*gb12:01|0-0.00|535-1.20	Eqca-MHCI*gb26:01|0-0.00|174-0.39	Eqca-MHCI*gb25:01|61-0.34|92-0.21
37035M	TB		18215	19795	HP1.1a	HP1.6	Eqca-MHCI*gb13:01|0-0.00|3352-16.93	Eqca-7*001:01|1454-7.98|1787-9.03	Eqca-MHCI*gb11:01:02|692-3.80|1269-6.41	Eqca-MHCI*gb8:02|27-0.15|1205-6.09	Eqca-N*001:01|921-5.06|212-1.07	Eqca-MHCI*gb9:01|385-2.11|288-1.45	Eqca-2*001:AB|170-0.93|184-0.93	Eqca-16*001:01|65-0.36|279-1.41	Eqca-MHCI*gb26:01|0-0.00|75-0.38	Eqca-4*001:AA|44-0.24|28-0.14	Eqca-MHCI*gb6:03|8-0.04392|22-0.11114							Eqca-7*002:01:AA|4843-26.59|782-3.95	Eqca-MHCI*gb11:01:02|692-3.80|1269-6.41	Eqca-6*001:01|1377-7.56|71-0.36	Eqca-1*001:01|355-1.95|967-4.89	Eqca-MHCI*gb9:01|385-2.11|288-1.45	Eqca-MHCI*gb13:02|0-0.00|256-1.29	Eqca-2*001:01|164-0.90|36-0.18	Eqca-3*001:01|17-0.09|147-0.74	Eqca-4*001:01|80-0.44|60-0.30	Eqca-MHCI*gb26:01|0-0.00|75-0.38	Eqca-MHCI*gb6:02|3-0.01647|35-0.17681	Eqca-MHCI*gb13:03|0-0|35-0.17681	Eqca-MHCI*gb25:01|3-0.01647|16-0.08083	Eqca-MHCI*gb31:01|11-0.06039|0-0	Eqca-MHCI*gb18:01|0-0|5-0.02526
37036M	TB		16433	21770	HP1.1a	HP1.6	Eqca-7*001:01|1310-7.97|1893-8.70	Eqca-MHCI*gb13:01|0-0.00|3024-13.89	Eqca-MHCI*gb11:01:02|654-3.98|1354-6.22	Eqca-N*001:01|1101-6.70|253-1.16	Eqca-MHCI*gb8:02|38-0.23|1249-5.74	Eqca-MHCI*gb9:01|401-2.44|393-1.81	Eqca-16*001:01|124-0.75|504-2.32	Eqca-2*001:AB|203-1.24|264-1.21	Eqca-MHCI*gb26:01|0-0.00|78-0.36	Eqca-4*001:AA|26-0.15822|33-0.15158	Eqca-MHCI*gb6:03|8-0.04868|34-0.15618							Eqca-7*002:01:AA|3729-22.69|408-1.87	Eqca-MHCI*gb11:01:02|654-3.98|1354-6.22	Eqca-1*001:01|266-1.62|1096-5.03	Eqca-6*001:01|1162-7.07|38-0.17	Eqca-MHCI*gb9:01|401-2.44|393-1.81	Eqca-MHCI*gb13:02|0-0.00|295-1.36	Eqca-2*001:01|191-1.16|28-0.13	Eqca-3*001:01|13-0.08|157-0.72	Eqca-4*001:01|68-0.41|62-0.28	Eqca-MHCI*gb6:02|4-0.02|82-0.38	Eqca-MHCI*gb26:01|0-0.00|78-0.36	Eqca-MHCI*gb25:01|10-0.06085|26-0.11943	Eqca-MHCI*gb13:03|0-0|33-0.15158	Eqca-MHCI*gb31:01|17-0.10345|0-0	Eqca-MHCI*gb18:01|0-0|13-0.05972
37037M	TB		28792	42056	HP1.2	HP1.6b	Eqca-MHCI*gb50:01|2940-10.21|6212-14.77	Eqca-7*001:01|2664-9.25|1797-4.27	Eqca-MHCI*gb2:01|683-2.37|1945-4.62	Eqca-MHCI*gb13:01|0-0.00|2606-6.20	Eqca-MHCI*gb9:01|1462-5.08|711-1.69	Eqca-2*001:AE|740-2.57|370-0.88	Eqca-MHCI*gb4:01|159-0.55|948-2.25	Eqca-MHCI*gb27:01|0-0.00|603-1.43	Eqca-6*001:01|582-2.02|8-0.02	Eqca-MHCI*gb12:01|0-0.00|332-0.79	Eqca-MHCI*gb26:01|0-0.00|163-0.39	Eqca-MHCI*gb25:01|36-0.12503|68-0.16169						Eqca-MHCI*gb11:01:02|2838-9.86|1930-4.59	Eqca-7*001:01|2664-9.25|1797-4.27	Eqca-1*001:01|788-2.74|1895-4.51	Eqca-MHCI*gb13:01|0-0.00|2606-6.20	Eqca-MHCI*gb9:01|1462-5.08|711-1.69	Eqca-2*001:01|1440-5.00|95-0.23	Eqca-MHCI*gb6:02|82-0.28|374-0.89	Eqca-4*001:01|199-0.69|92-0.22	Eqca-3*001:01|52-0.18|232-0.55	Eqca-MHCI*gb26:01|0-0.00|163-0.39	Eqca-MHCI*gb18:01|0-0|75-0.17833
37038M	TB		26345	18527	HP1.2	HP1.1a	Eqca-MHCI*gb50:01|2538-9.63|3287-17.74	Eqca-7*001:01|1785-6.78|729-3.93	Eqca-MHCI*gb2:01|817-3.10|1182-6.38	Eqca-MHCI*gb9:01|914-3.47|396-2.14	Eqca-2*001:AE|681-2.58|197-1.06	Eqca-MHCI*gb4:01|158-0.60|484-2.61	Eqca-MHCI*gb13:01|0-0.00|638-3.44	Eqca-6*001:01|461-1.75|18-0.10	Eqca-MHCI*gb12:01|0-0.00|166-0.90	Eqca-MHCI*gb27:01|0-0.00|157-0.85	Eqca-MHCI*gb25:01|54-0.20|62-0.33	Eqca-MHCI*gb26:01|0-0.00|82-0.44						Eqca-N*001:01|3240-12.30|544-2.94	Eqca-MHCI*gb11:01:02|2153-8.17|986-5.32	Eqca-7*001:01|1785-6.78|729-3.93	Eqca-MHCI*gb9:01|914-3.47|396-2.14	Eqca-16*001:01|482-1.83|654-3.53	Eqca-2*001:AB|564-2.14|105-0.57	Eqca-MHCI*gb13:01|0-0.00|638-3.44	Eqca-MHCI*gb8:02|25-0.09|275-1.48	Eqca-MHCI*gb6:03|54-0.20|69-0.37	Eqca-MHCI*gb26:01|0-0.00|82-0.44	Eqca-4*001:AA|36-0.13665|26-0.14034
37039M	TB		17485	31432	HP1.3	HP1.1a	Eqca-7*001:01|5001-28.60|3876-12.33	Eqca-16*003:01|815-4.66|2412-7.67	Eqca-MHCI*gb13:01|0-0.00|3139-9.99	Eqca-MHCI*gb11:01:02|1608-9.20|1323-4.21	Eqca-MHCI*gb27:01|0-0.00|1426-4.54	Eqca-MHCI*gb4:02|92-0.53|682-2.17	Eqca-2*001:03|500-2.86|88-0.28	Eqca-1*002:02|111-0.63|421-1.34	Eqca-MHCI*gb40:01|298-1.70|3-0.01	Eqca-MHCI*gb16:01|44-0.25|103-0.33	Eqca-MHCI*gb38:01|24-0.13726|61-0.19407	Eqca-MHCI*gb26:01|0-0|52-0.16544	Eqca-MHCI*gb1:02|3-0.01716|3-0.00954					Eqca-7*001:01|5001-28.60|3876-12.33	Eqca-MHCI*gb13:01|0-0.00|3139-9.99	Eqca-MHCI*gb11:01:02|1608-9.20|1323-4.21	Eqca-N*001:01|1614-9.23|242-0.77	Eqca-MHCI*gb8:02|69-0.39|1450-4.61	Eqca-16*001:01|176-1.01|639-2.03	Eqca-MHCI*gb9:01|307-1.76|209-0.66	Eqca-2*001:AB|298-1.70|213-0.68	Eqca-4*001:AA|47-0.27|43-0.14	Eqca-MHCI*gb26:01|0-0|52-0.16544	Eqca-MHCI*gb6:03|9-0.05147|20-0.06363
37040M	TB		12938	12735	HP1.2	HP1.6b	Eqca-MHCI*gb50:01|1564-12.09|1936-15.20	Eqca-7*001:01|2545-19.67|618-4.85	Eqca-MHCI*gb13:01|0-0.00|1465-11.50	Eqca-6*001:01|1113-8.60|4-0.03	Eqca-MHCI*gb9:01|375-2.90|108-0.85	Eqca-2*001:AE|325-2.51|94-0.74	Eqca-MHCI*gb2:01|115-0.89|297-2.33	Eqca-MHCI*gb27:01|0-0.00|319-2.50	Eqca-MHCI*gb4:01|45-0.35|202-1.59	Eqca-MHCI*gb12:01|0-0.00|31-0.24	Eqca-MHCI*gb25:01|3-0.02319|11-0.08638	Eqca-MHCI*gb26:01|0-0|12-0.09423						Eqca-7*001:01|2545-19.67|618-4.85	Eqca-MHCI*gb13:01|0-0.00|1465-11.50	Eqca-MHCI*gb11:01:02|487-3.76|148-1.16	Eqca-1*001:01|246-1.90|385-3.02	Eqca-MHCI*gb9:01|375-2.90|108-0.85	Eqca-2*001:01|188-1.45|5-0.04	Eqca-4*001:01|56-0.43|15-0.12	Eqca-3*001:01|13-0.10|44-0.35	Eqca-MHCI*gb6:02|8-0.06183|12-0.09423	Eqca-MHCI*gb26:01|0-0|12-0.09423	Eqca-MHCI*gb18:01|0-0|5-0.03926
37041M	TB	Unassigned alleles	3571	17340	HP1.6b	HP1.4*	Eqca-MHCI*gb13:01|0-0.00|5750-33.16	Eqca-7*001:01|930-26.04|1077-6.21	Eqca-MHCI*gb11:01:02|85-2.38029|142-0.81892	Eqca-1*001:01|64-1.79|154-0.89	Eqca-MHCI*gb9:01|106-2.97|74-0.43	Eqca-3*001:01|0-0.00|37-0.21	Eqca-2*001:01|24-0.67|3-0.02	Eqca-MHCI*gb6:02|0-0|19-0.10957	Eqca-4*001:01|13-0.36|6-0.03	Eqca-MHCI*gb26:01|0-0|16-0.09227	Eqca-MHCI*gb18:01|0-0|3-0.01730							Eqca-MHCI*gb15:01|143-4.00|719-4.15	Eqca-MHCI*gb5:01|75-2.10|464-2.68	Eqca-1*003:AA|107-3.00|245-1.41	Eqca-MHCI*gb6:01|64-1.79|153-0.88	Eqca-MHCI*gb4:02|14-0.39|143-0.82	Eqca-MHCI*gb19:01|12-0.34|78-0.45	Eqca-N*005:AA|14-0.39|74-0.43	Eqca-2*001:AD|24-0.67|15-0.09	Eqca-7*001:01|930-26.04|1077-6.21	Eqca-MHCI*gb13:01|0-0.00|5750-33.16	Eqca-MHCI*gb26:01|0-0|16-0.09227	Eqca-MHCI*gb9:01|106-2.97|74-0.43	Eqca-MHCI*gb11:01:01|103-2.88|164-0.95	Eqca-6*001:01|384-10.75|9-0.05				Eqca-MHCI*gb13:04|0-0.00|40-0.23
37042M	TB	Homozygous	6584	24498	HP1.1a	-	Eqca-MHCI*gb13:01|0-0.00|6778-27.67	Eqca-7*001:01|1988-30.19|2246-9.17	Eqca-MHCI*gb8:02|50-0.76|1692-6.91	Eqca-MHCI*gb11:01:02|436-6.62|846-3.45	Eqca-N*001:01|958-14.55|232-0.95	Eqca-MHCI*gb9:01|285-4.33|259-1.06	Eqca-16*001:01|104-1.58|424-1.73	Eqca-2*001:AB|249-3.78|275-1.12	Eqca-4*001:AA|64-0.97|55-0.22	Eqca-MHCI*gb6:03|19-0.29|39-0.16	Eqca-MHCI*gb26:01|0-0.00|56-0.23
37043M	TB	Unassigned alleles	3595	11478	HP1.2	HP1.6a*	Eqca-MHCI*gb27:01|0-0.00|2011-17.52	Eqca-MHCI*gb13:01|0-0.00|1907-16.61	Eqca-MHCI*gb50:01|99-2.75|681-5.93	Eqca-7*001:01|297-8.26|452-3.94	Eqca-6*001:01|693-19.28|36-0.31	Eqca-MHCI*gb2:01|12-0.33|211-1.84	Eqca-MHCI*gb9:01|54-1.50|92-0.80	Eqca-MHCI*gb4:01|6-0.17|135-1.18	Eqca-2*001:AE|28-0.78|75-0.65	Eqca-MHCI*gb26:01|0-0.00|28-0.24	Eqca-MHCI*gb12:01|0-0|14-0.12197	Eqca-MHCI*gb25:01|0-0|10-0.08712						Eqca-MHCI*gb25:01|0-0|10-0.08712	Eqca-1*001:01|26-0.72|144-1.25	Eqca-3*001:01|2-0.06|65-0.57	Eqca-4*001:01|15-0.42|21-0.18	Eqca-2*001:01|14-0.39|6-0.05	Eqca-MHCI*gb11:01:02|42-1.17|97-0.85	Eqca-MHCI*gb13:02|0-0.00|222-1.93	Eqca-MHCI*gb13:03|0-0.00|27-0.24	Eqca-7*002:01:AA|821-22.84|96-0.84	Eqca-6*001:01|693-19.28|36-0.31	Eqca-MHCI*gb9:01|54-1.50|92-0.80	Eqca-MHCI*gb26:01|0-0.00|28-0.24						eq2_new263|11-0.31|0-0.00
37044M	TB		16949	25972	HP1.1a	HP1.6	Eqca-MHCI*gb13:01|0-0.00|3698-14.24	Eqca-7*001:01|1516-8.94|1883-7.25	Eqca-MHCI*gb11:01:02|923-5.45|1680-6.47	Eqca-MHCI*gb8:02|27-0.16|1355-5.22	Eqca-MHCI*gb9:01|487-2.87|612-2.36	Eqca-N*001:01|726-4.28|216-0.83	Eqca-16*001:01|123-0.73|689-2.65	Eqca-2*001:AB|208-1.23|197-0.76	Eqca-MHCI*gb26:01|0-0.00|98-0.38	Eqca-4*001:AA|31-0.18290|50-0.19252	Eqca-MHCI*gb6:03|9-0.05310|40-0.15401							Eqca-7*002:01:AA|4162-24.56|381-1.47	Eqca-MHCI*gb11:01:02|923-5.45|1680-6.47	Eqca-1*001:01|299-1.76|1456-5.61	Eqca-MHCI*gb9:01|487-2.87|612-2.36	Eqca-6*001:01|1048-6.18|31-0.12	Eqca-MHCI*gb13:02|0-0.00|346-1.33	Eqca-3*001:01|20-0.12|264-1.02	Eqca-2*001:01|216-1.27|38-0.15	Eqca-4*001:01|70-0.41|59-0.23	Eqca-MHCI*gb26:01|0-0.00|98-0.38	Eqca-MHCI*gb6:02|2-0.01|88-0.34	Eqca-MHCI*gb25:01|6-0.03540|38-0.14631	Eqca-MHCI*gb13:03|0-0|37-0.14246	Eqca-MHCI*gb31:01|18-0.10620|0-0	Eqca-MHCI*gb18:01|0-0|17-0.06546
37045M	TB	Homozygous	13544	39633	HP1.2	-	Eqca-MHCI*gb50:01|1677-12.38|6842-17.26	Eqca-7*001:01|3285-24.25|2796-7.05	Eqca-MHCI*gb13:01|0-0.00|4302-10.85	Eqca-MHCI*gb27:01|0-0.00|3414-8.61	Eqca-6*001:01|2294-16.94|37-0.09	Eqca-MHCI*gb2:01|201-1.48|1451-3.66	Eqca-MHCI*gb4:01|83-0.61|1385-3.49	Eqca-2*001:AE|514-3.80|504-1.27	Eqca-MHCI*gb9:01|415-3.06|341-0.86	Eqca-MHCI*gb12:01|0-0.00|181-0.46	Eqca-MHCI*gb26:01|0-0|62-0.15644	Eqca-MHCI*gb25:01|8-0.05907|21-0.05299
37046M	TB		12196	21655	HP1.2	HP1.6	Eqca-MHCI*gb50:01|571-4.68|3187-14.72	Eqca-MHCI*gb13:01|0-0.00|2360-10.90	Eqca-6*001:01|1734-14.22|59-0.27	Eqca-7*001:01|975-7.99|738-3.41	Eqca-MHCI*gb27:01|0-0.00|1673-7.73	Eqca-MHCI*gb9:01|368-3.02|494-2.28	Eqca-MHCI*gb2:01|77-0.63|778-3.59	Eqca-MHCI*gb4:01|20-0.16|545-2.52	Eqca-2*001:AE|195-1.60|237-1.09	Eqca-MHCI*gb12:01|0-0.00|72-0.33	Eqca-MHCI*gb26:01|0-0|44-0.20319	Eqca-MHCI*gb25:01|9-0.07379|32-0.14777						Eqca-7*002:01:AA|2903-23.80|135-0.62	Eqca-6*001:01|1734-14.22|59-0.27	Eqca-1*001:01|163-1.34|894-4.13	Eqca-MHCI*gb9:01|368-3.02|494-2.28	Eqca-MHCI*gb11:01:02|233-1.91|273-1.26	Eqca-MHCI*gb13:02|0-0.00|242-1.12	Eqca-3*001:01|11-0.09|221-1.02	Eqca-2*001:01|139-1.14|15-0.07	Eqca-4*001:01|46-0.38|38-0.18	Eqca-MHCI*gb6:02|7-0.06|45-0.21	Eqca-MHCI*gb26:01|0-0|44-0.20319	Eqca-MHCI*gb25:01|9-0.07379|32-0.14777	Eqca-MHCI*gb13:03|0-0|18-0.08312	Eqca-MHCI*gb31:01|14-0.11479|0-0	Eqca-MHCI*gb18:01|0-0|8-0.03694
37047M	TB	Homozygous,Unassigned alleles	31285	36895	HP1.1a	-	Eqca-MHCI*gb11:01:02|2978-9.52|3564-9.66	Eqca-N*001:01|5022-16.05|1287-3.49	Eqca-16*001:01|1022-3.27|4743-12.86	Eqca-MHCI*gb13:01|0-0.00|3134-8.49	Eqca-MHCI*gb8:02|69-0.22|2904-7.87	Eqca-7*001:01|1436-4.59|1296-3.51	Eqca-MHCI*gb9:01|960-3.07|1034-2.80	Eqca-2*001:AB|944-3.02|771-2.09	Eqca-4*001:AA|84-0.27|104-0.28	Eqca-MHCI*gb6:03|50-0.16|134-0.36	Eqca-MHCI*gb26:01|0-0.00|108-0.29																								Eqca-MHCI*gb25:01|29-0.09|103-0.28	Eqca-6*001:01|968-3.09|27-0.07	Eqca-7*002:01:AA|4171-13.33|363-0.98
37048M	TB		20086	26315	HP1.1a	HP1.1b	Eqca-N*001:01|2787-13.88|703-2.67	Eqca-MHCI*gb8:02|61-0.30|3003-11.41	Eqca-7*001:01|1413-7.03|1259-4.78	Eqca-MHCI*gb13:01|0-0.00|2390-9.08	Eqca-MHCI*gb11:01:02|752-3.74390|1030-3.91412	Eqca-16*001:01|222-1.11|1485-5.64	Eqca-2*001:AB|589-2.93|539-2.05	Eqca-MHCI*gb9:01|293-1.46|456-1.73	Eqca-MHCI*gb26:01|0-0.00|102-0.39	Eqca-4*001:AA|28-0.13940|44-0.16721	Eqca-MHCI*gb6:03|17-0.08464|42-0.15960							Eqca-7*002:01:AA|4939-24.59|357-1.36	Eqca-N*001:01|2787-13.88|703-2.67	Eqca-MHCI*gb8:02|61-0.30|3003-11.41	Eqca-MHCI*gb11:02|821-4.08742|952-3.61771	Eqca-2*001:AB|589-2.93|539-2.05	Eqca-16*001:AA|74-0.37|1044-3.97	Eqca-MHCI*gb13:02|0-0.00|228-0.87	Eqca-MHCI*gb26:01|0-0.00|102-0.39	Eqca-MHCI*gb38:01|19-0.09|71-0.27	Eqca-MHCI*gb6:04|11-0.05476|38-0.14440
37049M	TB		11743	26228	HP1.2	HP1.3	Eqca-MHCI*gb50:01|1294-11.02|3248-12.38	Eqca-7*001:01|1461-12.44|1357-5.17	Eqca-MHCI*gb27:01|0-0.00|1856-7.08	Eqca-MHCI*gb13:01|0-0.00|1843-7.03	Eqca-MHCI*gb2:01|297-2.53|1117-4.26	Eqca-MHCI*gb4:01|56-0.47688|1201-4.57908	Eqca-6*001:01|615-5.24|10-0.04	Eqca-2*001:AE|353-3.01|266-1.01	Eqca-MHCI*gb9:01|371-3.16|194-0.74	Eqca-MHCI*gb12:01|0-0.00|149-0.57	Eqca-MHCI*gb26:01|0-0.00|74-0.28	Eqca-MHCI*gb25:01|18-0.15328|29-0.11057						Eqca-7*001:01|1461-12.44|1357-5.17	Eqca-MHCI*gb27:01|0-0.00|1856-7.08	Eqca-MHCI*gb13:01|0-0.00|1843-7.03	Eqca-16*003:01|510-4.34|1088-4.15	Eqca-MHCI*gb11:01:02|594-5.06|743-2.83	Eqca-MHCI*gb4:02|70-0.60|1201-4.58	Eqca-2*001:03|482-4.10|109-0.42	Eqca-MHCI*gb40:01|484-4.12|15-0.06	Eqca-1*002:02|65-0.55|319-1.22	Eqca-MHCI*gb16:01|67-0.57|229-0.87	Eqca-MHCI*gb26:01|0-0.00|74-0.28	Eqca-MHCI*gb38:01|26-0.22|33-0.13	Eqca-MHCI*gb1:02|5-0.04258|9-0.03431
37050M	TB		11893	37067	HP1.4	HP1.2	Eqca-MHCI*gb5:01|832-7.00|2933-7.91	Eqca-MHCI*gb13:01|0-0.00|2467-6.66	Eqca-1*003:AA|704-5.92|1712-4.62	Eqca-7*001:01|1240-10.43|1171-3.16	Eqca-MHCI*gb4:02|77-0.65|1357-3.66	Eqca-MHCI*gb15:01|359-3.02|1009-2.72	Eqca-6*001:01|1028-8.64|44-0.12	Eqca-N*005:AA|237-1.99|694-1.87	Eqca-MHCI*gb9:01|481-4.04|336-0.91	Eqca-MHCI*gb11:01:01|286-2.40|368-0.99	Eqca-MHCI*gb6:01|120-1.01|304-0.82	Eqca-MHCI*gb19:01|61-0.51|315-0.85	Eqca-2*001:AD|116-0.98|79-0.21	Eqca-MHCI*gb12:02|0-0|73-0.19694	Eqca-MHCI*gb25:01|10-0.08408|38-0.10252	Eqca-MHCI*gb26:01|0-0|42-0.11331		Eqca-MHCI*gb50:01|1199-10.08|3839-10.36	Eqca-MHCI*gb13:01|0-0.00|2467-6.66	Eqca-7*001:01|1240-10.43|1171-3.16	Eqca-MHCI*gb4:01|67-0.56336|1357-3.66094	Eqca-6*001:01|1028-8.64|44-0.12	Eqca-MHCI*gb2:01|163-1.37|714-1.93	Eqca-MHCI*gb27:01|0-0.00|843-2.27	Eqca-MHCI*gb9:01|481-4.04|336-0.91	Eqca-2*001:AE|267-2.25|242-0.65	Eqca-MHCI*gb12:01|0-0.00|93-0.25	Eqca-MHCI*gb25:01|10-0.08408|38-0.10252	Eqca-MHCI*gb26:01|0-0|42-0.11331
37051M	TB		23516	40969	HP1.4	HP1.2	Eqca-MHCI*gb5:01|923-3.92|3208-7.83	Eqca-1*003:AA|1108-4.71|1855-4.53	Eqca-7*001:01|1838-7.82|1053-2.57	Eqca-MHCI*gb13:01|0-0.00|2575-6.29	Eqca-MHCI*gb11:01:01|848-3.61|686-1.67	Eqca-MHCI*gb15:01|594-2.53|909-2.22	Eqca-MHCI*gb4:02|77-0.32744|1390-3.39281	Eqca-MHCI*gb9:01|900-3.83|451-1.10	Eqca-6*001:01|1268-5.39|34-0.08	Eqca-N*005:AA|379-1.61|676-1.65	Eqca-MHCI*gb6:01|354-1.51|538-1.31	Eqca-MHCI*gb19:01|146-0.62|712-1.74	Eqca-2*001:AD|213-0.91|91-0.22	Eqca-MHCI*gb12:02|0-0.00|111-0.27	Eqca-MHCI*gb25:01|24-0.10206|33-0.08055	Eqca-MHCI*gb26:01|0-0|35-0.08543		Eqca-MHCI*gb50:01|1632-6.94|3324-8.11	Eqca-7*001:01|1838-7.82|1053-2.57	Eqca-MHCI*gb13:01|0-0.00|2575-6.29	Eqca-MHCI*gb4:01|79-0.34|1390-3.39	Eqca-MHCI*gb9:01|900-3.83|451-1.10	Eqca-MHCI*gb2:01|370-1.57|935-2.28	Eqca-6*001:01|1268-5.39|34-0.08	Eqca-2*001:AE|399-1.70|289-0.71	Eqca-MHCI*gb27:01|0-0.00|682-1.66	Eqca-MHCI*gb12:01|0-0.00|143-0.35	Eqca-MHCI*gb25:01|24-0.10206|33-0.08055	Eqca-MHCI*gb26:01|0-0|35-0.08543
37052M	TB		29209	50379	HP1.8	HP1.3	Eqca-MHCI*gb5:02|1666-5.70|4556-9.04	Eqca-MHCI*gb29:01|2154-7.37|3234-6.42	Eqca-MHCI*gb11:01:02|3040-10.41|2081-4.13	Eqca-MHCI*gb3:01|1178-4.03|2734-5.43	Eqca-7*001:01|1791-6.13|1060-2.10	Eqca-MHCI*gb4:02|359-1.23|1804-3.58	Eqca-MHCI*gb13:01|0-0.00|1971-3.91	Eqca-MHCI*gb27:01|0-0.00|1154-2.29	Eqca-MHCI*gb9:01|493-1.69|220-0.44	Eqca-6*001:01|691-2.37|11-0.02	Eqca-MHCI*gb7:03|68-0.23|177-0.35	Eqca-2*003:01|132-0.45|79-0.16	Eqca-MHCI*gb25:01|45-0.15406|69-0.13696	Eqca-MHCI*gb1:02|69-0.24|31-0.06	Eqca-MHCI*gb26:01|0-0|72-0.14292	Eqca-4*001:AA:01|33-0.11298|0-0		Eqca-MHCI*gb11:01:02|3040-10.41|2081-4.13	Eqca-16*003:01|1369-4.69|2356-4.68	Eqca-7*001:01|1791-6.13|1060-2.10	Eqca-MHCI*gb4:02|359-1.23|1804-3.58	Eqca-MHCI*gb13:01|0-0.00|1971-3.91	Eqca-MHCI*gb27:01|0-0.00|1154-2.29	Eqca-1*002:02|240-0.82|746-1.48	Eqca-2*001:03|712-2.44|71-0.14	Eqca-MHCI*gb40:01|612-2.10|12-0.02	Eqca-MHCI*gb16:01|151-0.52|181-0.36	Eqca-MHCI*gb1:02|69-0.24|31-0.06	Eqca-MHCI*gb26:01|0-0|72-0.14292	Eqca-MHCI*gb38:01|17-0.05820|39-0.07741
37053M	TB		29776	41587	HP1.1a	HP1.6	Eqca-MHCI*gb13:01|0-0.00|5039-12.12	Eqca-MHCI*gb11:01:02|1465-4.92|2777-6.68	Eqca-7*001:01|1616-5.43|1995-4.80	Eqca-MHCI*gb8:02|56-0.19|2461-5.92	Eqca-N*001:01|1644-5.52|342-0.82	Eqca-MHCI*gb9:01|893-3.00|785-1.89	Eqca-16*001:01|221-0.74|1349-3.24	Eqca-2*001:AB|444-1.49|382-0.92	Eqca-4*001:AA|86-0.29|73-0.18	Eqca-MHCI*gb26:01|0-0.00|153-0.37	Eqca-MHCI*gb6:03|23-0.07724|76-0.18275							Eqca-7*002:01:AA|5558-18.67|354-0.85	Eqca-MHCI*gb11:01:02|1465-4.92|2777-6.68	Eqca-1*001:01|745-2.50|3299-7.93	Eqca-6*001:01|2016-6.77|40-0.10	Eqca-MHCI*gb9:01|893-3.00|785-1.89	Eqca-2*001:01|571-1.92|105-0.25	Eqca-3*001:01|26-0.09|335-0.81	Eqca-MHCI*gb13:02|0-0.00|327-0.79	Eqca-4*001:01|146-0.49|118-0.28	Eqca-MHCI*gb26:01|0-0.00|153-0.37	Eqca-MHCI*gb6:02|13-0.04|123-0.30	Eqca-MHCI*gb25:01|3-0.01008|52-0.12504	Eqca-MHCI*gb13:03|0-0|38-0.09137	Eqca-MHCI*gb18:01|0-0|37-0.08897	Eqca-MHCI*gb31:01|18-0.06045|0-0
37054M	TB		28537	24111	HP1.8	HP1.6	Eqca-MHCI*gb11:01:02|3591-12.58|1942-8.05	Eqca-MHCI*gb5:02|1435-5.03|2816-11.68	Eqca-MHCI*gb29:01|1868-6.55|2236-9.27	Eqca-MHCI*gb3:01|1177-4.12|2107-8.74	Eqca-MHCI*gb9:01|1081-3.79|455-1.89	Eqca-7*001:01|552-1.93|187-0.78	Eqca-6*001:01|696-2.44|19-0.08	Eqca-MHCI*gb4:02|79-0.28|378-1.57	Eqca-MHCI*gb7:03|77-0.27|169-0.70	Eqca-MHCI*gb13:01|0-0.00|217-0.90	Eqca-MHCI*gb27:01|0-0.00|211-0.88	Eqca-MHCI*gb25:01|69-0.24|85-0.35	Eqca-2*003:01|88-0.31|22-0.09	Eqca-4*001:AA:01|70-0.25|0-0.00	Eqca-MHCI*gb26:01|0-0|39-0.16175	Eqca-MHCI*gb1:02|30-0.10513|0-0		Eqca-MHCI*gb11:01:02|3591-12.58|1942-8.05	Eqca-1*001:01|655-2.30|1238-5.13	Eqca-MHCI*gb9:01|1081-3.79|455-1.89	Eqca-7*002:01:AA|1138-3.99|38-0.16	Eqca-2*001:01|959-3.36|45-0.19	Eqca-6*001:01|696-2.44|19-0.08	Eqca-MHCI*gb6:02|47-0.16|167-0.69	Eqca-4*001:01|121-0.42|51-0.21	Eqca-MHCI*gb25:01|69-0.24|85-0.35	Eqca-3*001:01|33-0.12|89-0.37	Eqca-MHCI*gb31:01|54-0.18923|0-0	Eqca-MHCI*gb13:02|0-0|41-0.17005	Eqca-MHCI*gb26:01|0-0|39-0.16175	Eqca-MHCI*gb18:01|0-0|34-0.14101	Eqca-MHCI*gb13:03|0-0|3-0.01244
37055M	TB		10507	27362	HP1.3	HP1.6b	Eqca-7*001:01|3393-32.29|2176-7.95	Eqca-MHCI*gb13:01|0-0.00|5057-18.48	Eqca-16*003:01|633-6.02|2015-7.36	Eqca-MHCI*gb27:01|0-0.00|1724-6.30	Eqca-MHCI*gb11:01:02|830-7.90|623-2.28	Eqca-1*002:02|69-0.66|446-1.63	Eqca-MHCI*gb4:02|28-0.27|458-1.67	Eqca-2*001:03|227-2.16|33-0.12	Eqca-MHCI*gb40:01|245-2.33|5-0.02	Eqca-MHCI*gb16:01|24-0.23|88-0.32	Eqca-MHCI*gb38:01|16-0.15228|33-0.12061	Eqca-MHCI*gb26:01|0-0|49-0.17908	Eqca-MHCI*gb1:02|0-0|2-0.00731					Eqca-7*001:01|3393-32.29|2176-7.95	Eqca-MHCI*gb13:01|0-0.00|5057-18.48	Eqca-MHCI*gb11:01:02|830-7.90|623-2.28	Eqca-1*001:01|286-2.72|1083-3.96	Eqca-MHCI*gb9:01|313-2.98|180-0.66	Eqca-2*001:01|172-1.64|16-0.06	Eqca-3*001:01|15-0.14|135-0.49	Eqca-4*001:01|101-0.96|43-0.16	Eqca-MHCI*gb26:01|0-0|49-0.17908	Eqca-MHCI*gb6:02|3-0.02855|25-0.09137	Eqca-MHCI*gb18:01|0-0|12-0.04386
37056M	TB		22165	33960	HP1.2	HP1.6	Eqca-MHCI*gb50:01|1471-6.64|4462-13.14	Eqca-MHCI*gb2:01|364-1.64|2598-7.65	Eqca-6*001:01|2342-10.57|25-0.07	Eqca-7*001:01|1200-5.41|841-2.48	Eqca-MHCI*gb13:01|0-0.00|1811-5.33	Eqca-MHCI*gb27:01|0-0.00|1780-5.24	Eqca-MHCI*gb4:01|116-0.52|1230-3.62	Eqca-MHCI*gb9:01|775-3.50|526-1.55	Eqca-2*001:AE|630-2.84|323-0.95	Eqca-MHCI*gb12:01|0-0.00|142-0.42	Eqca-MHCI*gb26:01|0-0|60-0.17668	Eqca-MHCI*gb25:01|16-0.07219|37-0.10895						Eqca-7*002:01:AA|3574-16.12|162-0.48	Eqca-1*001:01|512-2.31|2117-6.23	Eqca-6*001:01|2342-10.57|25-0.07	Eqca-MHCI*gb11:01:02|667-3.01|891-2.62	Eqca-MHCI*gb9:01|775-3.50|526-1.55	Eqca-2*001:01|855-3.86|57-0.17	Eqca-4*001:01|238-1.07|152-0.45	Eqca-MHCI*gb13:02|0-0.00|256-0.75	Eqca-3*001:01|11-0.05|148-0.44	Eqca-MHCI*gb6:02|13-0.06|102-0.30	Eqca-MHCI*gb26:01|0-0|60-0.17668	Eqca-MHCI*gb25:01|16-0.07219|37-0.10895	Eqca-MHCI*gb31:01|27-0.12181|0-0	Eqca-MHCI*gb18:01|0-0|17-0.05006	Eqca-MHCI*gb13:03|0-0|17-0.05006
37057M	TB		37373	48405	HP1.2	HP1.1b	Eqca-MHCI*gb50:01|2418-6.47|7073-14.61	Eqca-MHCI*gb2:01|1294-3.46|3058-6.32	Eqca-7*001:01|1172-3.14|1279-2.64	Eqca-MHCI*gb9:01|1029-2.75|653-1.35	Eqca-MHCI*gb13:01|0-0.00|1608-3.32	Eqca-MHCI*gb4:01|215-0.58|1392-2.88	Eqca-2*001:AE|897-2.40|355-0.73	Eqca-MHCI*gb27:01|0-0.00|822-1.70	Eqca-6*001:01|568-1.52|11-0.02	Eqca-MHCI*gb12:01|0-0.00|453-0.94	Eqca-MHCI*gb26:01|0-0.00|377-0.78	Eqca-MHCI*gb25:01|59-0.16|144-0.30						Eqca-MHCI*gb11:02|2655-7.10|2774-5.73	Eqca-N*001:01|3556-9.51|528-1.09	Eqca-7*002:01:AA|2456-6.57|426-0.88	Eqca-16*001:AA|313-0.84|871-1.80	Eqca-2*001:AB|861-2.30|167-0.35	Eqca-MHCI*gb8:02|35-0.09|538-1.11	Eqca-MHCI*gb26:01|0-0.00|377-0.78	Eqca-MHCI*gb13:02|0-0.00|241-0.50	Eqca-MHCI*gb6:04|72-0.19|126-0.26	Eqca-MHCI*gb38:01|56-0.15|112-0.23
37611M	TB		9333	18254	HP1.4	HP1.6	Eqca-1*003:AA|932-9.99|2543-13.93	Eqca-MHCI*gb5:01|663-7.10|2298-12.59	Eqca-N*005:AA|686-7.35|1555-8.52	Eqca-MHCI*gb11:01:01|390-4.17872|545-2.98565	Eqca-7*001:01|395-4.23|443-2.43	Eqca-MHCI*gb4:02|117-1.25|652-3.57	Eqca-MHCI*gb9:01|313-3.35|228-1.25	Eqca-MHCI*gb15:01|183-1.96|322-1.76	Eqca-6*001:01|327-3.50|29-0.16	Eqca-MHCI*gb19:01|60-0.64|281-1.54	Eqca-MHCI*gb6:01|75-0.80|141-0.77	Eqca-2*001:AD|134-1.44|62-0.34	Eqca-MHCI*gb13:01|0-0.00|127-0.70	Eqca-MHCI*gb12:02|0-0.00|90-0.49	Eqca-MHCI*gb25:01|23-0.25|49-0.27	Eqca-MHCI*gb26:01|0-0.00|67-0.37		Eqca-1*001:01|615-6.59|1663-9.11	Eqca-7*002:01:AA|745-7.98|196-1.07	Eqca-MHCI*gb11:01:02|408-4.37158|527-2.88704	Eqca-MHCI*gb9:01|313-3.35|228-1.25	Eqca-6*001:01|327-3.50|29-0.16	Eqca-2*001:01|256-2.74|28-0.15	Eqca-MHCI*gb6:02|14-0.15|102-0.56	Eqca-MHCI*gb25:01|23-0.25|49-0.27	Eqca-4*001:01|38-0.41|33-0.18	Eqca-MHCI*gb26:01|0-0.00|67-0.37	Eqca-MHCI*gb18:01|0-0|33-0.18078	Eqca-3*001:01|3-0.03214|18-0.09861	Eqca-MHCI*gb13:03|0-0|17-0.09313	Eqca-MHCI*gb13:02|0-0|15-0.08217	Eqca-MHCI*gb31:01|13-0.13929|0-0
37612M	TB		31399	35922	HP1.4	HP1.1a	Eqca-1*003:AA|2598-8.27|4391-12.22	Eqca-MHCI*gb5:01|1145-3.65|3580-9.97	Eqca-N*005:AA|1596-5.08|2204-6.14	Eqca-MHCI*gb11:01:01|1821-5.80|1190-3.31	Eqca-7*001:01|1369-4.36|854-2.38	Eqca-MHCI*gb9:01|870-2.77|452-1.26	Eqca-MHCI*gb13:01|0-0.00|1212-3.37	Eqca-MHCI*gb19:01|232-0.74|800-2.23	Eqca-MHCI*gb4:02|229-0.73|791-2.20	Eqca-MHCI*gb15:01|453-1.44|529-1.47	Eqca-MHCI*gb6:01|292-0.93|485-1.35	Eqca-2*001:AD|438-1.39|98-0.27	Eqca-6*001:01|375-1.19|22-0.06	Eqca-MHCI*gb12:02|0-0.00|202-0.56	Eqca-MHCI*gb26:01|0-0.00|167-0.46	Eqca-MHCI*gb25:01|42-0.13376|62-0.17260		Eqca-N*001:01|2593-8.26|508-1.41	Eqca-MHCI*gb11:01:02|1810-5.76451|1134-3.15684	Eqca-7*001:01|1369-4.36|854-2.38	Eqca-16*001:01|632-2.01|733-2.04	Eqca-MHCI*gb9:01|870-2.77|452-1.26	Eqca-MHCI*gb13:01|0-0.00|1212-3.37	Eqca-2*001:AB|430-1.37|110-0.31	Eqca-MHCI*gb8:02|12-0.04|188-0.52	Eqca-MHCI*gb26:01|0-0.00|167-0.46	Eqca-MHCI*gb6:03|61-0.19|104-0.29	Eqca-4*001:AA|46-0.14650|57-0.15868
37613M	TB	Unassigned alleles	40422	48470	HP1.5	HP1.1b	Eqca-MHCI*gb22:01|2602-6.44|7013-14.47	Eqca-MHCI*gb11:01:02|2963-7.33|2960-6.11	Eqca-7*002:01:AA|4715-11.66|660-1.36	Eqca-MHCI*gb15:01|1772-4.38|2991-6.17	Eqca-MHCI*gb13:01|0-0.00|1532-3.16	Eqca-MHCI*gb24:01|382-0.95|1058-2.18	Eqca-2*001:AC|977-2.42|238-0.49	Eqca-MHCI*gb21:01|0-0.00|762-1.57	Eqca-MHCI*gb26:01|0-0.00|367-0.76	Eqca-MHCI*gb23:01|0-0.00|362-0.75	Eqca-MHCI*gb1:01|82-0.20|117-0.24	Eqca-MHCI*gb38:01|49-0.12|138-0.28						Eqca-MHCI*gb11:02|2900-7.17431|2635-5.43635	Eqca-7*002:01:AA|4715-11.66|660-1.36	Eqca-N*001:01|3207-7.93|647-1.33	Eqca-16*001:AA|378-0.94|997-2.06	Eqca-2*001:AB|640-1.58|233-0.48	Eqca-MHCI*gb8:02|18-0.04|543-1.12	Eqca-MHCI*gb26:01|0-0.00|367-0.76	Eqca-MHCI*gb13:02|0-0.00|203-0.42	Eqca-MHCI*gb38:01|49-0.12|138-0.28	Eqca-MHCI*gb6:04|43-0.11|124-0.26								Eqca-MHCI*gb10:03|84-0.21|0-0.00
37766M	TB		34668	51651	HP1.2	HP1.6	Eqca-MHCI*gb50:01|3930-11.34|10290-19.92	Eqca-MHCI*gb2:01|1137-3.28|2466-4.77	Eqca-MHCI*gb9:01|1437-4.15|930-1.80	Eqca-7*001:01|1172-3.38|1122-2.17	Eqca-6*001:01|2087-6.02|72-0.14	Eqca-MHCI*gb13:01|0-0.00|1961-3.80	Eqca-MHCI*gb4:01|246-0.71|1468-2.84	Eqca-MHCI*gb27:01|0-0.00|1045-2.02	Eqca-2*001:AE|508-1.47|371-0.72	Eqca-MHCI*gb25:01|85-0.25|173-0.33	Eqca-MHCI*gb26:01|0-0.00|247-0.48	Eqca-MHCI*gb12:01|0-0.00|182-0.35						Eqca-1*001:01|1153-3.33|2864-5.54	Eqca-7*002:01:AA|3020-8.71|488-0.94	Eqca-MHCI*gb11:01:02|1584-4.57|1554-3.01	Eqca-MHCI*gb9:01|1437-4.15|930-1.80	Eqca-6*001:01|2087-6.02|72-0.14	Eqca-2*001:01|631-1.82|71-0.14	Eqca-3*001:01|65-0.19|260-0.50	Eqca-MHCI*gb6:02|42-0.12|274-0.53	Eqca-MHCI*gb25:01|85-0.25|173-0.33	Eqca-MHCI*gb26:01|0-0.00|247-0.48	Eqca-MHCI*gb13:02|0-0.00|218-0.42	Eqca-4*001:01|104-0.30|70-0.14	Eqca-MHCI*gb18:01|0-0.00|134-0.26	Eqca-MHCI*gb31:01|58-0.16730|0-0	Eqca-MHCI*gb13:03|0-0|35-0.06776
37767M	TB		29282	30567	HP1.2	HP1.6	Eqca-MHCI*gb50:01|1429-4.88|5377-17.59	Eqca-6*001:01|4208-14.37|129-0.42	Eqca-7*001:01|2152-7.35|1767-5.78	Eqca-MHCI*gb2:01|242-0.83|1623-5.31	Eqca-MHCI*gb4:01|133-0.45|1557-5.09	Eqca-MHCI*gb27:01|0-0.00|1632-5.34	Eqca-MHCI*gb13:01|0-0.00|1523-4.98	Eqca-MHCI*gb9:01|608-2.08|437-1.43	Eqca-2*001:AE|376-1.28|296-0.97	Eqca-MHCI*gb12:01|0-0.00|147-0.48	Eqca-MHCI*gb25:01|16-0.05464|49-0.16030	Eqca-MHCI*gb26:01|0-0.00|63-0.21						Eqca-7*002:01:AA|7270-24.83|557-1.82	Eqca-6*001:01|4208-14.37|129-0.42	Eqca-1*001:01|622-2.12|2134-6.98	Eqca-MHCI*gb11:01:02|563-1.92|667-2.18	Eqca-MHCI*gb9:01|608-2.08|437-1.43	Eqca-2*001:01|358-1.22|50-0.16	Eqca-4*001:01|119-0.41|106-0.35	Eqca-MHCI*gb13:02|0-0.00|176-0.58	Eqca-3*001:01|28-0.10|138-0.45	Eqca-MHCI*gb25:01|16-0.05464|49-0.16030	Eqca-MHCI*gb26:01|0-0.00|63-0.21	Eqca-MHCI*gb6:02|5-0.01708|51-0.16685	Eqca-MHCI*gb31:01|22-0.07513|0-0	Eqca-MHCI*gb18:01|0-0|16-0.05234	Eqca-MHCI*gb13:03|0-0|8-0.02617
37768M	TB		30685	41181	HP1.4	HP1.2	Eqca-1*003:AA|3217-10.48|3959-9.61	Eqca-MHCI*gb5:01|1433-4.67|3634-8.82	Eqca-N*005:AA|1585-5.17|1964-4.77	Eqca-7*001:01|1698-5.53|1012-2.46	Eqca-MHCI*gb11:01:01|1079-3.52|654-1.59	Eqca-MHCI*gb4:02|261-0.85|1431-3.47	Eqca-MHCI*gb15:01|694-2.26|698-1.69	Eqca-MHCI*gb9:01|904-2.95|410-1.00	Eqca-MHCI*gb13:01|0-0.00|1181-2.87	Eqca-6*001:01|1091-3.56|25-0.06	Eqca-MHCI*gb19:01|89-0.29|300-0.73	Eqca-MHCI*gb6:01|129-0.42|171-0.42	Eqca-2*001:AD|194-0.63|67-0.16	Eqca-MHCI*gb25:01|62-0.20205|84-0.20398	Eqca-MHCI*gb12:02|0-0.00|102-0.25	Eqca-MHCI*gb26:01|0-0|84-0.20398		Eqca-MHCI*gb50:01|2766-9.01|4452-10.81	Eqca-7*001:01|1698-5.53|1012-2.46	Eqca-MHCI*gb2:01|1268-4.13|1401-3.40	Eqca-MHCI*gb4:01|224-0.73000|1431-3.47490	Eqca-MHCI*gb9:01|904-2.95|410-1.00	Eqca-MHCI*gb13:01|0-0.00|1181-2.87	Eqca-6*001:01|1091-3.56|25-0.06	Eqca-2*001:AE|323-1.05|130-0.32	Eqca-MHCI*gb27:01|0-0.00|334-0.81	Eqca-MHCI*gb25:01|62-0.20205|84-0.20398	Eqca-MHCI*gb12:01|0-0.00|96-0.23	Eqca-MHCI*gb26:01|0-0|84-0.20398
37769M	TB		40468	45865	HP1.2	HP1.6	Eqca-MHCI*gb50:01|4766-11.78|9869-21.52	Eqca-MHCI*gb2:01|1507-3.72|2618-5.71	Eqca-6*001:01|2442-6.03|78-0.17	Eqca-7*001:01|1503-3.71|1008-2.20	Eqca-MHCI*gb4:01|355-0.88|1667-3.63	Eqca-MHCI*gb9:01|1052-2.60|665-1.45	Eqca-MHCI*gb13:01|0-0.00|1031-2.25	Eqca-2*001:AE|609-1.50|364-0.79	Eqca-MHCI*gb27:01|0-0.00|750-1.64	Eqca-MHCI*gb25:01|81-0.20|134-0.29	Eqca-MHCI*gb12:01|0-0.00|161-0.35	Eqca-MHCI*gb26:01|0-0|81-0.17661						Eqca-1*001:01|1653-4.08|4004-8.73	Eqca-7*002:01:AA|3513-8.68|336-0.73	Eqca-MHCI*gb11:01:02|1514-3.74|1082-2.36	Eqca-6*001:01|2442-6.03|78-0.17	Eqca-MHCI*gb9:01|1052-2.60|665-1.45	Eqca-2*001:01|552-1.36|71-0.15	Eqca-MHCI*gb25:01|81-0.20|134-0.29	Eqca-3*001:01|35-0.09|145-0.32	Eqca-4*001:01|65-0.16062|75-0.16352	Eqca-MHCI*gb6:02|22-0.05|99-0.22	Eqca-MHCI*gb13:02|0-0.00|115-0.25	Eqca-MHCI*gb18:01|0-0.00|96-0.21	Eqca-MHCI*gb26:01|0-0|81-0.17661	Eqca-MHCI*gb31:01|57-0.14085|0-0	Eqca-MHCI*gb13:03|0-0|53-0.11556
37770M	TB		29021	47569	HP1.2	HP1.6	Eqca-MHCI*gb50:01|2409-8.30|9388-19.74	Eqca-7*001:01|1291-4.45|1413-2.97	Eqca-MHCI*gb2:01|463-1.60|2230-4.69	Eqca-6*001:01|2619-9.02|53-0.11	Eqca-MHCI*gb9:01|1284-4.42|877-1.84	Eqca-MHCI*gb13:01|0-0.00|1906-4.01	Eqca-MHCI*gb4:01|117-0.40|1557-3.27	Eqca-MHCI*gb27:01|0-0.00|1381-2.90	Eqca-2*001:AE|477-1.64|415-0.87	Eqca-MHCI*gb12:01|0-0.00|192-0.40	Eqca-MHCI*gb25:01|50-0.17|118-0.25	Eqca-MHCI*gb26:01|0-0.00|159-0.33						Eqca-7*002:01:AA|4084-14.07|397-0.83	Eqca-MHCI*gb11:01:02|1398-4.82|1520-3.20	Eqca-6*001:01|2619-9.02|53-0.11	Eqca-1*001:01|668-2.30|1796-3.78	Eqca-MHCI*gb9:01|1284-4.42|877-1.84	Eqca-2*001:01|684-2.36|62-0.13	Eqca-MHCI*gb13:02|0-0.00|274-0.58	Eqca-MHCI*gb6:02|21-0.07|237-0.50	Eqca-3*001:01|25-0.09|228-0.48	Eqca-MHCI*gb25:01|50-0.17|118-0.25	Eqca-MHCI*gb26:01|0-0.00|159-0.33	Eqca-4*001:01|59-0.20330|55-0.11562	Eqca-MHCI*gb18:01|0-0|49-0.10301	Eqca-MHCI*gb31:01|36-0.12405|0-0	Eqca-MHCI*gb13:03|0-0|30-0.06307
37771M	TB		18687	47261	HP1.9	HP1.6	Eqca-MHCI*gb34:01|3273-17.51|14235-30.12	Eqca-MHCI*gb35:01|1861-9.96|7238-15.31	Eqca-7*002:01:AA|3572-19.11|565-1.20	Eqca-MHCI*gb11:01:02|641-3.43|939-1.99	Eqca-2*001:AA|408-2.18|105-0.22	Eqca-MHCI*gb7:02|0-0.00|180-0.38	Eqca-MHCI*gb26:01|0-0.00|126-0.27	Eqca-MHCI*gb38:01|12-0.06422|61-0.12907										Eqca-7*002:01:AA|3572-19.11|565-1.20	Eqca-1*001:01|554-2.96|2046-4.33	Eqca-MHCI*gb11:01:02|641-3.43|939-1.99	Eqca-MHCI*gb9:01|351-1.88|391-0.83	Eqca-2*001:01|344-1.84|42-0.09	Eqca-6*001:01|360-1.93|20-0.04	Eqca-MHCI*gb13:02|0-0.00|196-0.41	Eqca-MHCI*gb6:02|7-0.04|179-0.38	Eqca-3*001:01|8-0.04|149-0.32	Eqca-MHCI*gb26:01|0-0.00|126-0.27	Eqca-MHCI*gb25:01|19-0.10167|70-0.14811	Eqca-4*001:01|29-0.15519|38-0.08040	Eqca-MHCI*gb13:03|0-0|48-0.10156	Eqca-MHCI*gb18:01|0-0|44-0.09310	Eqca-MHCI*gb31:01|18-0.09632|0-0
37772M	TB	Unassigned alleles	12284	29303	HP1.5	HP1.3*	Eqca-MHCI*gb13:01|0-0.00|5231-17.85	Eqca-7*002:01:AA|3788-30.84|447-1.53	Eqca-MHCI*gb15:01|748-6.09|1577-5.38	Eqca-MHCI*gb22:01|260-2.12|1237-4.22	Eqca-MHCI*gb11:01:02|449-3.66|638-2.18	Eqca-MHCI*gb21:01|0-0.00|509-1.74	Eqca-MHCI*gb24:01|53-0.43|428-1.46	Eqca-MHCI*gb23:01|0-0.00|294-1.00	Eqca-2*001:AC|157-1.28|78-0.27	Eqca-MHCI*gb26:01|0-0.00|83-0.28	Eqca-MHCI*gb38:01|15-0.12211|54-0.18428	Eqca-MHCI*gb1:01|3-0.02442|0-0						Eqca-MHCI*gb27:01|0-0.00|2386-8.14	Eqca-16*003:01|345-2.81|1874-6.40	Eqca-MHCI*gb4:02|23-0.19|487-1.66	Eqca-1*002:02|39-0.32|337-1.15	Eqca-2*001:03|205-1.67|49-0.17	Eqca-MHCI*gb40:01|140-1.14|3-0.01	Eqca-7*001:01|1160-9.44|1324-4.52	Eqca-MHCI*gb13:01|0-0.00|5231-17.85	Eqca-MHCI*gb11:01:02|449-3.66|638-2.18	Eqca-MHCI*gb26:01|0-0.00|83-0.28	Eqca-MHCI*gb38:01|15-0.12211|54-0.18428							Eqca-MHCI*gb42:01|26-0.21|0-0.00
37774M	TB	Homozygous	29890	43103	HP1.6a	-	Eqca-1*001:01|2496-8.35|12186-28.27	Eqca-MHCI*gb11:01:02|3812-12.75|5352-12.42	Eqca-7*002:01:AA|6041-20.21|779-1.81	Eqca-MHCI*gb9:01|1010-3.38|1243-2.88	Eqca-2*001:01|1751-5.86|219-0.51	Eqca-MHCI*gb6:02|115-0.38|1673-3.88	Eqca-6*001:01|1125-3.76|60-0.14	Eqca-3*001:01|76-0.25|769-1.78	Eqca-MHCI*gb13:02|0-0.00|582-1.35	Eqca-MHCI*gb18:01|0-0.00|536-1.24	Eqca-MHCI*gb26:01|0-0.00|287-0.67	Eqca-4*001:01|103-0.34|177-0.41	Eqca-MHCI*gb25:01|51-0.17|195-0.45	Eqca-MHCI*gb13:03|0-0.00|178-0.41	Eqca-MHCI*gb31:01|43-0.14386|0-0
37776M	TB	Unassigned alleles	14453	18204	HP1.5	HP1.1b	Eqca-MHCI*gb22:01|1228-8.50|4070-22.36	Eqca-7*002:01:AA|3526-24.40|649-3.57	Eqca-MHCI*gb15:01|610-4.22|985-5.41	Eqca-MHCI*gb11:01:02|842-5.83|723-3.97	Eqca-MHCI*gb24:01|413-2.86|985-5.41	Eqca-MHCI*gb21:01|0-0.00|503-2.76	Eqca-MHCI*gb13:01|0-0.00|444-2.44	Eqca-2*001:AC|194-1.34|127-0.70	Eqca-MHCI*gb23:01|0-0.00|155-0.85	Eqca-MHCI*gb38:01|30-0.21|119-0.65	Eqca-MHCI*gb26:01|0-0.00|122-0.67	Eqca-MHCI*gb1:01|36-0.25|62-0.34						Eqca-7*002:01:AA|3526-24.40|649-3.57	Eqca-N*001:01|1750-12.11|340-1.87	Eqca-16*001:AA|379-2.62|1255-6.89	Eqca-MHCI*gb11:02|752-5.20307|635-3.48824	Eqca-MHCI*gb8:02|14-0.10|402-2.21	Eqca-2*001:AB|164-1.13|114-0.63	Eqca-MHCI*gb38:01|30-0.21|119-0.65	Eqca-MHCI*gb26:01|0-0.00|122-0.67	Eqca-MHCI*gb6:04|17-0.12|41-0.23	Eqca-MHCI*gb13:02|0-0.00|40-0.22								Eqca-MHCI*gb14:01|0-0.00|53-0.29	Eqca-MHCI*gb44:01|0-0.00|42-0.23
37777M	TB		32098	32290	HP1.3	HP1.1a	Eqca-MHCI*gb11:01:02|4125-12.85|2383-7.38	Eqca-7*001:01|3990-12.43|1765-5.47	Eqca-16*003:01|1627-5.07|3871-11.99	Eqca-MHCI*gb4:02|177-0.55|1539-4.77	Eqca-MHCI*gb13:01|0-0.00|1664-5.15	Eqca-1*002:02|210-0.65|990-3.07	Eqca-2*001:03|1010-3.15|144-0.45	Eqca-MHCI*gb40:01|753-2.35|9-0.03	Eqca-MHCI*gb27:01|0-0.00|669-2.07	Eqca-MHCI*gb16:01|123-0.38|294-0.91	Eqca-MHCI*gb38:01|37-0.11527|63-0.19511	Eqca-MHCI*gb1:02|20-0.06231|31-0.09600	Eqca-MHCI*gb26:01|0-0|49-0.15175					Eqca-MHCI*gb11:01:02|4125-12.85|2383-7.38	Eqca-7*001:01|3990-12.43|1765-5.47	Eqca-N*001:01|2644-8.24|315-0.98	Eqca-16*001:01|559-1.74|1434-4.44	Eqca-MHCI*gb13:01|0-0.00|1664-5.15	Eqca-2*001:AB|681-2.12|270-0.84	Eqca-MHCI*gb9:01|548-1.71|342-1.06	Eqca-MHCI*gb8:02|38-0.12|789-2.44	Eqca-4*001:AA|34-0.10593|38-0.11768	Eqca-MHCI*gb6:03|25-0.07789|46-0.14246	Eqca-MHCI*gb26:01|0-0|49-0.15175
38030M	TB		32957	47503	HP1.5	HP1.2	Eqca-7*002:01:AA|7072-21.46|267-0.56	Eqca-MHCI*gb15:01|2116-6.42|2743-5.77	Eqca-MHCI*gb13:01|0-0.00|4585-9.65	Eqca-MHCI*gb22:01|801-2.43|2509-5.28	Eqca-MHCI*gb11:01:02|976-2.96|680-1.43	Eqca-MHCI*gb21:01|0-0.00|938-1.97	Eqca-MHCI*gb24:01|117-0.36|496-1.04	Eqca-2*001:AC|446-1.35|128-0.27	Eqca-MHCI*gb23:01|0-0.00|387-0.81	Eqca-MHCI*gb38:01|40-0.12137|75-0.15788	Eqca-MHCI*gb26:01|0-0|68-0.14315	Eqca-MHCI*gb1:01|6-0.01821|11-0.02316						Eqca-MHCI*gb50:01|1838-5.58|4650-9.79	Eqca-MHCI*gb13:01|0-0.00|4585-9.65	Eqca-7*001:01|2343-7.11|1253-2.64	Eqca-6*001:01|2069-6.28|16-0.03	Eqca-MHCI*gb2:01|324-0.98|1369-2.88	Eqca-MHCI*gb27:01|0-0.00|1344-2.83	Eqca-MHCI*gb4:01|120-0.36|964-2.03	Eqca-MHCI*gb9:01|648-1.97|333-0.70	Eqca-2*001:AE|571-1.73|329-0.69	Eqca-MHCI*gb12:01|0-0.00|125-0.26	Eqca-MHCI*gb26:01|0-0|68-0.14315	Eqca-MHCI*gb25:01|13-0.03945|33-0.06947
38311M	TB		27210	36720	HP1.4	HP1.2	Eqca-MHCI*gb5:01|810-2.98|3027-8.24	Eqca-7*001:01|2853-10.49|867-2.36	Eqca-MHCI*gb11:01:01|2283-8.39|941-2.56	Eqca-1*003:AA|1193-4.38|1922-5.23	Eqca-MHCI*gb13:01|0-0.00|1888-5.14	Eqca-MHCI*gb9:01|1043-3.83|437-1.19	Eqca-MHCI*gb6:01|581-2.14|593-1.61	Eqca-MHCI*gb4:02|88-0.32|1074-2.92	Eqca-N*005:AA|385-1.41|748-2.04	Eqca-MHCI*gb19:01|181-0.67|935-2.55	Eqca-MHCI*gb15:01|617-2.27|430-1.17	Eqca-6*001:01|1031-3.79|13-0.04	Eqca-2*001:AD|411-1.51|92-0.25	Eqca-MHCI*gb12:02|0-0.00|103-0.28	Eqca-MHCI*gb26:01|0-0|50-0.13617	Eqca-MHCI*gb25:01|16-0.05880|26-0.07081		Eqca-7*001:01|2853-10.49|867-2.36	Eqca-MHCI*gb50:01|1393-5.12|2141-5.83	Eqca-MHCI*gb13:01|0-0.00|1888-5.14	Eqca-MHCI*gb2:01|409-1.50|1112-3.03	Eqca-MHCI*gb9:01|1043-3.83|437-1.19	Eqca-MHCI*gb4:01|83-0.30503|1074-2.92484	Eqca-6*001:01|1031-3.79|13-0.04	Eqca-2*001:AE|603-2.22|204-0.56	Eqca-MHCI*gb27:01|0-0.00|493-1.34	Eqca-MHCI*gb12:01|0-0.00|184-0.50	Eqca-MHCI*gb26:01|0-0|50-0.13617	Eqca-MHCI*gb25:01|16-0.05880|26-0.07081
38313M	TB		28248	42667	HP1.5	HP1.1a	Eqca-MHCI*gb11:01:02|3574-12.65|3715-8.71	Eqca-MHCI*gb22:01|870-3.08|3552-8.32	Eqca-MHCI*gb13:01|0-0.00|4052-9.50	Eqca-MHCI*gb15:01|1162-4.11|2618-6.14	Eqca-7*002:01:AA|3279-11.61|210-0.49	Eqca-2*001:AC|772-2.73|161-0.38	Eqca-MHCI*gb24:01|84-0.30|614-1.44	Eqca-MHCI*gb21:01|0-0.00|696-1.63	Eqca-MHCI*gb23:01|0-0.00|331-0.78	Eqca-MHCI*gb26:01|0-0.00|108-0.25	Eqca-MHCI*gb38:01|22-0.07788|53-0.12422	Eqca-MHCI*gb1:01|15-0.05310|42-0.09844						Eqca-MHCI*gb11:01:02|3574-12.65|3715-8.71	Eqca-MHCI*gb13:01|0-0.00|4052-9.50	Eqca-N*001:01|2769-9.80|456-1.07	Eqca-7*001:01|1177-4.17|805-1.89	Eqca-MHCI*gb9:01|474-1.68|348-0.82	Eqca-16*001:01|240-0.85|568-1.33	Eqca-2*001:AB|563-1.99|164-0.38	Eqca-MHCI*gb8:02|12-0.04|648-1.52	Eqca-4*001:AA|128-0.45|68-0.16	Eqca-MHCI*gb6:03|34-0.12036|77-0.18047	Eqca-MHCI*gb26:01|0-0.00|108-0.25
38314M	TB	Unassigned alleles	14583	42523																																					Eqca-MHCI*gb41:01|1554-10.66|5222-12.28	Eqca-MHCI*gb46:01|606-4.16|4826-11.35	Eqca-MHCI*gb39:01|1428-9.79|4000-9.41	Eqca-MHCI*gb15:01|304-2.08|718-1.69	Eqca-2*001:AF|659-4.52|134-0.32	Eqca-MHCI*gb2:02|134-0.92|491-1.15	Eqca-MHCI*gb4:02|41-0.28|537-1.26	Eqca-MHCI*gb27:01|0-0.00|377-0.89	Eqca-MHCI*gb21:01|0-0.00|254-0.60
38432M	TB		31955	39112	HP1.1a	HP1.6b	Eqca-MHCI*gb11:01:02|6336-19.83|6690-17.10	Eqca-N*001:01|3858-12.07|888-2.27	Eqca-7*001:01|2278-7.13|1728-4.42	Eqca-MHCI*gb13:01|0-0.00|2574-6.58	Eqca-16*001:01|597-1.87|1973-5.04	Eqca-MHCI*gb9:01|1196-3.74|1334-3.41	Eqca-2*001:AB|755-2.36|215-0.55	Eqca-MHCI*gb8:02|30-0.09|601-1.54	Eqca-4*001:AA|115-0.36|155-0.40	Eqca-MHCI*gb6:03|75-0.23|177-0.45	Eqca-MHCI*gb26:01|0-0.00|151-0.39							Eqca-MHCI*gb11:01:02|6336-19.83|6690-17.10	Eqca-7*001:01|2278-7.13|1728-4.42	Eqca-1*001:01|675-2.11|2813-7.19	Eqca-MHCI*gb13:01|0-0.00|2574-6.58	Eqca-MHCI*gb9:01|1196-3.74|1334-3.41	Eqca-2*001:01|1586-4.96|203-0.52	Eqca-MHCI*gb6:02|72-0.23|620-1.59	Eqca-3*001:01|58-0.18|355-0.91	Eqca-4*001:01|141-0.44|194-0.50	Eqca-MHCI*gb26:01|0-0.00|151-0.39	Eqca-MHCI*gb18:01|0-0.00|133-0.34
38444M	TB	Homozygous	15697	35651	HP1.2	-	Eqca-MHCI*gb50:01|1561-9.94|5918-16.60	Eqca-7*001:01|4061-25.87|2433-6.82	Eqca-MHCI*gb2:01|584-3.72|2973-8.34	Eqca-MHCI*gb13:01|0-0.00|3132-8.79	Eqca-MHCI*gb27:01|0-0.00|2463-6.91	Eqca-6*001:01|2027-12.91|45-0.13	Eqca-MHCI*gb9:01|1088-6.93|775-2.17	Eqca-2*001:AE|1098-6.99|652-1.83	Eqca-MHCI*gb4:01|117-0.75|1356-3.80	Eqca-MHCI*gb12:01|0-0.00|376-1.05	Eqca-MHCI*gb26:01|0-0.00|80-0.22	Eqca-MHCI*gb25:01|13-0.08282|31-0.08695
38445M	TB	Unassigned alleles	23475	41684	HP1.8	HP1.6	Eqca-MHCI*gb5:02|1172-4.99|5656-13.57	Eqca-MHCI*gb11:01:02|2781-11.85|2905-6.97	Eqca-MHCI*gb29:01|1163-4.95|2575-6.18	Eqca-MHCI*gb3:01|954-4.06|2729-6.55	Eqca-MHCI*gb9:01|991-4.22|745-1.79	Eqca-7*001:01|1032-4.40|560-1.34	Eqca-MHCI*gb13:01|0-0.00|1327-3.18	Eqca-6*001:01|1071-4.56|38-0.09	Eqca-MHCI*gb27:01|0-0.00|943-2.26	Eqca-MHCI*gb4:02|64-0.27|647-1.55	Eqca-MHCI*gb7:03|57-0.24|313-0.75	Eqca-2*003:01|106-0.45|70-0.17	Eqca-MHCI*gb25:01|28-0.12|86-0.21	Eqca-MHCI*gb26:01|0-0.00|106-0.25	Eqca-4*001:AA:01|86-0.37|0-0.00	Eqca-MHCI*gb1:02|14-0.05964|0-0		Eqca-MHCI*gb11:01:02|2781-11.85|2905-6.97	Eqca-7*002:01:AA|2717-11.57|228-0.55	Eqca-MHCI*gb9:01|991-4.22|745-1.79	Eqca-1*001:01|320-1.36|960-2.30	Eqca-6*001:01|1071-4.56|38-0.09	Eqca-2*001:01|785-3.34|106-0.25	Eqca-MHCI*gb6:02|29-0.12|249-0.60	Eqca-3*001:01|37-0.16|236-0.57	Eqca-MHCI*gb13:02|0-0.00|254-0.61	Eqca-4*001:01|117-0.50|110-0.26	Eqca-MHCI*gb25:01|28-0.12|86-0.21	Eqca-MHCI*gb26:01|0-0.00|106-0.25	Eqca-MHCI*gb31:01|38-0.16187|0-0	Eqca-MHCI*gb18:01|0-0|33-0.07917	Eqca-MHCI*gb13:03|0-0|8-0.01919			Eqca-MHCI*gb10:02|0-0.00|106-0.25
38753M	TB		24309	32145	HP1.2	HP1.1a	Eqca-MHCI*gb50:01|2540-10.45|6614-20.58	Eqca-7*001:01|3131-12.88|1473-4.58	Eqca-MHCI*gb2:01|602-2.48|1654-5.15	Eqca-MHCI*gb13:01|0-0.00|1565-4.87	Eqca-MHCI*gb9:01|870-3.58|668-2.08	Eqca-MHCI*gb4:01|177-0.73|1051-3.27	Eqca-6*001:01|1064-4.38|20-0.06	Eqca-2*001:AE|454-1.87|295-0.92	Eqca-MHCI*gb27:01|0-0.00|593-1.84	Eqca-MHCI*gb12:01|0-0.00|125-0.39	Eqca-MHCI*gb25:01|12-0.04936|37-0.11510	Eqca-MHCI*gb26:01|0-0|43-0.13377						Eqca-7*001:01|3131-12.88|1473-4.58	Eqca-N*001:01|2023-8.32|326-1.01	Eqca-16*001:01|782-3.22|1474-4.59	Eqca-MHCI*gb11:01:02|1118-4.60|595-1.85	Eqca-MHCI*gb13:01|0-0.00|1565-4.87	Eqca-MHCI*gb9:01|870-3.58|668-2.08	Eqca-MHCI*gb8:02|36-0.15|637-1.98	Eqca-2*001:AB|332-1.37|137-0.43	Eqca-4*001:AA|27-0.11107|23-0.07155	Eqca-MHCI*gb26:01|0-0|43-0.13377	Eqca-MHCI*gb6:03|17-0.06993|25-0.07777
38754M	TB		12567	26779	HP1.3	HP1.6	Eqca-MHCI*gb27:01|0-0.00|3236-12.08	Eqca-16*003:01|383-3.05|2712-10.13	Eqca-7*001:01|1310-10.42|1469-5.49	Eqca-MHCI*gb13:01|0-0.00|2555-9.54	Eqca-MHCI*gb11:01:02|436-3.47|690-2.58	Eqca-1*002:02|35-0.28|635-2.37	Eqca-MHCI*gb4:02|20-0.16|402-1.50	Eqca-2*001:03|179-1.42|54-0.20	Eqca-MHCI*gb40:01|109-0.87|0-0.00	Eqca-MHCI*gb26:01|0-0.00|68-0.25	Eqca-MHCI*gb16:01|4-0.03183|33-0.12323	Eqca-MHCI*gb38:01|5-0.03979|26-0.09709	Eqca-MHCI*gb1:02|0-0|3-0.01120					Eqca-7*002:01:AA|3727-29.66|358-1.34	Eqca-1*001:01|182-1.45|1277-4.77	Eqca-6*001:01|1291-10.27|36-0.13	Eqca-MHCI*gb11:01:02|436-3.47|690-2.58	Eqca-MHCI*gb13:02|0-0.00|362-1.35	Eqca-3*001:01|17-0.14|290-1.08	Eqca-MHCI*gb9:01|110-0.88|179-0.67	Eqca-2*001:01|76-0.60|32-0.12	Eqca-4*001:01|40-0.32|64-0.24	Eqca-MHCI*gb26:01|0-0.00|68-0.25	Eqca-MHCI*gb25:01|4-0.03183|25-0.09336	Eqca-MHCI*gb13:03|0-0|17-0.06348	Eqca-MHCI*gb6:02|0-0|12-0.04481	Eqca-MHCI*gb18:01|0-0|6-0.02241	Eqca-MHCI*gb31:01|4-0.03183|0-0
38755M	TB		7135	20426	HP1.2	HP1.4	Eqca-MHCI*gb13:01|0-0.00|3493-17.10	Eqca-7*001:01|1940-27.19|1380-6.76	Eqca-MHCI*gb27:01|0-0.00|2262-11.07	Eqca-6*001:01|1899-26.62|15-0.07	Eqca-MHCI*gb50:01|194-2.72|914-4.47	Eqca-MHCI*gb4:01|13-0.18220|527-2.58005	Eqca-MHCI*gb2:01|31-0.43|318-1.56	Eqca-MHCI*gb9:01|112-1.57|102-0.50	Eqca-2*001:AE|71-1.00|82-0.40	Eqca-MHCI*gb12:01|0-0|17-0.08323	Eqca-MHCI*gb26:01|0-0|16-0.07833	Eqca-MHCI*gb25:01|0-0|3-0.01469						Eqca-MHCI*gb13:01|0-0.00|3493-17.10	Eqca-7*001:01|1940-27.19|1380-6.76	Eqca-6*001:01|1899-26.62|15-0.07	Eqca-MHCI*gb5:01|96-1.35|823-4.03	Eqca-MHCI*gb15:01|232-3.25|529-2.59	Eqca-1*003:AA|171-2.40|389-1.90	Eqca-MHCI*gb4:02|16-0.22|527-2.58	Eqca-MHCI*gb6:01|88-1.23|177-0.87	Eqca-MHCI*gb11:01:01|156-2.19|93-0.46	Eqca-MHCI*gb9:01|112-1.57|102-0.50	Eqca-N*005:AA|9-0.13|113-0.55	Eqca-MHCI*gb19:01|19-0.27|73-0.36	Eqca-2*001:AD|22-0.31|19-0.09	Eqca-MHCI*gb26:01|0-0|16-0.07833	Eqca-MHCI*gb12:02|0-0|6-0.02937	Eqca-MHCI*gb25:01|0-0|3-0.01469
38756M	TB		28719	19866	HP1.4	HP1.2	Eqca-7*001:01|3235-11.26|886-4.46	Eqca-MHCI*gb5:01|1317-4.59|2455-12.36	Eqca-1*003:AA|1734-6.04|1174-5.91	Eqca-6*001:01|2552-8.89|9-0.05	Eqca-MHCI*gb15:01|906-3.15|409-2.06	Eqca-MHCI*gb13:01|0-0.00|1184-5.96	Eqca-MHCI*gb11:01:01|931-3.24|215-1.08	Eqca-MHCI*gb9:01|841-2.93|152-0.77	Eqca-N*005:AA|456-1.59|486-2.45	Eqca-MHCI*gb4:02|104-0.36213|479-2.41115	Eqca-MHCI*gb6:01|176-0.61|112-0.56	Eqca-2*001:AD|181-0.63|30-0.15	Eqca-MHCI*gb19:01|57-0.20|89-0.45	Eqca-MHCI*gb25:01|29-0.10098|30-0.15101	Eqca-MHCI*gb26:01|0-0|38-0.19128	Eqca-MHCI*gb12:02|0-0|23-0.11578		Eqca-MHCI*gb50:01|2110-7.35|2315-11.65	Eqca-7*001:01|3235-11.26|886-4.46	Eqca-6*001:01|2552-8.89|9-0.05	Eqca-MHCI*gb13:01|0-0.00|1184-5.96	Eqca-MHCI*gb9:01|841-2.93|152-0.77	Eqca-MHCI*gb2:01|344-1.20|270-1.36	Eqca-MHCI*gb4:01|120-0.42|479-2.41	Eqca-2*001:AE|477-1.66|103-0.52	Eqca-MHCI*gb27:01|0-0.00|313-1.58	Eqca-MHCI*gb25:01|29-0.10098|30-0.15101	Eqca-MHCI*gb26:01|0-0|38-0.19128	Eqca-MHCI*gb12:01|0-0|31-0.15605
38758M	TB		18213	24484	HP1.2	HP1.6	Eqca-MHCI*gb50:01|1138-6.25|5456-22.28	Eqca-7*001:01|1275-7.00|1362-5.56	Eqca-6*001:01|2095-11.50|55-0.22	Eqca-MHCI*gb2:01|252-1.38|1104-4.51	Eqca-MHCI*gb13:01|0-0.00|1155-4.72	Eqca-MHCI*gb9:01|588-3.23|431-1.76	Eqca-MHCI*gb27:01|0-0.00|988-4.04	Eqca-2*001:AE|364-2.00|404-1.65	Eqca-MHCI*gb4:01|62-0.34|665-2.72	Eqca-MHCI*gb26:01|0-0.00|85-0.35	Eqca-MHCI*gb25:01|15-0.08|55-0.22	Eqca-MHCI*gb12:01|0-0.00|69-0.28						Eqca-7*002:01:AA|4396-24.14|572-2.34	Eqca-1*001:01|597-3.28|1882-7.69	Eqca-6*001:01|2095-11.50|55-0.22	Eqca-MHCI*gb9:01|588-3.23|431-1.76	Eqca-MHCI*gb11:01:02|436-2.39|531-2.17	Eqca-3*001:01|27-0.15|230-0.94	Eqca-2*001:01|196-1.08|28-0.11	Eqca-MHCI*gb13:02|0-0.00|139-0.57	Eqca-4*001:01|61-0.33|59-0.24	Eqca-MHCI*gb26:01|0-0.00|85-0.35	Eqca-MHCI*gb25:01|15-0.08|55-0.22	Eqca-MHCI*gb6:02|0-0.00|54-0.22	Eqca-MHCI*gb31:01|31-0.17021|0-0	Eqca-MHCI*gb18:01|0-0|21-0.08577	Eqca-MHCI*gb13:03|0-0|20-0.08169
38759M	TB	Homozygous	36313	25129	HP1.6a	-	Eqca-7*002:01:AA|9617-26.48|2113-8.41	Eqca-1*001:01|1918-5.28|6877-27.37	Eqca-MHCI*gb11:01:02|2806-7.73|2888-11.49	Eqca-6*001:01|2989-8.23|120-0.48	Eqca-MHCI*gb9:01|1016-2.80|781-3.11	Eqca-2*001:01|907-2.50|162-0.64	Eqca-3*001:01|118-0.32|895-3.56	Eqca-MHCI*gb13:02|0-0.00|532-2.12	Eqca-MHCI*gb6:02|24-0.07|323-1.29	Eqca-4*001:01|99-0.27|164-0.65	Eqca-MHCI*gb26:01|0-0.00|222-0.88	Eqca-MHCI*gb25:01|60-0.17|152-0.60	Eqca-MHCI*gb18:01|0-0.00|200-0.80	Eqca-MHCI*gb13:03|0-0.00|112-0.45	Eqca-MHCI*gb31:01|29-0.07986|0-0
38760M	TB		37503	23466	HP1.3	HP1.1a	Eqca-7*001:01|6281-16.75|2583-11.01	Eqca-16*003:01|2391-6.38|2811-11.98	Eqca-MHCI*gb11:01:02|3505-9.35|1439-6.13	Eqca-MHCI*gb13:01|0-0.00|2373-10.11	Eqca-2*001:03|1055-2.81|115-0.49	Eqca-1*002:02|295-0.79|721-3.07	Eqca-MHCI*gb4:02|175-0.47|690-2.94	Eqca-MHCI*gb27:01|0-0.00|749-3.19	Eqca-MHCI*gb40:01|580-1.55|3-0.01	Eqca-MHCI*gb16:01|95-0.25|113-0.48	Eqca-MHCI*gb26:01|0-0.00|74-0.32	Eqca-MHCI*gb38:01|21-0.05600|35-0.14915	Eqca-MHCI*gb1:02|10-0.02666|5-0.02131					Eqca-7*001:01|6281-16.75|2583-11.01	Eqca-MHCI*gb11:01:02|3505-9.35|1439-6.13	Eqca-N*001:01|3115-8.31|216-0.92	Eqca-MHCI*gb13:01|0-0.00|2373-10.11	Eqca-16*001:01|849-2.26|1029-4.39	Eqca-MHCI*gb8:02|51-0.14|802-3.42	Eqca-MHCI*gb9:01|650-1.73|190-0.81	Eqca-2*001:AB|588-1.57|175-0.75	Eqca-4*001:AA|63-0.16799|24-0.10228	Eqca-MHCI*gb26:01|0-0.00|74-0.32	Eqca-MHCI*gb6:03|30-0.07999|20-0.08523
38772M	TB		28847	22271	HP1.4	HP1.1b	Eqca-MHCI*gb5:01|824-2.86|3486-15.65	Eqca-7*001:01|2013-6.98|1204-5.41	Eqca-1*003:AA|1040-3.61|1751-7.86	Eqca-MHCI*gb13:01|0-0.00|1859-8.35	Eqca-MHCI*gb15:01|802-2.78|833-3.74	Eqca-6*001:01|1347-4.67|16-0.07	Eqca-MHCI*gb11:01:01|564-1.96|358-1.61	Eqca-N*005:AA|219-0.76|574-2.58	Eqca-MHCI*gb4:02|91-0.32|516-2.32	Eqca-MHCI*gb6:01|189-0.66|238-1.07	Eqca-MHCI*gb9:01|262-0.91|91-0.41	Eqca-MHCI*gb19:01|52-0.18|210-0.94	Eqca-2*001:AD|132-0.46|34-0.15	Eqca-MHCI*gb26:01|0-0.00|81-0.36	Eqca-MHCI*gb12:02|0-0|40-0.17961	Eqca-MHCI*gb25:01|2-0.00693|11-0.04939		Eqca-7*002:01:AA|6751-23.40|538-2.42	Eqca-N*001:01|1277-4.43|111-0.50	Eqca-MHCI*gb11:02|513-1.78|356-1.60	Eqca-MHCI*gb8:02|38-0.13|815-3.66	Eqca-2*001:AB|156-0.54|95-0.43	Eqca-16*001:AA|47-0.16|152-0.68	Eqca-MHCI*gb13:02|0-0.00|185-0.83	Eqca-MHCI*gb26:01|0-0.00|81-0.36	Eqca-MHCI*gb38:01|17-0.05893|37-0.16614	Eqca-MHCI*gb6:04|5-0.01733|11-0.04939
39094M	TB	Unassigned alleles	27407	19425	HP1.3	HP1.2	Eqca-MHCI*gb11:01:02|2576-9.40|1082-5.57	Eqca-16*003:01|1300-4.74|1496-7.70	Eqca-7*001:01|1346-4.91|601-3.09	Eqca-MHCI*gb40:01|1707-6.23|27-0.14	Eqca-2*001:03|1441-5.26|198-1.02	Eqca-MHCI*gb4:02|192-0.70055|1186-6.10553	Eqca-MHCI*gb13:01|0-0.00|733-3.77	Eqca-1*002:02|169-0.62|386-1.99	Eqca-MHCI*gb16:01|262-0.96|225-1.16	Eqca-MHCI*gb1:02|161-0.59|120-0.62	Eqca-MHCI*gb27:01|0-0.00|278-1.43	Eqca-MHCI*gb26:01|0-0.00|56-0.29	Eqca-MHCI*gb38:01|4-0.01459|8-0.04118					Eqca-MHCI*gb50:01|1903-6.94|2784-14.33	Eqca-MHCI*gb2:01|1780-6.49|1786-9.19	Eqca-7*001:01|1346-4.91|601-3.09	Eqca-MHCI*gb4:01|235-0.86|1186-6.11	Eqca-2*001:AE|870-3.17|193-0.99	Eqca-MHCI*gb13:01|0-0.00|733-3.77	Eqca-MHCI*gb9:01|508-1.85|186-0.96	Eqca-MHCI*gb27:01|0-0.00|278-1.43	Eqca-6*001:01|228-0.83|11-0.06	Eqca-MHCI*gb12:01|0-0.00|163-0.84	Eqca-MHCI*gb26:01|0-0.00|56-0.29	Eqca-MHCI*gb25:01|24-0.08757|21-0.10811						Eqca-MHCI*gb7:01|0-0.00|48-0.25
39096M	TB	Unassigned alleles	37419	21357	HP1.3	HP1.2	Eqca-MHCI*gb11:01:02|3632-9.71|1381-6.47	Eqca-16*003:01|1377-3.68|1459-6.83	Eqca-MHCI*gb40:01|2601-6.95|50-0.23	Eqca-2*001:03|2128-5.69|297-1.39	Eqca-7*001:01|1607-4.29|759-3.55	Eqca-MHCI*gb4:02|261-0.69751|1274-5.96526	Eqca-MHCI*gb13:01|0-0.00|1033-4.84	Eqca-MHCI*gb16:01|404-1.08|250-1.17	Eqca-1*002:02|157-0.42|286-1.34	Eqca-MHCI*gb1:02|206-0.55|182-0.85	Eqca-MHCI*gb27:01|0-0.00|385-1.80	Eqca-MHCI*gb26:01|0-0.00|150-0.70	Eqca-MHCI*gb38:01|10-0.02672|16-0.07492					Eqca-MHCI*gb2:01|2005-5.36|1830-8.57	Eqca-MHCI*gb50:01|1521-4.06|2124-9.95	Eqca-7*001:01|1607-4.29|759-3.55	Eqca-MHCI*gb4:01|330-0.88|1274-5.97	Eqca-MHCI*gb13:01|0-0.00|1033-4.84	Eqca-2*001:AE|836-2.23|157-0.74	Eqca-MHCI*gb9:01|498-1.33|155-0.73	Eqca-MHCI*gb27:01|0-0.00|385-1.80	Eqca-MHCI*gb12:01|0-0.00|176-0.82	Eqca-6*001:01|158-0.42|5-0.02	Eqca-MHCI*gb26:01|0-0.00|150-0.70	Eqca-MHCI*gb25:01|30-0.08017|32-0.14983						Eqca-MHCI*gb7:01|0-0.00|72-0.34
39234M	TB		30927	22803	unHP1.11	HP1.6	Eqca-MHCI*gb43:01|3141-10.16|4590-20.13	Eqca-MHCI*gb11:01:02|3096-10.01|1712-7.51	Eqca-MHCI*gb47:01|1173-3.79|1969-8.63	Eqca-7*001:01|1265-4.09|763-3.35	Eqca-MHCI*gb4:02|162-0.52|621-2.72	Eqca-MHCI*gb9:02|439-1.41947|187-0.82007	Eqca-MHCI*gb13:01|0-0.00|359-1.57	Eqca-2*003:01|215-0.70|107-0.47	Eqca-MHCI*gb27:01|0-0.00|302-1.32	Eqca-MHCI*gb48:01|172-0.56|0-0.00	Eqca-MHCI*gb26:01|0-0.00|118-0.52	Eqca-MHCI*gb30:01|89-0.29|0-0.00	Eqca-MHCI*gb10:01|0-0.00|63-0.28					Eqca-MHCI*gb11:01:02|3096-10.01|1712-7.51	Eqca-7*002:01:AA|2982-9.64|389-1.71	Eqca-1*001:01|954-3.08|2037-8.93	Eqca-6*001:01|1426-4.61|46-0.20	Eqca-2*001:01|886-2.86|41-0.18	Eqca-MHCI*gb9:01|464-1.50031|171-0.74990	Eqca-MHCI*gb6:02|33-0.11|249-1.09	Eqca-3*001:01|24-0.08|103-0.45	Eqca-MHCI*gb26:01|0-0.00|118-0.52	Eqca-4*001:01|53-0.17|49-0.21	Eqca-MHCI*gb13:02|0-0.00|72-0.32	Eqca-MHCI*gb25:01|34-0.10994|37-0.16226	Eqca-MHCI*gb18:01|0-0.00|50-0.22	Eqca-MHCI*gb31:01|18-0.05820|0-0	Eqca-MHCI*gb13:03|0-0|17-0.07455
39235M	TB		32114	51700	HP1.3	HP1.1a	Eqca-MHCI*gb11:01:02|5068-15.78|4233-8.19	Eqca-7*001:01|3209-9.99|2433-4.71	Eqca-16*003:01|1559-4.85|3979-7.70	Eqca-MHCI*gb13:01|0-0.00|4012-7.76	Eqca-MHCI*gb4:02|203-0.63|1487-2.88	Eqca-1*002:02|295-0.92|1365-2.64	Eqca-MHCI*gb40:01|885-2.76|25-0.05	Eqca-2*001:03|745-2.32|137-0.26	Eqca-MHCI*gb27:01|0-0.00|817-1.58	Eqca-MHCI*gb16:01|226-0.70|470-0.91	Eqca-MHCI*gb26:01|0-0.00|227-0.44	Eqca-MHCI*gb1:02|40-0.12456|85-0.16441	Eqca-MHCI*gb38:01|26-0.08096|36-0.06963					Eqca-MHCI*gb11:01:02|5068-15.78|4233-8.19	Eqca-7*001:01|3209-9.99|2433-4.71	Eqca-MHCI*gb13:01|0-0.00|4012-7.76	Eqca-16*001:01|894-2.78|2052-3.97	Eqca-N*001:01|2493-7.76|383-0.74	Eqca-MHCI*gb9:01|588-1.83|468-0.91	Eqca-2*001:AB|491-1.53|214-0.41	Eqca-MHCI*gb8:02|36-0.11|622-1.20	Eqca-MHCI*gb26:01|0-0.00|227-0.44	Eqca-4*001:AA|56-0.17438|41-0.07930	Eqca-MHCI*gb6:03|31-0.09653|49-0.09478
39236M	TB	Homozygous	17788	51058	HP1.6a	-	Eqca-1*001:01|1510-8.49|11356-22.24	Eqca-MHCI*gb11:01:02|2335-13.13|6395-12.52	Eqca-7*002:01:AA|3810-21.42|841-1.65	Eqca-MHCI*gb9:01|850-4.78|2229-4.37	Eqca-MHCI*gb6:02|107-0.60|1706-3.34	Eqca-2*001:01|1202-6.76|322-0.63	Eqca-3*001:01|63-0.35|1062-2.08	Eqca-MHCI*gb13:02|0-0.00|1120-2.19	Eqca-6*001:01|875-4.92|114-0.22	Eqca-MHCI*gb18:01|0-0.00|518-1.01	Eqca-4*001:01|131-0.74|331-0.65	Eqca-MHCI*gb26:01|0-0.00|396-0.78	Eqca-MHCI*gb13:03|0-0.00|338-0.66	Eqca-MHCI*gb25:01|30-0.17|252-0.49	Eqca-MHCI*gb31:01|50-0.28|0-0.00
39544M	TB		31640	44406	HP1.5	HP1.1a	Eqca-MHCI*gb11:01:02|6146-19.42|5303-11.94	Eqca-MHCI*gb22:01|1964-6.21|6953-15.66	Eqca-MHCI*gb13:01|0-0.00|2887-6.50	Eqca-MHCI*gb15:01|846-2.67|1367-3.08	Eqca-2*001:AC|1166-3.69|237-0.53	Eqca-7*002:01:AA|676-2.14|78-0.18	Eqca-MHCI*gb24:01|137-0.43|432-0.97	Eqca-MHCI*gb21:01|0-0.00|397-0.89	Eqca-MHCI*gb1:01|138-0.44|235-0.53	Eqca-MHCI*gb23:01|0-0.00|326-0.73	Eqca-MHCI*gb26:01|0-0.00|172-0.39	Eqca-MHCI*gb38:01|11-0.03477|30-0.06756						Eqca-MHCI*gb11:01:02|6146-19.42|5303-11.94	Eqca-N*001:01|3508-11.09|777-1.75	Eqca-MHCI*gb13:01|0-0.00|2887-6.50	Eqca-16*001:01|655-2.07|1421-3.20	Eqca-7*001:01|591-1.87|469-1.06	Eqca-MHCI*gb9:01|454-1.43|517-1.16	Eqca-2*001:AB|712-2.25|167-0.38	Eqca-MHCI*gb6:03|87-0.27|188-0.42	Eqca-4*001:AA|137-0.43|108-0.24	Eqca-MHCI*gb26:01|0-0.00|172-0.39	Eqca-MHCI*gb8:02|7-0.02|131-0.30
39845M	TB		25987	38944	HP1.5	HP1.3	Eqca-MHCI*gb11:01:02|4943-19.02|3822-9.81	Eqca-MHCI*gb22:01|1635-6.29|4834-12.41	Eqca-MHCI*gb15:01|994-3.82|1731-4.44	Eqca-MHCI*gb13:01|0-0.00|1813-4.66	Eqca-7*002:01:AA|1386-5.33|142-0.36	Eqca-2*001:AC|785-3.02|176-0.45	Eqca-MHCI*gb24:01|149-0.57|428-1.10	Eqca-MHCI*gb21:01|0-0.00|360-0.92	Eqca-MHCI*gb23:01|0-0.00|243-0.62	Eqca-MHCI*gb1:01|41-0.15777|163-0.41855	Eqca-MHCI*gb26:01|0-0.00|128-0.33	Eqca-MHCI*gb38:01|26-0.10005|74-0.19002						Eqca-MHCI*gb11:01:02|4943-19.02|3822-9.81	Eqca-16*003:01|873-3.36|2061-5.29	Eqca-MHCI*gb13:01|0-0.00|1813-4.66	Eqca-7*001:01|915-3.52|645-1.66	Eqca-MHCI*gb40:01|1303-5.01|33-0.08	Eqca-2*001:03|1117-4.30|176-0.45	Eqca-MHCI*gb4:02|149-0.57|1003-2.58	Eqca-1*002:02|168-0.65|638-1.64	Eqca-MHCI*gb16:01|262-1.01|472-1.21	Eqca-MHCI*gb27:01|0-0.00|394-1.01	Eqca-MHCI*gb1:02|59-0.23|163-0.42	Eqca-MHCI*gb26:01|0-0.00|128-0.33	Eqca-MHCI*gb38:01|26-0.10005|74-0.19002
39994M	TB		33761	57809	HP1.4	HP1.2	Eqca-1*003:AA|2279-6.75|3839-6.64	Eqca-MHCI*gb5:01|1415-4.19|4664-8.07	Eqca-7*001:01|2754-8.16|1097-1.90	Eqca-MHCI*gb13:01|0-0.00|2892-5.00	Eqca-N*005:AA|903-2.67|1508-2.61	Eqca-MHCI*gb11:01:01|1504-4.45|678-1.17	Eqca-MHCI*gb4:02|184-0.55|1983-3.43	Eqca-6*001:01|1821-5.39|22-0.04	Eqca-MHCI*gb15:01|859-2.54|923-1.60	Eqca-MHCI*gb9:01|850-2.52|455-0.79	Eqca-MHCI*gb19:01|136-0.40|488-0.84	Eqca-MHCI*gb6:01|180-0.53|253-0.44	Eqca-2*001:AD|329-0.97|69-0.12	Eqca-MHCI*gb12:02|0-0|97-0.16779	Eqca-MHCI*gb26:01|0-0|94-0.16260	Eqca-MHCI*gb25:01|30-0.08886|64-0.11071		Eqca-MHCI*gb50:01|2512-7.44|5158-8.92	Eqca-7*001:01|2754-8.16|1097-1.90	Eqca-MHCI*gb13:01|0-0.00|2892-5.00	Eqca-MHCI*gb4:01|181-0.53612|1983-3.43026	Eqca-MHCI*gb2:01|785-2.33|1255-2.17	Eqca-6*001:01|1821-5.39|22-0.04	Eqca-MHCI*gb9:01|850-2.52|455-0.79	Eqca-2*001:AE|540-1.60|197-0.34	Eqca-MHCI*gb27:01|0-0.00|635-1.10	Eqca-MHCI*gb12:01|0-0|106-0.18336	Eqca-MHCI*gb25:01|30-0.08886|64-0.11071	Eqca-MHCI*gb26:01|0-0|94-0.16260
39995M	TB		26345	33798	HP1.3	HP1.1a	Eqca-7*001:01|5431-20.61|1979-5.86	Eqca-16*003:01|1528-5.80|3476-10.28	Eqca-MHCI*gb13:01|0-0.00|4891-14.47	Eqca-MHCI*gb11:01:02|2697-10.24|1273-3.77	Eqca-MHCI*gb27:01|0-0.00|1260-3.73	Eqca-1*002:02|227-0.86|977-2.89	Eqca-MHCI*gb4:02|95-0.36|920-2.72	Eqca-2*001:03|654-2.48|76-0.22	Eqca-MHCI*gb40:01|530-2.01|6-0.02	Eqca-MHCI*gb16:01|55-0.21|154-0.46	Eqca-MHCI*gb26:01|0-0.00|72-0.21	Eqca-MHCI*gb38:01|21-0.07971|38-0.11243	Eqca-MHCI*gb1:02|6-0.02277|15-0.04438					Eqca-7*001:01|5431-20.61|1979-5.86	Eqca-MHCI*gb13:01|0-0.00|4891-14.47	Eqca-MHCI*gb11:01:02|2697-10.24|1273-3.77	Eqca-N*001:01|2091-7.94|254-0.75	Eqca-MHCI*gb8:02|35-0.13|1055-3.12	Eqca-16*001:01|301-1.14|789-2.33	Eqca-MHCI*gb9:01|502-1.91|343-1.01	Eqca-2*001:AB|436-1.65|180-0.53	Eqca-4*001:AA|61-0.23|42-0.12	Eqca-MHCI*gb26:01|0-0.00|72-0.21	Eqca-MHCI*gb6:03|26-0.09869|45-0.13314
39997M	TB		37277	52634	HP1.6a	HP1.6b	Eqca-1*001:01|1668-4.47|9299-17.67	Eqca-MHCI*gb11:01:02|3801-10.20|4895-9.30	Eqca-7*002:01:AA|6875-18.44|407-0.77	Eqca-MHCI*gb9:01|1264-3.39|1747-3.32	Eqca-6*001:01|1805-4.84|55-0.10	Eqca-2*001:01|1166-3.13|188-0.36	Eqca-3*001:01|94-0.25|1240-2.36	Eqca-MHCI*gb6:02|33-0.09|467-0.89	Eqca-4*001:01|181-0.49|202-0.38	Eqca-MHCI*gb13:02|0-0.00|375-0.71	Eqca-MHCI*gb26:01|0-0.00|186-0.35	Eqca-MHCI*gb18:01|0-0.00|174-0.33	Eqca-MHCI*gb25:01|25-0.07|128-0.24	Eqca-MHCI*gb13:03|0-0|38-0.07220	Eqca-MHCI*gb31:01|37-0.09926|0-0			Eqca-1*001:01|1668-4.47|9299-17.67	Eqca-MHCI*gb11:01:02|3801-10.20|4895-9.30	Eqca-MHCI*gb13:01|0-0.00|4776-9.07	Eqca-7*001:01|2247-6.03|2076-3.94	Eqca-MHCI*gb9:01|1264-3.39|1747-3.32	Eqca-2*001:01|1166-3.13|188-0.36	Eqca-3*001:01|94-0.25|1240-2.36	Eqca-MHCI*gb6:02|33-0.09|467-0.89	Eqca-4*001:01|181-0.49|202-0.38	Eqca-MHCI*gb26:01|0-0.00|186-0.35	Eqca-MHCI*gb18:01|0-0.00|174-0.33
39998M	TB		34382	41872	HP1.5	HP1.3	Eqca-MHCI*gb22:01|2162-6.29|4768-11.39	Eqca-MHCI*gb11:01:02|4297-12.50|2244-5.36	Eqca-7*002:01:AA|3664-10.66|246-0.59	Eqca-MHCI*gb15:01|1817-5.28|1992-4.76	Eqca-MHCI*gb13:01|0-0.00|2105-5.03	Eqca-MHCI*gb24:01|335-0.97|1117-2.67	Eqca-2*001:AC|603-1.75|164-0.39	Eqca-MHCI*gb21:01|0-0.00|600-1.43	Eqca-MHCI*gb23:01|0-0.00|224-0.53	Eqca-MHCI*gb38:01|61-0.18|106-0.25	Eqca-MHCI*gb1:01|32-0.09|97-0.23	Eqca-MHCI*gb26:01|0-0.00|114-0.27						Eqca-MHCI*gb11:01:02|4297-12.50|2244-5.36	Eqca-16*003:01|1675-4.87|3189-7.62	Eqca-7*001:01|1747-5.08|717-1.71	Eqca-MHCI*gb13:01|0-0.00|2105-5.03	Eqca-MHCI*gb4:02|184-0.54|1184-2.83	Eqca-1*002:02|279-0.81|1020-2.44	Eqca-2*001:03|755-2.20|99-0.24	Eqca-MHCI*gb40:01|619-1.80|7-0.02	Eqca-MHCI*gb27:01|0-0.00|606-1.45	Eqca-MHCI*gb16:01|121-0.35|185-0.44	Eqca-MHCI*gb38:01|61-0.18|106-0.25	Eqca-MHCI*gb1:02|19-0.05526|97-0.23166	Eqca-MHCI*gb26:01|0-0.00|114-0.27
40000M	TB	Unassigned alleles	27115	55771	HP1.10	HP1.1b	Eqca-MHCI*gb3:02|4936-18.20|20765-37.23	Eqca-MHCI*gb11:01:01|1485-5.48|1928-3.46	Eqca-MHCI*gb13:01|0-0.00|2034-3.65	Eqca-MHCI*gb9:01|460-1.70|339-0.61	Eqca-MHCI*gb26:01|0-0.00|267-0.48	Eqca-MHCI*gb49:01|63-0.23|128-0.23												Eqca-7*002:01:AA|3063-11.30|434-0.78	Eqca-N*001:01|2956-10.90|500-0.90	Eqca-MHCI*gb11:02|1330-4.91|1712-3.07	Eqca-16*001:AA|475-1.75|1892-3.39	Eqca-MHCI*gb8:02|39-0.14|838-1.50	Eqca-2*001:AB|463-1.71|310-0.56	Eqca-MHCI*gb26:01|0-0.00|267-0.48	Eqca-MHCI*gb6:04|72-0.27|130-0.23	Eqca-MHCI*gb13:02|0-0.00|190-0.34	Eqca-MHCI*gb38:01|14-0.05163|44-0.07889								Eqca-MHCI*gb13:04|0-0.00|129-0.23
40001M	TB		16159	46345	HP1.4	HP1.3	Eqca-1*003:AA|1785-11.05|5008-10.81	Eqca-MHCI*gb5:01|1426-8.82|4709-10.16	Eqca-N*005:AA|1032-6.39|2495-5.38	Eqca-MHCI*gb4:02|305-1.89|2120-4.57	Eqca-7*001:01|1156-7.15|902-1.95	Eqca-MHCI*gb11:01:01|606-3.75023|605-1.30543	Eqca-MHCI*gb15:01|366-2.26|798-1.72	Eqca-MHCI*gb13:01|0-0.00|991-2.14	Eqca-6*001:01|459-2.84|32-0.07	Eqca-MHCI*gb19:01|81-0.50|308-0.66	Eqca-MHCI*gb9:01|180-1.11|150-0.32	Eqca-MHCI*gb6:01|105-0.65|204-0.44	Eqca-2*001:AD|160-0.99|98-0.21	Eqca-MHCI*gb12:02|0-0.00|106-0.23	Eqca-MHCI*gb26:01|0-0|60-0.12946	Eqca-MHCI*gb25:01|9-0.05570|34-0.07336		Eqca-16*003:01|1121-6.94|2832-6.11	Eqca-MHCI*gb4:02|305-1.89|2120-4.57	Eqca-7*001:01|1156-7.15|902-1.95	Eqca-MHCI*gb11:01:02|617-3.82|628-1.36	Eqca-1*002:02|210-1.30|809-1.75	Eqca-MHCI*gb13:01|0-0.00|991-2.14	Eqca-2*001:03|360-2.23|75-0.16	Eqca-MHCI*gb27:01|0-0.00|302-0.65	Eqca-MHCI*gb16:01|78-0.48|146-0.32	Eqca-MHCI*gb40:01|207-1.28|2-0.00	Eqca-MHCI*gb1:02|36-0.22|75-0.16	Eqca-MHCI*gb26:01|0-0|60-0.12946	Eqca-MHCI*gb38:01|10-0.06189|34-0.07336
40003M	TB		24798	46150	HP1.2	HP1.6b	Eqca-MHCI*gb50:01|3223-13.00|7582-16.43	Eqca-7*001:01|4514-18.20|2555-5.54	Eqca-MHCI*gb13:01|0-0.00|5214-11.30	Eqca-MHCI*gb2:01|459-1.85|1421-3.08	Eqca-6*001:01|1802-7.27|28-0.06	Eqca-MHCI*gb9:01|907-3.66|624-1.35	Eqca-MHCI*gb4:01|136-0.55|1210-2.62	Eqca-MHCI*gb27:01|0-0.00|1196-2.59	Eqca-2*001:AE|548-2.21|285-0.62	Eqca-MHCI*gb12:01|0-0.00|179-0.39	Eqca-MHCI*gb26:01|0-0.00|110-0.24	Eqca-MHCI*gb25:01|12-0.04839|34-0.07367						Eqca-7*001:01|4514-18.20|2555-5.54	Eqca-MHCI*gb13:01|0-0.00|5214-11.30	Eqca-1*001:01|736-2.97|1746-3.78	Eqca-MHCI*gb11:01:02|1213-4.89|790-1.71	Eqca-MHCI*gb9:01|907-3.66|624-1.35	Eqca-2*001:01|384-1.55|26-0.06	Eqca-3*001:01|48-0.19|220-0.48	Eqca-4*001:01|117-0.47|74-0.16	Eqca-MHCI*gb26:01|0-0.00|110-0.24	Eqca-MHCI*gb6:02|11-0.04436|74-0.16035	Eqca-MHCI*gb18:01|0-0|31-0.06717
40543M	TB		27570	44111	HP1.5	HP1.6	Eqca-7*002:01:AA|10181-36.93|1867-4.23	Eqca-MHCI*gb22:01|891-3.23|4571-10.36	Eqca-MHCI*gb15:01|1291-4.68|3452-7.83	Eqca-MHCI*gb13:01|0-0.00|3567-8.09	Eqca-MHCI*gb11:01:02|1420-5.15|2045-4.64	Eqca-MHCI*gb21:01|0-0.00|1493-3.38	Eqca-MHCI*gb24:01|125-0.45|933-2.12	Eqca-2*001:AC|393-1.43|276-0.63	Eqca-MHCI*gb23:01|0-0.00|513-1.16	Eqca-MHCI*gb26:01|0-0.00|209-0.47	Eqca-MHCI*gb38:01|29-0.10519|84-0.19043	Eqca-MHCI*gb1:01|7-0.02539|20-0.04534						Eqca-7*002:01:AA|10181-36.93|1867-4.23	Eqca-MHCI*gb11:01:02|1420-5.15|2045-4.64	Eqca-1*001:01|385-1.40|1675-3.80	Eqca-MHCI*gb9:01|544-1.97|646-1.46	Eqca-6*001:01|1112-4.03|44-0.10	Eqca-2*001:01|343-1.24|81-0.18	Eqca-MHCI*gb13:02|0-0.00|334-0.76	Eqca-3*001:01|39-0.14|282-0.64	Eqca-MHCI*gb26:01|0-0.00|209-0.47	Eqca-MHCI*gb6:02|19-0.07|145-0.33	Eqca-4*001:01|54-0.19587|64-0.14509	Eqca-MHCI*gb25:01|12-0.04353|80-0.18136	Eqca-MHCI*gb13:03|0-0|50-0.11335	Eqca-MHCI*gb31:01|28-0.10156|0-0	Eqca-MHCI*gb18:01|0-0|26-0.05894
40544M	TB		19181	31019	HP1.2	HP1.5	Eqca-MHCI*gb50:01|2740-14.28|5521-17.80	Eqca-MHCI*gb2:01|813-4.24|1527-4.92	Eqca-7*001:01|1056-5.51|786-2.53	Eqca-MHCI*gb4:01|166-0.87|823-2.65	Eqca-MHCI*gb9:01|530-2.76|349-1.13	Eqca-MHCI*gb13:01|0-0.00|856-2.76	Eqca-2*001:AE|326-1.70|208-0.67	Eqca-6*001:01|423-2.21|20-0.06	Eqca-MHCI*gb27:01|0-0.00|412-1.33	Eqca-MHCI*gb12:01|0-0.00|119-0.38	Eqca-MHCI*gb26:01|0-0.00|90-0.29	Eqca-MHCI*gb25:01|30-0.15640|55-0.17731						Eqca-MHCI*gb22:01|1761-9.18|3615-11.65	Eqca-7*002:01:AA|2454-12.79|252-0.81	Eqca-MHCI*gb15:01|841-4.38|1422-4.58	Eqca-MHCI*gb11:01:02|1080-5.63|727-2.34	Eqca-MHCI*gb24:01|331-1.73|820-2.64	Eqca-MHCI*gb13:01|0-0.00|856-2.76	Eqca-MHCI*gb21:01|0-0.00|559-1.80	Eqca-2*001:AC|219-1.14|104-0.34	Eqca-MHCI*gb23:01|0-0.00|260-0.84	Eqca-MHCI*gb26:01|0-0.00|90-0.29	Eqca-MHCI*gb1:01|34-0.17726|51-0.16442	Eqca-MHCI*gb38:01|12-0.06256|43-0.13862
40655M	TB		26611	36940	HP1.4	HP1.2	Eqca-1*003:AA|2006-7.54|3021-8.18	Eqca-MHCI*gb5:01|1454-5.46|3226-8.73	Eqca-N*005:AA|1537-5.78|2277-6.16	Eqca-7*001:01|1650-6.20|810-2.19	Eqca-MHCI*gb4:02|161-0.61|1496-4.05	Eqca-MHCI*gb11:01:01|851-3.20|410-1.11	Eqca-MHCI*gb15:01|519-1.95|626-1.69	Eqca-6*001:01|1024-3.85|46-0.12	Eqca-MHCI*gb9:01|569-2.14|379-1.03	Eqca-MHCI*gb13:01|0-0.00|658-1.78	Eqca-MHCI*gb19:01|104-0.39|328-0.89	Eqca-MHCI*gb6:01|130-0.49|176-0.48	Eqca-2*001:AD|170-0.64|65-0.18	Eqca-MHCI*gb25:01|38-0.14280|38-0.10287	Eqca-MHCI*gb12:02|0-0|57-0.15430	Eqca-MHCI*gb26:01|0-0|28-0.07580		Eqca-MHCI*gb50:01|2737-10.29|4217-11.42	Eqca-7*001:01|1650-6.20|810-2.19	Eqca-MHCI*gb2:01|711-2.67|1148-3.11	Eqca-MHCI*gb4:01|161-0.61|1496-4.05	Eqca-6*001:01|1024-3.85|46-0.12	Eqca-MHCI*gb9:01|569-2.14|379-1.03	Eqca-MHCI*gb13:01|0-0.00|658-1.78	Eqca-2*001:AE|321-1.21|180-0.49	Eqca-MHCI*gb27:01|0-0.00|240-0.65	Eqca-MHCI*gb12:01|0-0.00|81-0.22	Eqca-MHCI*gb25:01|38-0.14280|38-0.10287	Eqca-MHCI*gb26:01|0-0|28-0.07580
40656M	TB	Homozygous	29814	58232	HP1.2	-	Eqca-MHCI*gb50:01|6880-23.08|15705-26.97	Eqca-7*001:01|3333-11.18|1777-3.05	Eqca-MHCI*gb13:01|0-0.00|3691-6.34	Eqca-MHCI*gb2:01|745-2.50|2847-4.89	Eqca-6*001:01|3448-11.57|36-0.06	Eqca-MHCI*gb27:01|0-0.00|2493-4.28	Eqca-MHCI*gb4:01|314-1.05|2142-3.68	Eqca-MHCI*gb9:01|963-3.23|654-1.12	Eqca-2*001:AE|918-3.08|542-0.93	Eqca-MHCI*gb12:01|0-0.00|273-0.47	Eqca-MHCI*gb25:01|23-0.07714|66-0.11334	Eqca-MHCI*gb26:01|0-0|85-0.14597
40722M	TB		32072	36490	HP1.3	HP1.6	Eqca-MHCI*gb11:01:02|4569-14.25|3390-9.29	Eqca-16*003:01|1501-4.68|3713-10.18	Eqca-7*001:01|1665-5.19|1050-2.88	Eqca-MHCI*gb4:02|266-0.83|1702-4.66	Eqca-1*002:02|259-0.81|1101-3.02	Eqca-2*001:03|989-3.08|146-0.40	Eqca-MHCI*gb40:01|1052-3.28|34-0.09	Eqca-MHCI*gb13:01|0-0.00|925-2.53	Eqca-MHCI*gb27:01|0-0.00|570-1.56	Eqca-MHCI*gb16:01|171-0.53|315-0.86	Eqca-MHCI*gb26:01|0-0.00|155-0.42	Eqca-MHCI*gb1:02|46-0.14|86-0.24	Eqca-MHCI*gb38:01|22-0.06860|49-0.13428					Eqca-MHCI*gb11:01:02|4569-14.25|3390-9.29	Eqca-1*001:01|1064-3.32|3702-10.15	Eqca-7*002:01:AA|3686-11.49|345-0.95	Eqca-2*001:01|1113-3.47|105-0.29	Eqca-MHCI*gb9:01|566-1.76|409-1.12	Eqca-6*001:01|836-2.61|43-0.12	Eqca-MHCI*gb6:02|102-0.32|435-1.19	Eqca-3*001:01|38-0.12|197-0.54	Eqca-4*001:01|101-0.31|115-0.32	Eqca-MHCI*gb26:01|0-0.00|155-0.42	Eqca-MHCI*gb18:01|0-0.00|120-0.33	Eqca-MHCI*gb25:01|24-0.07|93-0.25	Eqca-MHCI*gb13:02|0-0.00|107-0.29	Eqca-MHCI*gb31:01|42-0.13096|0-0	Eqca-MHCI*gb13:03|0-0|38-0.10414
[truncated: 11 more columns]

## Sheet: MHCII
Sample_ID	Breed	MHCII_comments	Read_count_DQA	Read_count_DQB	Read_count_DRA	Read_count_DRB	Haplotype1	Haplotype2	Haplotype1 DQA1	Haplotype1 DQA2	Haplotype1 DQB1	Haplotype1 DQB2	Haplotype1 DRA	Haplotype1 DRB1	Haplotype1 DRB2	Haplotype1 DRB3		Haplotype2 DQA1	Haplotype2 DQA2	Haplotype2 DQB1	Haplotype2 DQB2	Haplotype2 DRA	Haplotype2 DRB1	Haplotype2 DRB2	Haplotype2 DRB3		Unassigned alleles	Unassigned alleles	Unassigned alleles
37009M	TB		13273	16582	17309	7143	HP2.3	HP2.5	Eqca-DQA1*002:01|6173-26.53	Eqca-DQA*gb4:01|4585-19.71	Eqca-DQB1*002:01|14579-63.15	Eqca-DQB2*002:01|199-0.86	Eqca-DRA*001:01/Eqca-DRA*001:04|17309-70.74	Eqca-DRB1*002:01|5273-43.55	Eqca-DRB2*003:01|20-0.16519	Eqca-DRB3*001:01:02/Eqca-DRB3*001:01:01|24-0.19823		Eqca-DQA1*004:01|2515-10.81		Eqca-DQB1*005:01|1572-6.81	Eqca-DQB2*005:01|232-1.00	Eqca-DRA*001:01/Eqca-DRA*001:04|17309-70.74	Eqca-DRB1*005:01|1812-14.97	Eqca-DRB2*001:01/Eqca-DRB2*001:02|58-0.48	Eqca-DRB3*002:01/Eqca-DRB3*002:02|3-0.02478
37010M	TB		8704	14243	17368	11675	HP2.1	HP2.4a	Eqca-DQA1*001:01|2715-19.31	Eqca-DQA2*001:01|2590-18.42	Eqca-DQB*gb2:01|5897-27.83	Eqca-DQB*gb3:01|1848-8.72	Eqca-DRA*001:01/Eqca-DRA*001:04|9678-39.56	Eqca-DRB1*001:01|4850-24.66	Eqca-DRB2*002:01|28-0.14234	Eqca-DRB3*001:01:02/Eqca-DRB3*001:01:01|40-0.20335		Eqca-DQA1*003:01|2787-19.82	Eqca-DQA2*002:01|612-4.35	Eqca-DQB1*004:01|6152-29.03	Eqca-DQB2*004:01|346-1.63	Eqca-DRA*001:03|7690-31.43651	Eqca-DRB1*004:01|6782-34.48	Eqca-DRB2*004:01|43-0.22
37011M	TB		12478	19336	19794	11404	HP2.3	HP2.6a	Eqca-DQA1*002:01|4949-24.83	Eqca-DQA*gb4:01|3709-18.61	Eqca-DQB1*002:01|14638-53.53	Eqca-DQB2*002:01|251-0.92	Eqca-DRA*001:01/Eqca-DRA*001:04|19794-75.16	Eqca-DRB1*002:01|7418-33.38	Eqca-DRB2*003:01|34-0.15299	Eqca-DRB3*001:01:02/Eqca-DRB3*001:01:01|147-0.66		Eqca-DQA1*002:02|2665-13.37	Eqca-DQA2*002:01|1155-5.80	Eqca-DQB1*007:01|3759-13.75	Eqca-DQB2*004:01|688-2.52	Eqca-DRA*001:01/Eqca-DRA*001:04|19794-75.16	Eqca-DRB*gb1:01|3839-17.27	Eqca-DRB*gb2:01|43-0.19348	Eqca-DRB3*001:01:02/Eqca-DRB3*001:01:01|147-0.66
37012M	TB		9230	8461	12780	9334	HP2.2a	HP2.5	Eqca-DQA1*002:03|4747-32.53	Eqca-DQA*gb1:01|1595-10.93	Eqca-DQB1*006:01|5462-45.02	Eqca-DQB2*003:01|2063-17.00	Eqca-DRA*001:02|6446-35.77	Eqca-DRB1*003:01|5159-28.95	Eqca-DRB2*001:01/Eqca-DRB2*001:02|261-1.46	Eqca-DRB3*001:01:02/Eqca-DRB3*001:01:01|97-0.54		Eqca-DQA1*004:01|2888-19.79		Eqca-DQB1*005:01|787-6.49	Eqca-DQB2*005:01|149-1.23	Eqca-DRA*001:01/Eqca-DRA*001:04|6334-35.15	Eqca-DRB1*005:01|3817-21.42	Eqca-DRB2*001:01/Eqca-DRB2*001:02|261-1.46	Eqca-DRB3*002:01/Eqca-DRB3*002:02|25-0.14030
37013M	TB		12335	18261	12986	11028	HP2.3	HP2.1	Eqca-DQA1*002:01|4234-19.84	Eqca-DQA*gb4:01|2796-13.10	Eqca-DQB1*002:01|14538-54.22	Eqca-DQB2*002:01|71-0.26	Eqca-DRA*001:01/Eqca-DRA*001:04|12986-72.58	Eqca-DRB1*002:01|6685-36.16	Eqca-DRB2*003:01|21-0.11361	Eqca-DRB3*001:01:02/Eqca-DRB3*001:01:01|67-0.36		Eqca-DQA1*001:01|2515-11.79	Eqca-DQA2*001:01|2790-13.07	Eqca-DQB*gb2:01|2981-11.12	Eqca-DQB*gb3:01|671-2.50	Eqca-DRA*001:01/Eqca-DRA*001:04|12986-72.58	Eqca-DRB1*001:01|4224-22.85	Eqca-DRB2*002:01|52-0.28	Eqca-DRB3*001:01:02/Eqca-DRB3*001:01:01|67-0.36
37014M	TB		9919	13053	14081	9804	HP2.8	unHP2.4b	Eqca-DQA*gb2:01|4273-26.91	Eqca-DQA2*002:AA|1586-9.99	Eqca-DQB*gb1:01|7994-41.17	Eqca-DQB*gb4:01|1191-6.13	Eqca-DRA*001:03|14081-72.47	Eqca-DRB*gb3:01|3948-23.73		Eqca-DRB3*002:01/Eqca-DRB3*002:02|23-0.13825		Eqca-DQA1*003:01|3238-20.39	Eqca-DQA2*002:01|822-5.17730	Eqca-DQB1*004:01|3649-18.79	Eqca-DQB2*004:01|219-1.13	Eqca-DRA*001:01/Eqca-DRA*001:04|52-0.26764	Eqca-DRB1*004:01|5811-34.93	Eqca-DRB2*004:01|45-0.27	Eqca-DRB3*002:01/Eqca-DRB3*002:02|23-0.13825
37015M	TB		5383	13040	13070	8213	HP2.1	HP2.6a	Eqca-DQA1*001:01|1431-18.45	Eqca-DQA2*001:01|1507-19.43	Eqca-DQB*gb2:01|5425-27.27	Eqca-DQB*gb3:01|1598-8.03	Eqca-DRA*001:01/Eqca-DRA*001:04|13070-68.18	Eqca-DRB1*001:01|4435-33.34	Eqca-DRB2*002:01|34-0.26	Eqca-DRB3*001:01:02/Eqca-DRB3*001:01:01|61-0.46		Eqca-DQA1*002:02|2128-27.43	Eqca-DQA2*002:01|317-4.09	Eqca-DQB1*007:01|5033-25.30	Eqca-DQB2*004:01|984-4.95	Eqca-DRA*001:01/Eqca-DRA*001:04|13070-68.18	Eqca-DRB*gb1:01|3641-27.37	Eqca-DRB*gb2:01|42-0.32	Eqca-DRB3*001:01:02/Eqca-DRB3*001:01:01|61-0.46
37016M	TB		10606	14499	13740	8039	HP2.3	HP2.4a	Eqca-DQA1*002:01|4208-25.18	Eqca-DQA*gb4:01|3116-18.65	Eqca-DQB1*002:01|10372-50.76	Eqca-DQB2*002:01|92-0.45	Eqca-DRA*001:01/Eqca-DRA*001:04|7825-40.67	Eqca-DRB1*002:01|3896-29.05	Eqca-DRB2*003:01|14-0.10438	Eqca-DRB3*001:01:02/Eqca-DRB3*001:01:01|18-0.13420		Eqca-DQA1*003:01|2521-15.09	Eqca-DQA2*002:01|761-4.55	Eqca-DQB1*004:01|3809-18.64	Eqca-DQB2*004:01|226-1.11	Eqca-DRA*001:03|5915-30.74484	Eqca-DRB1*004:01|4143-30.89	Eqca-DRB2*004:01|21-0.15656
37017M	TB		12286	17735	15491	7030	HP2.3	HP2.4a	Eqca-DQA1*002:01|4460-21.06	Eqca-DQA*gb4:01|3950-18.65	Eqca-DQB1*002:01|11131-42.90	Eqca-DQB2*002:01|225-0.87	Eqca-DRA*001:01/Eqca-DRA*001:04|8803-40.13	Eqca-DRB1*002:01|3266-27.78	Eqca-DRB2*003:01|7-0.05955	Eqca-DRB3*001:01:02/Eqca-DRB3*001:01:01|12-0.10208		Eqca-DQA1*003:01|2879-13.59	Eqca-DQA2*002:01|997-4.71	Eqca-DQB1*004:01|6080-23.43	Eqca-DQB2*004:01|299-1.15	Eqca-DRA*001:03|6688-30.48730	Eqca-DRB1*004:01|3764-32.02	Eqca-DRB2*004:01|21-0.17865
37018M	TB	Homozygous	10490	15962	15097	12471	HP2.1	-	Eqca-DQA1*001:01|5301-34.06	Eqca-DQA2*001:01|5189-33.34	Eqca-DQB*gb2:01|12188-52.51	Eqca-DQB*gb3:01|3774-16.26	Eqca-DRA*001:01/Eqca-DRA*001:04|15097-69.78	Eqca-DRB1*001:01|11800-65.75	Eqca-DRB2*002:01|471-2.62	Eqca-DRB3*001:01:02/Eqca-DRB3*001:01:01|200-1.11
37019M	TB		11733	14177	15034	8424	HP2.3	HP2.2a	Eqca-DQA1*002:01|4496-23.72	Eqca-DQA*gb4:01|2513-13.26	Eqca-DQB1*002:01|9057-42.82	Eqca-DQB2*002:01|94-0.44	Eqca-DRA*001:01/Eqca-DRA*001:04|8859-40.91	Eqca-DRB1*002:01|5094-35.41	Eqca-DRB2*003:01|43-0.30	Eqca-DRB3*001:01:02/Eqca-DRB3*001:01:01|71-0.49		Eqca-DQA1*002:03|3958-20.88	Eqca-DQA*gb1:01|766-4.04	Eqca-DQB1*006:01|4366-20.64	Eqca-DQB2*003:01|660-3.12	Eqca-DRA*001:02|6175-28.51	Eqca-DRB1*003:01|3167-22.01	Eqca-DRB2*001:01/Eqca-DRB2*001:02|49-0.34	Eqca-DRB3*001:01:02/Eqca-DRB3*001:01:01|71-0.49
37020M	TB		7342	10159	11123	9566	HP2.1	HP2.4a	Eqca-DQA1*001:01|2241-19.22	Eqca-DQA2*001:01|2220-19.04	Eqca-DQB*gb2:01|4502-31.92	Eqca-DQB*gb3:01|923-6.54	Eqca-DRA*001:01/Eqca-DRA*001:04|6442-43.38	Eqca-DRB1*001:01|3158-20.22	Eqca-DRB2*002:01|61-0.39	Eqca-DRB3*001:01:02/Eqca-DRB3*001:01:01|35-0.22		Eqca-DQA1*003:01|2393-20.52	Eqca-DQA2*002:01|488-4.19	Eqca-DQB1*004:01|4203-29.80	Eqca-DQB2*004:01|531-3.76	Eqca-DRA*001:03|4681-31.52189	Eqca-DRB1*004:01|6264-40.11	Eqca-DRB2*004:01|48-0.31
37021M	TB		11447	10707	9694	7739	HP2.1	HP2.2a	Eqca-DQA1*001:01|2388-12.17	Eqca-DQA2*001:01|3182-16.22	Eqca-DQB*gb2:01|4517-29.37	Eqca-DQB*gb3:01|960-6.24	Eqca-DRA*001:01/Eqca-DRA*001:04|5701-41.59	Eqca-DRB1*001:01|4084-31.37	Eqca-DRB2*002:01|53-0.41	Eqca-DRB3*001:01:02/Eqca-DRB3*001:01:01|56-0.43		Eqca-DQA1*002:03|4583-23.36	Eqca-DQA*gb1:01|1294-6.60	Eqca-DQB1*006:01|4288-27.88	Eqca-DQB2*003:01|942-6.12	Eqca-DRA*001:02|3993-29.13	Eqca-DRB1*003:01|3467-26.63	Eqca-DRB2*001:01/Eqca-DRB2*001:02|79-0.61	Eqca-DRB3*001:01:02/Eqca-DRB3*001:01:01|56-0.43
37022M	TB		10024	14114	12920	7596	HP2.3	HP2.4a	Eqca-DQA1*002:01|4095-26.71	Eqca-DQA*gb4:01|2911-18.98	Eqca-DQB1*002:01|8612-42.97	Eqca-DQB2*002:01|104-0.52	Eqca-DRA*001:01/Eqca-DRA*001:04|8229-46.07	Eqca-DRB1*002:01|3731-30.06	Eqca-DRB2*003:01|18-0.14504	Eqca-DRB3*001:01:02/Eqca-DRB3*001:01:01|25-0.20145		Eqca-DQA1*003:01|2319-15.12	Eqca-DQA2*002:01|699-4.56	Eqca-DQB1*004:01|4856-24.23	Eqca-DQB2*004:01|542-2.70	Eqca-DRA*001:03|4691-26.26246	Eqca-DRB1*004:01|3839-30.93	Eqca-DRB2*004:01|26-0.21
37023M	TB	Homozygous	7299	13475	15027	13101	HP2.4a	-	Eqca-DQA1*003:01|5785-61.02	Eqca-DQA2*002:01|1514-15.97	Eqca-DQB1*004:01|11238-57.22	Eqca-DQB2*004:01|2237-11.39	Eqca-DRA*001:03|15027-73.45	Eqca-DRB1*004:01|12969-75.37	Eqca-DRB2*004:01|132-0.77
37024M	TB		9401	10079	14336	8108	HP2.2a	HP2.4a	Eqca-DQA1*002:03|4139-25.29	Eqca-DQA*gb1:01|1317-8.05	Eqca-DQB1*006:01|5982-37.32	Eqca-DQB2*003:01|1498-9.34	Eqca-DRA*001:02|7429-36.42	Eqca-DRB1*003:01|2970-21.55	Eqca-DRB2*001:01/Eqca-DRB2*001:02|62-0.45	Eqca-DRB3*001:01:02/Eqca-DRB3*001:01:01|58-0.42		Eqca-DQA1*003:01|2893-17.68	Eqca-DQA2*002:01|1052-6.43	Eqca-DQB1*004:01|2350-14.66	Eqca-DQB2*004:01|249-1.55	Eqca-DRA*001:03|6907-33.86	Eqca-DRB1*004:01|4973-36.08	Eqca-DRB2*004:01|45-0.33
37025M	TB	Homozygous	14665	14755	12210	9573	HP2.3	-	Eqca-DQA1*002:01|8581-39.62	Eqca-DQA*gb4:01|6084-28.09	Eqca-DQB1*002:01|14473-74.34	Eqca-DQB2*002:01|282-1.45	Eqca-DRA*001:01/Eqca-DRA*001:04|12210-71.23	Eqca-DRB1*002:01|9405-73.86	Eqca-DRB2*003:01|49-0.38	Eqca-DRB3*001:01:02/Eqca-DRB3*001:01:01|119-0.93
37026M	TB		8438	11949	12639	10679	HP2.1	HP2.4a	Eqca-DQA1*001:01|2483-18.67	Eqca-DQA2*001:01|2583-19.42	Eqca-DQB*gb2:01|5058-27.90	Eqca-DQB*gb3:01|1616-8.91	Eqca-DRA*001:01/Eqca-DRA*001:04|7099-40.06	Eqca-DRB1*001:01|4728-26.50	Eqca-DRB2*002:01|40-0.22	Eqca-DRB3*001:01:02/Eqca-DRB3*001:01:01|35-0.19618		Eqca-DQA1*003:01|2802-21.07	Eqca-DQA2*002:01|570-4.29	Eqca-DQB1*004:01|4905-27.06	Eqca-DQB2*004:01|370-2.04	Eqca-DRA*001:03|5540-31.26587	Eqca-DRB1*004:01|5860-32.85	Eqca-DRB2*004:01|51-0.29
37027M	TB		11562	9581	14745	9999	HP2.2a	HP2.4a	Eqca-DQA1*002:03|5224-27.72	Eqca-DQA*gb1:01|1334-7.08	Eqca-DQB1*006:01|5199-33.64	Eqca-DQB2*003:01|1166-7.54	Eqca-DRA*001:02|8096-39.01	Eqca-DRB1*003:01|3884-21.15	Eqca-DRB2*001:01/Eqca-DRB2*001:02|111-0.60	Eqca-DRB3*001:01:02/Eqca-DRB3*001:01:01|100-0.54		Eqca-DQA1*003:01|3560-18.89	Eqca-DQA2*002:01|1444-7.66	Eqca-DQB1*004:01|2783-18.01	Eqca-DQB2*004:01|433-2.80	Eqca-DRA*001:03|6649-32.04	Eqca-DRB1*004:01|5811-31.64	Eqca-DRB2*004:01|93-0.51
37028M	TB		7767	10047	9953	8764	HP2.1	HP2.5	Eqca-DQA1*001:01|2612-22.28	Eqca-DQA2*001:01|2885-24.61	Eqca-DQB*gb2:01|5952-42.96	Eqca-DQB*gb3:01|1875-13.53	Eqca-DRA*001:01/Eqca-DRA*001:04|9953-72.48	Eqca-DRB1*001:01|5794-39.22	Eqca-DRB2*002:01|152-1.03	Eqca-DRB3*001:01:02/Eqca-DRB3*001:01:01|38-0.26		Eqca-DQA1*004:01|2270-19.36		Eqca-DQB1*005:01|2042-14.74	Eqca-DQB2*005:01|178-1.28	Eqca-DRA*001:01/Eqca-DRA*001:04|9953-72.48	Eqca-DRB1*005:01|2591-17.54	Eqca-DRB2*001:01/Eqca-DRB2*001:02|189-1.28	Eqca-DRB3*002:01/Eqca-DRB3*002:02|11-0.07446
37029M	TB		14265	10893	11709	11812	HP2.2c	HP2.2a	Eqca-DQA1*002:03|11474-50.29	Eqca-DQA*gb1:01|2791-12.23	Eqca-DQB1*006:01|8734-53.02	Eqca-DQB2*003:01|2159-13.11	Eqca-DRA*001:02|11709-71.70	Eqca-DRB1*003:01|11588-67.08	Eqca-DRB2*005:01|99-0.57	Eqca-DRB3*002:01/Eqca-DRB3*002:02|29-0.16787		Eqca-DQA1*002:03|11474-50.29	Eqca-DQA*gb1:01|2791-12.23	Eqca-DQB1*006:01|8734-53.02	Eqca-DQB2*003:01|2159-13.11	Eqca-DRA*001:02|11709-71.70	Eqca-DRB1*003:01|11588-67.08	Eqca-DRB2*001:01/Eqca-DRB2*001:02|56-0.32	Eqca-DRB3*001:01:02/Eqca-DRB3*001:01:01|69-0.40
37030M	TB		8431	10743	11239	6914	HP2.7	HP2.2c	Eqca-DQA1*002:05|3413-26.90	Eqca-DQA*gb3:01|402-3.17	Eqca-DQB1*003:AA|7450-45.43	Eqca-DQB2*003:01|650-3.96	Eqca-DRA*001:01/Eqca-DRA*001:04|5909-35.61	Eqca-DRB1*007:01/Eqca-DRB1*007:02|3540-30.94	Eqca-DRB2*002:01|47-0.41	Eqca-DRB3*001:01:02/Eqca-DRB3*001:01:01|49-0.43		Eqca-DQA1*002:03|3611-28.46	Eqca-DQA*gb1:01|1005-7.92	Eqca-DQB1*006:01|2643-16.12	Eqca-DQB2*003:01|650-3.96	Eqca-DRA*001:02|5330-32.12	Eqca-DRB1*003:01|3208-28.04	Eqca-DRB2*005:01|70-0.61183	Eqca-DRB3*001:01:02/Eqca-DRB3*001:01:01|49-0.43
37031M	TB		6165	13995	11755	9283	HP2.3	HP2.5	Eqca-DQA1*002:01|2721-31.11	Eqca-DQA*gb4:01|1850-21.15	Eqca-DQB1*002:01|11808-61.37	Eqca-DQB2*002:01|132-0.69	Eqca-DRA*001:01/Eqca-DRA*001:04|11755-69.22	Eqca-DRB1*002:01|5604-35.19	Eqca-DRB2*003:01|17-0.10674	Eqca-DRB3*001:01:02/Eqca-DRB3*001:01:01|44-0.28		Eqca-DQA1*004:01|1594-18.23		Eqca-DQB1*005:01|1876-9.75	Eqca-DQB2*005:01|179-0.93	Eqca-DRA*001:01/Eqca-DRA*001:04|11755-69.22	Eqca-DRB1*005:01|3590-22.54	Eqca-DRB2*001:01/Eqca-DRB2*001:02|45-0.28	Eqca-DRB3*002:01/Eqca-DRB3*002:02|11-0.06907
37032M	TB		6511	3674	6838	4613	HP2.2a	HP2.5	Eqca-DQA1*002:03|3637-39.27	Eqca-DQA*gb1:01|946-10.21	Eqca-DQB1*006:01|2459-47.53	Eqca-DQB2*003:01|410-7.92	Eqca-DRA*001:02|3515-35.69	Eqca-DRB1*003:01|2814-40.68	Eqca-DRB2*001:01/Eqca-DRB2*001:02|102-1.47	Eqca-DRB3*001:01:02/Eqca-DRB3*001:01:01|39-0.56		Eqca-DQA1*004:01|1928-20.82		Eqca-DQB1*005:01|764-14.77	Eqca-DQB2*005:01|41-0.79	Eqca-DRA*001:01/Eqca-DRA*001:04|3323-33.74	Eqca-DRB1*005:01|1658-23.97	Eqca-DRB2*001:01/Eqca-DRB2*001:02|102-1.47	Eqca-DRB3*002:01/Eqca-DRB3*002:02|5-0.07229
37033M	TB	Homozygous	15910	11126	3859	10146	HP2.3	-	Eqca-DQA1*002:01|9938-40.20	Eqca-DQA*gb4:01|5972-24.16	Eqca-DQB1*002:01|10852-70.42	Eqca-DQB2*002:01|274-1.78	Eqca-DRA*001:01/Eqca-DRA*001:04|3859-75.30	Eqca-DRB1*002:01|9933-72.12	Eqca-DRB2*003:01|92-0.67	Eqca-DRB3*001:01:02/Eqca-DRB3*001:01:01|121-0.88
37034M	TB	Homozygous	12723	8965	3433	13456	HP2.2a	-	Eqca-DQA1*002:03|10652-58.73	Eqca-DQA*gb1:01|2071-11.42	Eqca-DQB1*006:01|7990-59.52	Eqca-DQB2*003:01|975-7.26	Eqca-DRA*001:02|3433-73.46	Eqca-DRB1*003:01|13172-69.32	Eqca-DRB2*001:01/Eqca-DRB2*001:02|148-0.78	Eqca-DRB3*001:01:02/Eqca-DRB3*001:01:01|136-0.72
37035M	TB		11494	12905	4333	12451	HP2.3	HP2.1	Eqca-DQA1*002:01|3978-21.04	Eqca-DQA*gb4:01|3044-16.10	Eqca-DQB1*002:01|10985-62.37	Eqca-DQB2*002:01|158-0.90	Eqca-DRA*001:01/Eqca-DRA*001:04|4333-77.28	Eqca-DRB1*002:01|8910-42.25	Eqca-DRB2*003:01|35-0.16595	Eqca-DRB3*001:01:02/Eqca-DRB3*001:01:01|112-0.53		Eqca-DQA1*001:01|1933-10.22	Eqca-DQA2*001:01|2539-13.43	Eqca-DQB*gb2:01|1368-7.77	Eqca-DQB*gb3:01|394-2.24	Eqca-DRA*001:01/Eqca-DRA*001:04|4333-77.28	Eqca-DRB1*001:01|3356-15.91	Eqca-DRB2*002:01|73-0.35	Eqca-DRB3*001:01:02/Eqca-DRB3*001:01:01|112-0.53
37036M	TB		8315	12548	3696	11472	HP2.3	HP2.1	Eqca-DQA1*002:01|3072-23.98	Eqca-DQA*gb4:01|2027-15.82	Eqca-DQB1*002:01|10267-56.73	Eqca-DQB2*002:01|105-0.58	Eqca-DRA*001:01/Eqca-DRA*001:04|3696-77.57	Eqca-DRB1*002:01|7900-41.44	Eqca-DRB2*003:01|46-0.24	Eqca-DRB3*001:01:02/Eqca-DRB3*001:01:01|105-0.55		Eqca-DQA1*001:01|1550-12.10	Eqca-DQA2*001:01|1666-13.00	Eqca-DQB*gb2:01|1885-10.42	Eqca-DQB*gb3:01|291-1.61	Eqca-DRA*001:01/Eqca-DRA*001:04|3696-77.57	Eqca-DRB1*001:01|3357-17.61	Eqca-DRB2*002:01|64-0.34	Eqca-DRB3*001:01:02/Eqca-DRB3*001:01:01|105-0.55
37037M	TB		12195	12848	3497	9531	HP2.3	HP2.4c	Eqca-DQA1*002:01|5233-24.13	Eqca-DQA*gb4:01|3046-14.04	Eqca-DQB1*002:01|9844-51.63	Eqca-DQB2*002:01|51-0.27	Eqca-DRA*001:01/Eqca-DRA*001:04|2030-41.95	Eqca-DRB1*002:01|6216-35.47	Eqca-DRB2*003:01|56-0.32	Eqca-DRB3*001:01:02/Eqca-DRB3*001:01:01|48-0.27		Eqca-DQA1*003:01|2807-12.94	Eqca-DQA2*002:01|1109-5.11	Eqca-DQB1*004:01|2674-14.03	Eqca-DQB2*004:01|279-1.46	Eqca-DRA*001:02|1467-30.32	Eqca-DRB1*003:01|3118-17.79	Eqca-DRB2*004:01|93-0.53
37038M	TB		10889	12206	3594	8406	HP2.3	HP2.2a	Eqca-DQA1*002:01|4156-23.83	Eqca-DQA*gb4:01|2442-14.00	Eqca-DQB1*002:01|8296-44.99	Eqca-DQB2*002:01|73-0.40	Eqca-DRA*001:01/Eqca-DRA*001:04|2191-43.38	Eqca-DRB1*002:01|4930-32.66	Eqca-DRB2*003:01|16-0.10598	Eqca-DRB3*001:01:02/Eqca-DRB3*001:01:01|57-0.38		Eqca-DQA1*002:03|3612-20.71	Eqca-DQA*gb1:01|679-3.89	Eqca-DQB1*006:01|3151-17.09	Eqca-DQB2*003:01|686-3.72	Eqca-DRA*001:02|1403-27.78	Eqca-DRB1*003:01|3384-22.42	Eqca-DRB2*001:01/Eqca-DRB2*001:02|35-0.23	Eqca-DRB3*001:01:02/Eqca-DRB3*001:01:01|57-0.38
37039M	TB		6498	15945	3956	10176	HP2.3	HP2.4a	Eqca-DQA1*002:01|2510-25.95	Eqca-DQA*gb4:01|1818-18.80	Eqca-DQB1*002:01|13244-59.78	Eqca-DQB2*002:01|97-0.44	Eqca-DRA*001:01/Eqca-DRA*001:04|2212-44.23	Eqca-DRB1*002:01|4561-25.74	Eqca-DRB2*003:01|9-0.05079	Eqca-DRB3*001:01:02/Eqca-DRB3*001:01:01|15-0.08465		Eqca-DQA1*003:01|1678-17.35	Eqca-DQA2*002:01|492-5.09	Eqca-DQB1*004:01|2445-11.04	Eqca-DQB2*004:01|159-0.72	Eqca-DRA*001:03|1744-34.87303	Eqca-DRB1*004:01|5615-31.69	Eqca-DRB2*004:01|22-0.12415
37040M	TB		12046	9900	3399	7659	HP2.3	HP2.2a	Eqca-DQA1*002:01|4508-20.70	Eqca-DQA*gb4:01|3154-14.48	Eqca-DQB1*002:01|6005-38.26	Eqca-DQB2*002:01|41-0.26	Eqca-DRA*001:01/Eqca-DRA*001:04|1965-42.00	Eqca-DRB1*002:01|4883-35.70	Eqca-DRB2*003:01|21-0.15354	Eqca-DRB3*001:01:02/Eqca-DRB3*001:01:01|67-0.49		Eqca-DQA1*002:03|3514-16.13	Eqca-DQA*gb1:01|870-3.99	Eqca-DQB1*006:01|3149-20.06	Eqca-DQB2*003:01|705-4.49	Eqca-DRA*001:02|1434-30.65	Eqca-DRB1*003:01|2640-19.30	Eqca-DRB2*001:01/Eqca-DRB2*001:02|69-0.50	Eqca-DRB3*001:01:02/Eqca-DRB3*001:01:01|67-0.49
37041M	TB		13862	4807	15500	7048	HP2.3	HP2.5	Eqca-DQA1*002:01|6611-26.68	Eqca-DQA*gb4:01|4895-19.75	Eqca-DQB1*002:01|4301-61.81	Eqca-DQB2*002:01|148-2.13	Eqca-DRA*001:01/Eqca-DRA*001:04|15500-77.02	Eqca-DRB1*002:01|4347-35.52	Eqca-DRB2*003:01|21-0.17158	Eqca-DRB3*001:01:02/Eqca-DRB3*001:01:01|47-0.38		Eqca-DQA1*004:01|2356-9.51		Eqca-DQB1*005:01|216-3.10	Eqca-DQB2*005:01|142-2.04	Eqca-DRA*001:01/Eqca-DRA*001:04|15500-77.02	Eqca-DRB1*005:01|2569-20.99	Eqca-DRB2*001:01/Eqca-DRB2*001:02|85-0.69	Eqca-DRB3*002:01/Eqca-DRB3*002:02|4-0.03268
37042M	TB	Homozygous	12229	9703	14428	13742	HP2.3	-	Eqca-DQA1*002:01|7581-41.77	Eqca-DQA*gb4:01|4648-25.61	Eqca-DQB1*002:01|9276-67.00	Eqca-DQB2*002:01|427-3.08	Eqca-DRA*001:01/Eqca-DRA*001:04|14428-75.25	Eqca-DRB1*002:01|13449-70.25	Eqca-DRB2*003:01|115-0.60	Eqca-DRB3*001:01:02/Eqca-DRB3*001:01:01|178-0.93
37043M	TB		11264	6373	14277	8558	HP2.1	HP2.6b	Eqca-DQA1*001:01|2825-13.83	Eqca-DQA2*001:01|3579-17.52	Eqca-DQB*gb2:01|3144-36.45	Eqca-DQB*gb3:01|999-11.58	Eqca-DRA*001:01/Eqca-DRA*001:04|8017-40.72	Eqca-DRB1*001:01|3388-22.25	Eqca-DRB2*002:01|122-0.80	Eqca-DRB3*001:01:02/Eqca-DRB3*001:01:01|170-1.12		Eqca-DQA1*002:02|3747-18.35	Eqca-DQA2*002:01|1113-5.45	Eqca-DQB1*007:01|1868-21.66	Eqca-DQB2*004:01|362-4.20	Eqca-DRA*001:02|6260-31.80	Eqca-DRB1*003:01|4804-31.55	Eqca-DRB*gb2:01|74-0.49	Eqca-DRB3*001:01:02/Eqca-DRB3*001:01:01|170-1.12
37044M	TB		8314	13368	11870	10298	HP2.3	HP2.1	Eqca-DQA1*002:01|2749-20.36	Eqca-DQA*gb4:01|2194-16.25	Eqca-DQB1*002:01|10368-54.50	Eqca-DQB2*002:01|151-0.79	Eqca-DRA*001:01/Eqca-DRA*001:04|11870-75.96	Eqca-DRB1*002:01|7232-42.36	Eqca-DRB2*003:01|26-0.15230	Eqca-DRB3*001:01:02/Eqca-DRB3*001:01:01|49-0.29		Eqca-DQA1*001:01|1722-12.75	Eqca-DQA2*001:01|1649-12.21	Eqca-DQB*gb2:01|2405-12.64	Eqca-DQB*gb3:01|444-2.33	Eqca-DRA*001:01/Eqca-DRA*001:04|11870-75.96	Eqca-DRB1*001:01|2956-17.31	Eqca-DRB2*002:01|61-0.36	Eqca-DRB3*001:01:02/Eqca-DRB3*001:01:01|49-0.29
37045M	TB		14506	7299	11078	10053	HP2.2a	HP2.4a	Eqca-DQA1*002:03|6220-24.81	Eqca-DQA*gb1:01|1862-7.43	Eqca-DQB1*006:01|4846-39.93	Eqca-DQB2*003:01|1176-9.69	Eqca-DRA*001:02|6377-41.47	Eqca-DRB1*003:01|3044-17.16	Eqca-DRB2*001:01/Eqca-DRB2*001:02|141-0.79	Eqca-DRB3*001:01:02/Eqca-DRB3*001:01:01|109-0.61		Eqca-DQA1*003:01|4379-17.47	Eqca-DQA2*002:01|2045-8.16	Eqca-DQB1*004:01|1058-8.72	Eqca-DQB2*004:01|219-1.80	Eqca-DRA*001:03|4701-30.57	Eqca-DRB1*004:01|6663-37.56	Eqca-DRB2*004:01|96-0.54
37046M	TB		9437	8526	13661	6857	HP2.2a	HP2.1	Eqca-DQA1*002:03|3483-20.73	Eqca-DQA*gb1:01|928-5.52	Eqca-DQB1*006:01|4874-34.79	Eqca-DQB2*003:01|1275-9.10	Eqca-DRA*001:02|6235-32.97	Eqca-DRB1*003:01|3580-28.53	Eqca-DRB2*001:01/Eqca-DRB2*001:02|125-1.00	Eqca-DRB3*001:01:02/Eqca-DRB3*001:01:01|148-1.18		Eqca-DQA1*001:01|2224-13.24	Eqca-DQA2*001:01|2802-16.68	Eqca-DQB*gb2:01|2090-14.92	Eqca-DQB*gb3:01|287-2.05	Eqca-DRA*001:01/Eqca-DRA*001:04|7426-39.27	Eqca-DRB1*001:01|2886-23.00	Eqca-DRB2*002:01|118-0.94	Eqca-DRB3*001:01:02/Eqca-DRB3*001:01:01|148-1.18
37047M	TB		6594	16944	14254	9999	HP2.3	HP2.1	Eqca-DQA1*002:01|2548-27.28	Eqca-DQA*gb4:01|1311-14.03	Eqca-DQB1*002:01|13577-56.46	Eqca-DQB2*002:01|110-0.46	Eqca-DRA*001:01/Eqca-DRA*001:04|14254-78.76	Eqca-DRB1*002:01|5593-33.28	Eqca-DRB2*003:01|21-0.12495	Eqca-DRB3*001:01:02/Eqca-DRB3*001:01:01|78-0.46		Eqca-DQA1*001:01|1374-14.71	Eqca-DQA2*001:01|1361-14.57	Eqca-DQB*gb2:01|2460-10.23	Eqca-DQB*gb3:01|797-3.31	Eqca-DRA*001:01/Eqca-DRA*001:04|14254-78.76	Eqca-DRB1*001:01|4286-25.50	Eqca-DRB2*002:01|42-0.25	Eqca-DRB3*001:01:02/Eqca-DRB3*001:01:01|78-0.46
37048M	TB		10823	12665	12868	7709	HP2.3	HP2.2a	Eqca-DQA1*002:01|3787-20.43	Eqca-DQA*gb4:01|2767-14.93	Eqca-DQB1*002:01|7493-39.16	Eqca-DQB2*002:01|73-0.38	Eqca-DRA*001:01/Eqca-DRA*001:04|7061-38.99	Eqca-DRB1*002:01|4532-34.48	Eqca-DRB2*003:01|16-0.12174	Eqca-DRB3*001:01:02/Eqca-DRB3*001:01:01|65-0.49		Eqca-DQA1*002:03|3523-19.01	Eqca-DQA*gb1:01|746-4.03	Eqca-DQB1*006:01|4019-21.01	Eqca-DQB2*003:01|1080-5.64	Eqca-DRA*001:02|5807-32.07	Eqca-DRB1*003:01|3074-23.39	Eqca-DRB2*001:01/Eqca-DRB2*001:02|38-0.29	Eqca-DRB3*001:01:02/Eqca-DRB3*001:01:01|65-0.49
37049M	TB		11074	8481	11154	7216	HP2.2a	HP2.4a	Eqca-DQA1*002:03|4898-25.05	Eqca-DQA*gb1:01|1635-8.36	Eqca-DQB1*006:01|4889-40.51	Eqca-DQB2*003:01|1074-8.90	Eqca-DRA*001:02|5939-38.28	Eqca-DRB1*003:01|2382-21.09	Eqca-DRB2*001:01/Eqca-DRB2*001:02|54-0.48	Eqca-DRB3*001:01:02/Eqca-DRB3*001:01:01|33-0.29		Eqca-DQA1*003:01|3352-17.14	Eqca-DQA2*002:01|1189-6.08	Eqca-DQB1*004:01|2265-18.77	Eqca-DQB2*004:01|253-2.10	Eqca-DRA*001:03|5215-33.62	Eqca-DRB1*004:01|4706-41.67	Eqca-DRB2*004:01|41-0.36
37050M	TB	Unassigned alleles	8074	12137	13956	8964	HP2.1	HP2.5	Eqca-DQA1*001:01|2532-19.27	Eqca-DQA2*001:01|3197-24.33	Eqca-DQB*gb2:01|6825-39.46	Eqca-DQB*gb3:01|1817-10.50	Eqca-DRA*001:01/Eqca-DRA*001:04|13956-72.60	Eqca-DRB1*001:01|4521-28.05	Eqca-DRB2*002:01|129-0.80	Eqca-DRB3*001:01:02/Eqca-DRB3*001:01:01|64-0.40		Eqca-DQA1*004:01|2345-17.84		Eqca-DQB1*005:01|2680-15.49	Eqca-DQB2*005:01|599-3.46	Eqca-DRA*001:01/Eqca-DRA*001:04|13956-72.60	Eqca-DRB1*005:01|4125-25.59	Eqca-DRB2*001:01/Eqca-DRB2*001:02|125-0.78	Eqca-DRB3*002:01/Eqca-DRB3*002:02|10-0.06204		Eqca-DQB1*006:01|143-0.83	Eqca-DQB2*003:01|35-0.20234	Eqca-DQB1*004:01|73-0.42
37051M	TB		10475	10927	14011	8480	HP2.2a	HP2.5	Eqca-DQA1*002:03|6014-32.97	Eqca-DQA*gb1:01|1608-8.81	Eqca-DQB1*006:01|7870-48.70	Eqca-DQB2*003:01|1792-11.09	Eqca-DRA*001:02|6774-34.39	Eqca-DRB1*003:01|5342-32.98	Eqca-DRB2*001:01/Eqca-DRB2*001:02|229-1.41	Eqca-DRB3*001:01:02/Eqca-DRB3*001:01:01|87-0.54		Eqca-DQA1*004:01|2853-15.64		Eqca-DQB1*005:01|1096-6.78	Eqca-DQB2*005:01|169-1.05	Eqca-DRA*001:01/Eqca-DRA*001:04|7237-36.74	Eqca-DRB1*005:01|2822-17.42	Eqca-DRB2*001:01/Eqca-DRB2*001:02|229-1.41	Eqca-DRB3*002:01/Eqca-DRB3*002:02|18-0.11112
37052M	TB		7362	11594	10688	8186	HP2.2a	HP2.4a	Eqca-DQA1*002:03|3295-29.27	Eqca-DQA*gb1:01|1001-8.89	Eqca-DQB1*006:01|5768-30.24	Eqca-DQB2*003:01|1325-6.95	Eqca-DRA*001:02|5546-37.46	Eqca-DRB1*003:01|3310-23.67	Eqca-DRB2*001:01/Eqca-DRB2*001:02|60-0.43	Eqca-DRB3*001:01:02/Eqca-DRB3*001:01:01|52-0.37		Eqca-DQA1*003:01|2396-21.28	Eqca-DQA2*002:01|670-5.95	Eqca-DQB1*004:01|4219-22.12	Eqca-DQB2*004:01|282-1.48	Eqca-DRA*001:03|5142-34.73	Eqca-DRB1*004:01|4698-33.60	Eqca-DRB2*004:01|66-0.47
37053M	TB		11493	14963	12622	10440	HP2.3	HP2.1	Eqca-DQA1*002:01|4245-20.88	Eqca-DQA*gb4:01|2813-13.84	Eqca-DQB1*002:01|11891-52.89	Eqca-DQB2*002:01|158-0.70	Eqca-DRA*001:01/Eqca-DRA*001:04|12622-76.43	Eqca-DRB1*002:01|7218-40.75	Eqca-DRB2*003:01|64-0.36	Eqca-DRB3*001:01:02/Eqca-DRB3*001:01:01|179-1.01		Eqca-DQA1*001:01|1802-8.86	Eqca-DQA2*001:01|2633-12.95	Eqca-DQB*gb2:01|2316-10.30	Eqca-DQB*gb3:01|598-2.66	Eqca-DRA*001:01/Eqca-DRA*001:04|12622-76.43	Eqca-DRB1*001:01|2836-16.01	Eqca-DRB2*002:01|143-0.81	Eqca-DRB3*001:01:02/Eqca-DRB3*001:01:01|179-1.01
37054M	TB		7731	11373	12908	7950	HP2.1	HP2.2a	Eqca-DQA1*001:01|1840-13.74	Eqca-DQA2*001:01|2097-15.66	Eqca-DQB*gb2:01|4050-21.44	Eqca-DQB*gb3:01|1145-6.06	Eqca-DRA*001:01/Eqca-DRA*001:04|7409-39.24	Eqca-DRB1*001:01|4101-29.11	Eqca-DRB2*002:01|55-0.39	Eqca-DRB3*001:01:02/Eqca-DRB3*001:01:01|49-0.35		Eqca-DQA1*002:03|3103-23.17	Eqca-DQA*gb1:01|691-5.16	Eqca-DQB1*006:01|5295-28.02	Eqca-DQB2*003:01|883-4.67	Eqca-DRA*001:02|5499-29.12	Eqca-DRB1*003:01|3677-26.10	Eqca-DRB2*001:01/Eqca-DRB2*001:02|68-0.48	Eqca-DRB3*001:01:02/Eqca-DRB3*001:01:01|49-0.35
37055M	TB		5503	8858	16069	8451	HP2.3	HP2.4a	Eqca-DQA1*002:01|2480-30.21	Eqca-DQA*gb4:01|1550-18.88	Eqca-DQB1*002:01|7318-55.06	Eqca-DQB2*002:01|115-0.87	Eqca-DRA*001:01/Eqca-DRA*001:04|9972-47.44	Eqca-DRB1*002:01|4432-28.22	Eqca-DRB2*003:01|18-0.11462	Eqca-DRB3*001:01:02/Eqca-DRB3*001:01:01|29-0.18467		Eqca-DQA1*003:01|1099-13.39	Eqca-DQA2*002:01|374-4.56	Eqca-DQB1*004:01|1129-8.49	Eqca-DQB2*004:01|296-2.23	Eqca-DRA*001:03|6097-29.00709	Eqca-DRB1*004:01|3967-25.26	Eqca-DRB2*004:01|52-0.33
37056M	TB		8143	11320	15074	6971	HP2.2a	HP2.1	Eqca-DQA1*002:03|2888-20.15	Eqca-DQA*gb1:01|821-5.73	Eqca-DQB1*006:01|7398-45.64	Eqca-DQB2*003:01|1443-8.90	Eqca-DRA*001:02|6098-31.30	Eqca-DRB1*003:01|3710-30.85	Eqca-DRB2*001:01/Eqca-DRB2*001:02|63-0.52	Eqca-DRB3*001:01:02/Eqca-DRB3*001:01:01|92-0.77		Eqca-DQA1*001:01|1841-12.84	Eqca-DQA2*001:01|2593-18.09	Eqca-DQB*gb2:01|1981-12.22	Eqca-DQB*gb3:01|498-3.07	Eqca-DRA*001:01/Eqca-DRA*001:04|8976-46.07	Eqca-DRB1*001:01|3061-25.46	Eqca-DRB2*002:01|45-0.37	Eqca-DRB3*001:01:02/Eqca-DRB3*001:01:01|92-0.77
37057M	TB		11574	9595	15788	9224	HP2.2a	HP2.4c	Eqca-DQA1*002:03|5362-28.46	Eqca-DQA*gb1:01|1192-6.33	Eqca-DQB1*006:01|4517-30.69	Eqca-DQB2*003:01|486-3.30	Eqca-DRA*001:02|15788-71.17	Eqca-DRB1*003:01|9062-68.83	Eqca-DRB2*001:01/Eqca-DRB2*001:02|70-0.53	Eqca-DRB3*001:01:02/Eqca-DRB3*001:01:01|43-0.33		Eqca-DQA1*003:01|3807-20.21	Eqca-DQA2*002:01|1213-6.44	Eqca-DQB1*004:01|4292-29.16	Eqca-DQB2*004:01|300-2.04	Eqca-DRA*001:02|15788-71.17	Eqca-DRB1*003:01|9062-68.83	Eqca-DRB2*004:01|49-0.37
37611M	TB		2963	1676	4908	4413	HP2.1	HP2.5	Eqca-DQA1*001:01|1036-25.12	Eqca-DQA2*001:01|1151-27.91	Eqca-DQB*gb2:01|836-36.60	Eqca-DQB*gb3:01|426-18.65	Eqca-DRA*001:01/Eqca-DRA*001:04|4908-73.26	Eqca-DRB1*001:01|3013-49.29	Eqca-DRB2*002:01|57-0.93	Eqca-DRB3*001:01:02/Eqca-DRB3*001:01:01|5-0.08179		Eqca-DQA1*004:01|776-18.82		Eqca-DQB1*005:01|376-16.46	Eqca-DQB2*005:01|38-1.66	Eqca-DRA*001:01/Eqca-DRA*001:04|4908-73.26	Eqca-DRB1*005:01|1284-21.00	Eqca-DRB2*001:01/Eqca-DRB2*001:02|59-0.97	Eqca-DRB3*002:01/Eqca-DRB3*002:02|2-0.03272
37612M	TB		8562	9218	9843	7963	HP2.3	HP2.5	Eqca-DQA1*002:01|4267-33.21	Eqca-DQA*gb4:01|2478-19.29	Eqca-DQB1*002:01|8051-64.19	Eqca-DQB2*002:01|144-1.15	Eqca-DRA*001:01/Eqca-DRA*001:04|9843-71.99	Eqca-DRB1*002:01|5643-45.69	Eqca-DRB2*003:01|49-0.40	Eqca-DRB3*001:01:02/Eqca-DRB3*001:01:01|42-0.34		Eqca-DQA1*004:01|1817-14.14		Eqca-DQB1*005:01|912-7.27	Eqca-DQB2*005:01|111-0.89	Eqca-DRA*001:01/Eqca-DRA*001:04|9843-71.99	Eqca-DRB1*005:01|2122-17.18	Eqca-DRB2*001:01/Eqca-DRB2*001:02|107-0.87	Eqca-DRB3*002:01/Eqca-DRB3*002:02|7-0.05668
37613M	TB		8383	8462	12585	9098	HP2.2a	HP2.5	Eqca-DQA1*002:03|4784-35.92	Eqca-DQA*gb1:01|999-7.50	Eqca-DQB1*006:01|6081-47.03	Eqca-DQB2*003:01|971-7.51	Eqca-DRA*001:02|6400-36.42	Eqca-DRB1*003:01|5514-33.15	Eqca-DRB2*001:01/Eqca-DRB2*001:02|352-2.12	Eqca-DRB3*001:01:02/Eqca-DRB3*001:01:01|74-0.44		Eqca-DQA1*004:01|2600-19.52		Eqca-DQB1*005:01|1306-10.10	Eqca-DQB2*005:01|104-0.80	Eqca-DRA*001:01/Eqca-DRA*001:04|6185-35.20	Eqca-DRB1*005:01|3158-18.98	Eqca-DRB2*001:01/Eqca-DRB2*001:02|352-2.12	Eqca-DRB3*002:01/Eqca-DRB3*002:02|16-0.09618
37766M	TB		10108	9209	12085	10615	HP2.2a	HP2.1	Eqca-DQA1*002:03|3930-22.57	Eqca-DQA*gb1:01|994-5.71	Eqca-DQB1*006:01|4662-32.32	Eqca-DQB2*003:01|1384-9.59	Eqca-DRA*001:02|5622-32.66	Eqca-DRB1*003:01|5029-26.58	Eqca-DRB2*001:01/Eqca-DRB2*001:02|95-0.50	Eqca-DRB3*001:01:02/Eqca-DRB3*001:01:01|164-0.87		Eqca-DQA1*001:01|2160-12.40	Eqca-DQA2*001:01|3024-17.36	Eqca-DQB*gb2:01|2353-16.31	Eqca-DQB*gb3:01|810-5.61	Eqca-DRA*001:01/Eqca-DRA*001:04|6463-37.54	Eqca-DRB1*001:01|5245-27.72	Eqca-DRB2*002:01|82-0.43	Eqca-DRB3*001:01:02/Eqca-DRB3*001:01:01|164-0.87
37767M	TB		9556	9672	17860	8877	HP2.2b	HP2.1	Eqca-DQA1*002:03|3118-19.56	Eqca-DQA*gb1:01|1118-7.02	Eqca-DQB1*006:01|5996-42.52	Eqca-DQB2*003:01|1935-13.72	Eqca-DRA*001:02|8161-33.83	Eqca-DRB1*003:01|4679-28.12	Eqca-DRB2*002:01|123-0.74	Eqca-DRB3*001:01:02/Eqca-DRB3*001:01:01|107-0.64		Eqca-DQA1*001:01|2221-13.94	Eqca-DQA2*001:01|3099-19.45	Eqca-DQB*gb2:01|1442-10.23	Eqca-DQB*gb3:01|299-2.12	Eqca-DRA*001:01/Eqca-DRA*001:04|9699-40.21	Eqca-DRB1*001:01|3968-23.85	Eqca-DRB2*002:01|123-0.74	Eqca-DRB3*001:01:02/Eqca-DRB3*001:01:01|107-0.64
37768M	TB		5269	5204	8368	7142	HP2.2a	HP2.5	Eqca-DQA1*002:03|2812-35.98	Eqca-DQA*gb1:01|785-10.04	Eqca-DQB1*006:01|3345-45.62	Eqca-DQB2*003:01|663-9.04	Eqca-DRA*001:02|4397-36.37	Eqca-DRB1*003:01|3824-33.85	Eqca-DRB2*001:01/Eqca-DRB2*001:02|97-0.86	Eqca-DRB3*001:01:02/Eqca-DRB3*001:01:01|43-0.38		Eqca-DQA1*004:01|1672-21.39		Eqca-DQB1*005:01|1094-14.92	Eqca-DQB2*005:01|102-1.39	Eqca-DRA*001:01/Eqca-DRA*001:04|3971-32.85	Eqca-DRB1*005:01|3178-28.13	Eqca-DRB2*001:01/Eqca-DRB2*001:02|97-0.86	Eqca-DRB3*002:01/Eqca-DRB3*002:02|6-0.05311
37769M	TB		8628	10271	14081	9099	HP2.2a	HP2.1	Eqca-DQA1*002:03|3187-22.06	Eqca-DQA*gb1:01|978-6.77	Eqca-DQB1*006:01|5258-33.43	Eqca-DQB2*003:01|1383-8.79	Eqca-DRA*001:02|6875-33.95	Eqca-DRB1*003:01|4737-31.23	Eqca-DRB2*001:01/Eqca-DRB2*001:02|50-0.33	Eqca-DRB3*001:01:02/Eqca-DRB3*001:01:01|20-0.13185		Eqca-DQA1*001:01|1975-13.67	Eqca-DQA2*001:01|2488-17.22	Eqca-DQB*gb2:01|2505-15.93	Eqca-DQB*gb3:01|1125-7.15	Eqca-DRA*001:01/Eqca-DRA*001:04|7206-35.58	Eqca-DRB1*001:01|4312-28.43	Eqca-DRB2*002:01|17-0.11207	Eqca-DRB3*001:01:02/Eqca-DRB3*001:01:01|20-0.13185
37770M	TB		11508	11340	17651	7168	HP2.2a	HP2.1	Eqca-DQA1*002:03|4442-21.26	Eqca-DQA*gb1:01|1335-6.39	Eqca-DQB1*006:01|6734-36.79	Eqca-DQB2*003:01|1555-8.50	Eqca-DRA*001:02|7588-29.63	Eqca-DRB1*003:01|3400-28.58	Eqca-DRB2*001:01/Eqca-DRB2*001:02|74-0.62	Eqca-DRB3*001:01:02/Eqca-DRB3*001:01:01|66-0.55		Eqca-DQA1*001:01|2389-11.43	Eqca-DQA2*001:01|3342-16.00	Eqca-DQB*gb2:01|2459-13.44	Eqca-DQB*gb3:01|592-3.23	Eqca-DRA*001:01/Eqca-DRA*001:04|10063-39.29	Eqca-DRB1*001:01|3571-30.01	Eqca-DRB2*002:01|57-0.48	Eqca-DRB3*001:01:02/Eqca-DRB3*001:01:01|66-0.55
37771M	TB		8125	14621	15727	13235	HP2.8	HP2.1*	Eqca-DQA*gb2:01|2813-20.67	Eqca-DQA2*002:AA|1033-7.59	Eqca-DQB*gb1:01|6181-26.81	Eqca-DQB*gb4:01|2644-11.47	Eqca-DRA*001:03|6682-30.39760	Eqca-DRB*gb3:01|6312-30.73		Eqca-DRB3*002:01/Eqca-DRB3*002:02|24-0.11684		Eqca-DQA1*001:01|2224-16.34	Eqca-DQA2*001:01|2055-15.10	Eqca-DQB*gb2:01|3929-17.04	Eqca-DQB*gb3:01|1867-8.10	Eqca-DRA*001:01/Eqca-DRA*001:04|9045-41.15	Eqca-DRB1*001:01|6851-33.35	Eqca-DRB2*002:01|72-0.35
37772M	TB		12032	9729	20276	10153	HP2.4a	HP2.5	Eqca-DQA1*003:01|5089-25.88	Eqca-DQA2*002:01|2163-11.00	Eqca-DQB1*004:01|4130-31.01	Eqca-DQB2*004:01|2272-17.06	Eqca-DRA*001:03|8973-33.57530	Eqca-DRB1*004:01|6796-35.64	Eqca-DRB2*004:01|113-0.59			Eqca-DQA1*004:01|4780-24.31		Eqca-DQB1*005:01|1942-14.58	Eqca-DQB2*005:01|1385-10.40	Eqca-DRA*001:01/Eqca-DRA*001:04|11303-42.29	Eqca-DRB1*005:01|3119-16.36	Eqca-DRB2*001:01/Eqca-DRB2*001:02|125-0.66	Eqca-DRB3*002:01/Eqca-DRB3*002:02|10-0.05245
37774M	TB	Homozygous	8434	16578	12369	10098	HP2.1	-	Eqca-DQA1*001:01|4090-33.60	Eqca-DQA2*001:01|4344-35.68	Eqca-DQB*gb2:01|11092-46.42	Eqca-DQB*gb3:01|5486-22.96	Eqca-DRA*001:01/Eqca-DRA*001:04|12369-72.17	Eqca-DRB1*001:01|9658-68.05	Eqca-DRB2*002:01|319-2.25	Eqca-DRB3*001:01:02/Eqca-DRB3*001:01:01|121-0.85
37776M	TB		7255	5635	6154	5835	HP2.2c	HP2.2a	Eqca-DQA1*002:03|5369-51.61	Eqca-DQA*gb1:01|1886-18.13	Eqca-DQB1*006:01|4692-61.26	Eqca-DQB2*003:01|943-12.31	Eqca-DRA*001:02|6154-72.97	Eqca-DRB1*003:01|5651-70.06	Eqca-DRB2*005:01|75-0.93	Eqca-DRB3*002:01/Eqca-DRB3*002:02|19-0.24		Eqca-DQA1*002:03|5369-51.61	Eqca-DQA*gb1:01|1886-18.13	Eqca-DQB1*006:01|4692-61.26	Eqca-DQB2*003:01|943-12.31	Eqca-DRA*001:02|6154-72.97	Eqca-DRB1*003:01|5651-70.06	Eqca-DRB2*001:01/Eqca-DRB2*001:02|50-0.62	Eqca-DRB3*001:01:02/Eqca-DRB3*001:01:01|40-0.50
37777M	TB		9489	22662	19011	8537	HP2.3	HP2.4a	Eqca-DQA1*002:01|3773-23.96	Eqca-DQA*gb4:01|2877-18.27	Eqca-DQB1*002:01|15699-45.79	Eqca-DQB2*002:01|111-0.32	Eqca-DRA*001:01/Eqca-DRA*001:04|11479-43.72	Eqca-DRB1*002:01|4140-26.08	Eqca-DRB2*003:01|12-0.07559	Eqca-DRB3*001:01:02/Eqca-DRB3*001:01:01|26-0.16377		Eqca-DQA1*003:01|2216-14.07	Eqca-DQA2*002:01|623-3.96	Eqca-DQB1*004:01|6467-18.86	Eqca-DQB2*004:01|385-1.12	Eqca-DRA*001:03|7532-28.68459	Eqca-DRB1*004:01|4397-27.70	Eqca-DRB2*004:01|19-0.11968
38030M	TB		7308	14340	21692	11968	HP2.2a	HP2.2c	Eqca-DQA1*002:03|5852-58.62	Eqca-DQA*gb1:01|1456-14.58	Eqca-DQB1*006:01|12034-55.32	Eqca-DQB2*003:01|2306-10.60	Eqca-DRA*001:02|21692-79.66	Eqca-DRB1*003:01|11562-69.83	Eqca-DRB2*001:01/Eqca-DRB2*001:02|135-0.82	Eqca-DRB3*001:01:02/Eqca-DRB3*001:01:01|74-0.45		Eqca-DQA1*002:03|5852-58.62	Eqca-DQA*gb1:01|1456-14.58	Eqca-DQB1*006:01|12034-55.32	Eqca-DQB2*003:01|2306-10.60	Eqca-DRA*001:02|21692-79.66	Eqca-DRB1*003:01|11562-69.83	Eqca-DRB2*005:01|158-0.95	Eqca-DRB3*002:01/Eqca-DRB3*002:02|39-0.24
38311M	TB		8762	11298	15896	7423	HP2.1	HP2.2a	Eqca-DQA1*001:01|1840-12.04	Eqca-DQA2*001:01|2963-19.39	Eqca-DQB*gb2:01|4104-21.51	Eqca-DQB*gb3:01|928-4.86	Eqca-DRA*001:01/Eqca-DRA*001:04|8888-38.80	Eqca-DRB1*001:01|3193-24.07	Eqca-DRB2*002:01|98-0.74	Eqca-DRB3*001:01:02/Eqca-DRB3*001:01:01|47-0.35		Eqca-DQA1*002:03|3250-21.27	Eqca-DQA*gb1:01|709-4.64	Eqca-DQB1*006:01|5502-28.83	Eqca-DQB2*003:01|764-4.00	Eqca-DRA*001:02|7008-30.59	Eqca-DRB1*003:01|3987-30.05	Eqca-DRB2*001:01/Eqca-DRB2*001:02|98-0.74	Eqca-DRB3*001:01:02/Eqca-DRB3*001:01:01|47-0.35
38313M	TB		11669	13338	9803	7229	HP2.3	HP2.5	Eqca-DQA1*002:01|5624-26.91	Eqca-DQA*gb4:01|3715-17.78	Eqca-DQB1*002:01|11223-59.26	Eqca-DQB2*002:01|198-1.05	Eqca-DRA*001:01/Eqca-DRA*001:04|9803-76.83	Eqca-DRB1*002:01|5410-44.39	Eqca-DRB2*003:01|41-0.34	Eqca-DRB3*001:01:02/Eqca-DRB3*001:01:01|53-0.43		Eqca-DQA1*004:01|2330-11.15		Eqca-DQB1*005:01|1692-8.93	Eqca-DQB2*005:01|225-1.19	Eqca-DRA*001:01/Eqca-DRA*001:04|9803-76.83	Eqca-DRB1*005:01|1557-12.78	Eqca-DRB2*001:01/Eqca-DRB2*001:02|168-1.38	Eqca-DRB3*002:01/Eqca-DRB3*002:02|14-0.11488
38314M	TB		7182	10924	10314	11520	HP2.7	unHP2.9a	Eqca-DQA1*002:05|3270-28.59	Eqca-DQA*gb3:01|492-4.30	Eqca-DQB1*003:AA|6284-36.51	Eqca-DQB2*003:01|547-3.18	Eqca-DRA*001:01/Eqca-DRA*001:04|6228-45.73	Eqca-DRB1*007:01/Eqca-DRB1*007:02|4321-22.99	Eqca-DRB2*002:01|86-0.46	Eqca-DRB3*001:01:02/Eqca-DRB3*001:01:01|60-0.32		Eqca-DQA1*005:01|2667-23.32	Eqca-DQA*gb1:04|753-6.58	Eqca-DQB*gb5:01|4093-23.78	Eqca-DQB2*003:01|547-3.18	Eqca-DRA*001:03|4086-30.00000	Eqca-DRB1*008:01|7008-37.29	Eqca-DRB2*006:01|45-0.24	Eqca-DRB3*001:01:02/Eqca-DRB3*001:01:01|60-0.32
38432M	TB	Homozygous	13992	16240	10670	16040	HP2.3	-	Eqca-DQA1*002:01|9782-47.70	Eqca-DQA*gb4:01|4210-20.53	Eqca-DQB1*002:01|16049-72.73	Eqca-DQB2*002:01|191-0.87	Eqca-DRA*001:01/Eqca-DRA*001:04|10670-73.90	Eqca-DRB1*002:01|15666-69.72	Eqca-DRB2*003:01|207-0.92	Eqca-DRB3*001:01:02/Eqca-DRB3*001:01:01|167-0.74
38444M	TB		7680	9221	9466	7828	HP2.2a	HP2.1	Eqca-DQA1*002:03|2662-21.71	Eqca-DQA*gb1:01|731-5.96	Eqca-DQB1*006:01|6173-45.23	Eqca-DQB2*003:01|996-7.30	Eqca-DRA*001:02|4404-34.96	Eqca-DRB1*003:01|3605-23.39	Eqca-DRB2*001:01/Eqca-DRB2*001:02|233-1.51	Eqca-DRB3*001:01:02/Eqca-DRB3*001:01:01|111-0.72		Eqca-DQA1*001:01|1724-14.06	Eqca-DQA2*001:01|2563-20.91	Eqca-DQB*gb2:01|1612-11.81	Eqca-DQB*gb3:01|440-3.22	Eqca-DRA*001:01/Eqca-DRA*001:04|5062-40.18	Eqca-DRB1*001:01|3669-23.80	Eqca-DRB2*002:01|210-1.36	Eqca-DRB3*001:01:02/Eqca-DRB3*001:01:01|111-0.72
38445M	TB		11072	11557	8787	11257	unHP2.10	HP2.1	Eqca-DQA1*002:02|3866-19.00	Eqca-DQA*gb1:01|709-3.49	Eqca-DQB1*003:01|8145-42.23	Eqca-DQB2*003:01|659-3.42	Eqca-DRA*001:03|3608-30.39596	Eqca-DRB*gb3:01|5223-27.92	Eqca-DRB2*001:01/Eqca-DRB2*001:02|352-1.88	Eqca-DRB3*001:01:02/Eqca-DRB3*001:01:01|99-0.53		Eqca-DQA1*001:01|2470-12.14	Eqca-DQA2*001:01|4027-19.79	Eqca-DQB*gb2:01|2029-10.52	Eqca-DQB*gb3:01|724-3.75	Eqca-DRA*001:01/Eqca-DRA*001:04|5179-43.63	Eqca-DRB1*001:01|5212-27.86	Eqca-DRB2*002:01|371-1.98	Eqca-DRB3*001:01:02/Eqca-DRB3*001:01:01|99-0.53
38753M	TB		8772	14003	10172	7571	HP2.3	HP2.2a	Eqca-DQA1*002:01|3098-20.58	Eqca-DQA*gb4:01|2387-15.86	Eqca-DQB1*002:01|8974-40.01	Eqca-DQB2*002:01|55-0.25	Eqca-DRA*001:01/Eqca-DRA*001:04|5714-39.68	Eqca-DRB1*002:01|4258-29.29	Eqca-DRB2*003:01|14-0.09631	Eqca-DRB3*001:01:02/Eqca-DRB3*001:01:01|119-0.82		Eqca-DQA1*002:03|2637-17.52	Eqca-DQA*gb1:01|650-4.32	Eqca-DQB1*006:01|3686-16.44	Eqca-DQB2*003:01|1288-5.74	Eqca-DRA*001:02|4458-30.96	Eqca-DRB1*003:01|3154-21.70	Eqca-DRB2*001:01/Eqca-DRB2*001:02|40-0.28	Eqca-DRB3*001:01:02/Eqca-DRB3*001:01:01|119-0.82
38754M	TB		5816	8641	10401	9289	HP2.2b	HP2.4a	Eqca-DQA1*002:03|2419-27.73	Eqca-DQA*gb1:01|1030-11.81	Eqca-DQB1*006:01|5357-39.89	Eqca-DQB2*003:01|2302-17.14	Eqca-DRA*001:02|5745-40.89	Eqca-DRB1*003:01|2631-15.33	Eqca-DRB2*002:01|78-0.45	Eqca-DRB3*001:01:02/Eqca-DRB3*001:01:01|63-0.37		Eqca-DQA1*003:01|1626-18.64	Eqca-DQA2*002:01|741-8.49	Eqca-DQB1*004:01|831-6.19	Eqca-DQB2*004:01|151-1.12	Eqca-DRA*001:03|4656-33.14	Eqca-DRB1*004:01|6472-37.71	Eqca-DRB2*004:01|45-0.26
38755M	TB		8425	6369	9530	6911	HP2.2a	HP2.5	Eqca-DQA1*002:03|3678-24.90	Eqca-DQA*gb1:01|1766-11.96	Eqca-DQB1*006:01|4266-44.31	Eqca-DQB2*003:01|1835-19.06	Eqca-DRA*001:02|4889-37.54	Eqca-DRB1*003:01|2575-20.99	Eqca-DRB2*001:01/Eqca-DRB2*001:02|202-1.65	Eqca-DRB3*001:01:02/Eqca-DRB3*001:01:01|66-0.54		Eqca-DQA1*004:01|2981-20.18		Eqca-DQB1*005:01|146-1.52	Eqca-DQB2*005:01|122-1.27	Eqca-DRA*001:01/Eqca-DRA*001:04|4641-35.63	Eqca-DRB1*005:01|4068-33.16	Eqca-DRB2*001:01/Eqca-DRB2*001:02|202-1.65	Eqca-DRB3*002:01/Eqca-DRB3*002:02|6-0.04892
38756M	TB		12950	13139	14547	7465	HP2.7	HP2.2a	Eqca-DQA1*002:05|4563-21.36	Eqca-DQA*gb3:01|844-3.95	Eqca-DQB1*003:AA|7574-37.13	Eqca-DQB2*003:01|1128-5.53	Eqca-DRA*001:01/Eqca-DRA*001:04|7549-35.81	Eqca-DRB1*007:01/Eqca-DRB1*007:02|3497-28.10	Eqca-DRB2*002:01|52-0.42	Eqca-DRB3*001:01:02/Eqca-DRB3*001:01:01|124-1.00		Eqca-DQA1*002:03|5618-26.30	Eqca-DQA*gb1:01|1925-9.01	Eqca-DQB1*006:01|4437-21.75	Eqca-DQB2*003:01|1128-5.53	Eqca-DRA*001:02|6998-33.20	Eqca-DRB1*003:01|3725-29.93	Eqca-DRB2*001:01/Eqca-DRB2*001:02|67-0.54	Eqca-DRB3*001:01:02/Eqca-DRB3*001:01:01|124-1.00
38758M	TB		9489	11103	16353	11430	HP2.2a	HP2.1	Eqca-DQA1*002:03|3469-22.10	Eqca-DQA*gb1:01|1165-7.42	Eqca-DQB1*006:01|6470-37.77	Eqca-DQB2*003:01|1845-10.77	Eqca-DRA*001:02|7358-31.62	Eqca-DRB1*003:01|5927-26.44	Eqca-DRB2*001:01/Eqca-DRB2*001:02|95-0.42	Eqca-DRB3*001:01:02/Eqca-DRB3*001:01:01|129-0.58		Eqca-DQA1*001:01|2164-13.78	Eqca-DQA2*001:01|2691-17.14	Eqca-DQB*gb2:01|2284-13.33	Eqca-DQB*gb3:01|504-2.94	Eqca-DRA*001:01/Eqca-DRA*001:04|8995-38.65	Eqca-DRB1*001:01|5220-23.28	Eqca-DRB2*002:01|59-0.26	Eqca-DRB3*001:01:02/Eqca-DRB3*001:01:01|129-0.58
38759M	TB	Homozygous	12960	16155	16017	15244	HP2.1	-	Eqca-DQA1*001:01|6362-32.20	Eqca-DQA2*001:01|6598-33.39	Eqca-DQB*gb2:01|11593-52.04	Eqca-DQB*gb3:01|4562-20.48	Eqca-DRA*001:01/Eqca-DRA*001:04|16017-70.25	Eqca-DRB1*001:01|14531-66.19	Eqca-DRB2*002:01|537-2.45	Eqca-DRB3*001:01:02/Eqca-DRB3*001:01:01|176-0.80
38760M	TB		9430	17852	13282	11634	HP2.3	HP2.4a	Eqca-DQA1*002:01|3560-24.02	Eqca-DQA*gb4:01|3121-21.06	Eqca-DQB1*002:01|13872-53.97	Eqca-DQB2*002:01|157-0.61	Eqca-DRA*001:01/Eqca-DRA*001:04|7989-44.68	Eqca-DRB1*002:01|5577-25.78	Eqca-DRB2*003:01|24-0.11092	Eqca-DRB3*001:01:02/Eqca-DRB3*001:01:01|57-0.26		Eqca-DQA1*003:01|2097-14.15	Eqca-DQA2*002:01|652-4.40	Eqca-DQB1*004:01|3489-13.57	Eqca-DQB2*004:01|334-1.30	Eqca-DRA*001:03|5293-29.59960	Eqca-DRB1*004:01|5941-27.46	Eqca-DRB2*004:01|59-0.27
38772M	TB		12159	11448	12529	10499	HP2.2a	HP2.5	Eqca-DQA1*002:03|5675-24.56	Eqca-DQA*gb1:01|2650-11.47	Eqca-DQB1*006:01|7772-45.87	Eqca-DQB2*003:01|2770-16.35	Eqca-DRA*001:02|6264-36.55	Eqca-DRB1*003:01|4857-23.76	Eqca-DRB2*001:01/Eqca-DRB2*001:02|219-1.07	Eqca-DRB3*001:01:02/Eqca-DRB3*001:01:01|131-0.64		Eqca-DQA1*004:01|3834-16.59		Eqca-DQB1*005:01|651-3.84	Eqca-DQB2*005:01|255-1.50	Eqca-DRA*001:01/Eqca-DRA*001:04|6265-36.56	Eqca-DRB1*005:01|5292-25.89	Eqca-DRB2*001:01/Eqca-DRB2*001:02|219-1.07	Eqca-DRB3*002:01/Eqca-DRB3*002:02|16-0.07828
39094M	TB		7523	9180	9871	6044	HP2.4c	HP2.4a	Eqca-DQA1*003:01|5739-55.50	Eqca-DQA2*002:01|1784-17.25	Eqca-DQB1*004:01|7822-61.02	Eqca-DQB2*004:01|1358-10.59	Eqca-DRA*001:02|5577-40.58	Eqca-DRB1*003:01|2374-25.30	Eqca-DRB2*004:01|63-0.67			Eqca-DQA1*003:01|5739-55.50	Eqca-DQA2*002:01|1784-17.25	Eqca-DQB1*004:01|7822-61.02	Eqca-DQB2*004:01|1358-10.59	Eqca-DRA*001:03|4294-31.25	Eqca-DRB1*004:01|3607-38.43	Eqca-DRB2*004:01|63-0.67
39096M	TB		6053	6623	9631	7314	HP2.2a	HP2.4a	Eqca-DQA1*002:03|2768-31.71	Eqca-DQA*gb1:01|524-6.00	Eqca-DQB1*006:01|2542-24.52	Eqca-DQB2*003:01|205-1.98	Eqca-DRA*001:02|5505-40.25	Eqca-DRB1*003:01|3088-23.35	Eqca-DRB2*001:01/Eqca-DRB2*001:02|143-1.08	Eqca-DRB3*001:01:02/Eqca-DRB3*001:01:01|49-0.37		Eqca-DQA1*003:01|1994-22.85	Eqca-DQA2*002:01|767-8.79	Eqca-DQB1*004:01|3280-31.64	Eqca-DQB2*004:01|596-5.75	Eqca-DRA*001:03|4126-30.17	Eqca-DRB1*004:01|3931-29.73	Eqca-DRB2*004:01|103-0.78
39234M	TB		8439	12820	12316	8946	HP2.1	HP2.6a	Eqca-DQA1*001:01|2203-15.85	Eqca-DQA2*001:01|2526-18.17	Eqca-DQB*gb2:01|4579-24.58	Eqca-DQB*gb3:01|1457-7.82	Eqca-DRA*001:01/Eqca-DRA*001:04|12316-71.49	Eqca-DRB1*001:01|4889-34.34	Eqca-DRB2*002:01|66-0.46	Eqca-DRB3*001:01:02/Eqca-DRB3*001:01:01|62-0.44		Eqca-DQA1*002:02|3052-21.95	Eqca-DQA2*002:01|658-4.73	Eqca-DQB1*007:01|5662-30.40	Eqca-DQB2*004:01|1122-6.02	Eqca-DRA*001:01/Eqca-DRA*001:04|12316-71.49	Eqca-DRB*gb1:01|3883-27.27	Eqca-DRB*gb2:01|46-0.32	Eqca-DRB3*001:01:02/Eqca-DRB3*001:01:01|62-0.44
39235M	TB		9933	16500	14308	7760	HP2.3	HP2.4a	Eqca-DQA1*002:01|4094-24.82	Eqca-DQA*gb4:01|2888-17.51	Eqca-DQB1*002:01|9921-40.01	Eqca-DQB2*002:01|185-0.75	Eqca-DRA*001:01/Eqca-DRA*001:04|8680-43.77	Eqca-DRB1*002:01|3712-28.80	Eqca-DRB2*003:01|37-0.29	Eqca-DRB3*001:01:02/Eqca-DRB3*001:01:01|33-0.26		Eqca-DQA1*003:01|2107-12.77	Eqca-DQA2*002:01|844-5.12	Eqca-DQB1*004:01|5751-23.19	Eqca-DQB2*004:01|643-2.59	Eqca-DRA*001:03|5628-28.37695	Eqca-DRB1*004:01|3925-30.45	Eqca-DRB2*004:01|53-0.41
39236M	TB	Homozygous	10196	19296	15553	13967	HP2.1	-	Eqca-DQA1*001:01|5051-33.64	Eqca-DQA2*001:01|5145-34.27	Eqca-DQB*gb2:01|14347-50.06	Eqca-DQB*gb3:01|4949-17.27	Eqca-DRA*001:01/Eqca-DRA*001:04|15553-71.19	Eqca-DRB1*001:01|13040-63.70	Eqca-DRB2*002:01|688-3.36	Eqca-DRB3*001:01:02/Eqca-DRB3*001:01:01|239-1.17
39544M	TB		7652	8785	9285	7939	HP2.3	HP2.5	Eqca-DQA1*002:01|3872-33.38	Eqca-DQA*gb4:01|2063-17.78	Eqca-DQB1*002:01|7309-60.94	Eqca-DQB2*002:01|148-1.23	Eqca-DRA*001:01/Eqca-DRA*001:04|9285-72.08	Eqca-DRB1*002:01|6543-52.79	Eqca-DRB2*003:01|85-0.69	Eqca-DRB3*001:01:02/Eqca-DRB3*001:01:01|38-0.31		Eqca-DQA1*004:01|1717-14.80		Eqca-DQB1*005:01|1229-10.25	Eqca-DQB2*005:01|99-0.83	Eqca-DRA*001:01/Eqca-DRA*001:04|9285-72.08	Eqca-DRB1*005:01|1119-9.03	Eqca-DRB2*001:01/Eqca-DRB2*001:02|154-1.24	Eqca-DRB3*002:01/Eqca-DRB3*002:02|3-0.02420
39845M	TB		7601	10146	8105	8703	HP2.4a	HP2.5	Eqca-DQA1*003:01|3426-29.87	Eqca-DQA2*002:01|1151-10.03	Eqca-DQB1*004:01|6953-49.00	Eqca-DQB2*004:01|1094-7.71	Eqca-DRA*001:03|3530-31.56577	Eqca-DRB1*004:01|6611-44.92	Eqca-DRB2*004:01|118-0.80			Eqca-DQA1*004:01|3024-26.36		Eqca-DQB1*005:01|1977-13.93	Eqca-DQB2*005:01|122-0.86	Eqca-DRA*001:01/Eqca-DRA*001:04|4575-40.91	Eqca-DRB1*005:01|1805-12.26	Eqca-DRB2*001:01/Eqca-DRB2*001:02|169-1.15	Eqca-DRB3*002:01/Eqca-DRB3*002:02|16-0.10872
39994M	TB		10829	15634	12126	11263	HP2.1	HP2.4a	Eqca-DQA1*001:01|2857-15.90	Eqca-DQA2*001:01|3717-20.68	Eqca-DQB*gb2:01|5792-24.52	Eqca-DQB*gb3:01|1791-7.58	Eqca-DRA*001:01/Eqca-DRA*001:04|7514-46.71	Eqca-DRB1*001:01|5097-26.72	Eqca-DRB2*002:01|75-0.39	Eqca-DRB3*001:01:02/Eqca-DRB3*001:01:01|61-0.32		Eqca-DQA1*003:01|3308-18.41	Eqca-DQA2*002:01|947-5.27	Eqca-DQB1*004:01|6899-29.20	Eqca-DQB2*004:01|1152-4.88	Eqca-DRA*001:03|4612-28.66911	Eqca-DRB1*004:01|5958-31.23	Eqca-DRB2*004:01|72-0.38
39995M	TB		9564	16607	16414	8707	HP2.3	HP2.4a	Eqca-DQA1*002:01|3839-24.51	Eqca-DQA*gb4:01|3140-20.04	Eqca-DQB1*002:01|13186-53.48	Eqca-DQB2*002:01|154-0.62	Eqca-DRA*001:01/Eqca-DRA*001:04|10257-46.45	Eqca-DRB1*002:01|4105-24.71	Eqca-DRB2*003:01|23-0.13844	Eqca-DRB3*001:01:02/Eqca-DRB3*001:01:01|38-0.23		Eqca-DQA1*003:01|1808-11.54	Eqca-DQA2*002:01|777-4.96	Eqca-DQB1*004:01|2788-11.31	Eqca-DQB2*004:01|479-1.94	Eqca-DRA*001:03|6157-27.88118	Eqca-DRB1*004:01|4513-27.16	Eqca-DRB2*004:01|51-0.31
39997M	TB		5734	20259	17196	11298	HP2.3	HP2.1	Eqca-DQA1*002:01|1909-22.35	Eqca-DQA*gb4:01|1453-17.01	Eqca-DQB1*002:01|15591-48.26	Eqca-DQB2*002:01|175-0.54	Eqca-DRA*001:01/Eqca-DRA*001:04|17196-74.64	Eqca-DRB1*002:01|6200-31.71	Eqca-DRB2*003:01|39-0.19944	Eqca-DRB3*001:01:02/Eqca-DRB3*001:01:01|114-0.58		Eqca-DQA1*001:01|1133-13.27	Eqca-DQA2*001:01|1239-14.51	Eqca-DQB*gb2:01|3635-11.25	Eqca-DQB*gb3:01|858-2.66	Eqca-DRA*001:01/Eqca-DRA*001:04|17196-74.64	Eqca-DRB1*001:01|4914-25.13	Eqca-DRB2*002:01|70-0.36	Eqca-DRB3*001:01:02/Eqca-DRB3*001:01:01|114-0.58
39998M	TB		8820	13967	12423	8755	HP2.4a	HP2.5	Eqca-DQA1*003:01|3764-27.59	Eqca-DQA2*002:01|1390-10.19	Eqca-DQB1*004:01|8942-43.30	Eqca-DQB2*004:01|919-4.45	Eqca-DRA*001:03|5795-34.26561	Eqca-DRB1*004:01|5832-39.35	Eqca-DRB2*004:01|41-0.28			Eqca-DQA1*004:01|3666-26.87		Eqca-DQB1*005:01|3487-16.88	Eqca-DQB2*005:01|619-3.00	Eqca-DRA*001:01/Eqca-DRA*001:04|6628-39.19	Eqca-DRB1*005:01|2831-19.10	Eqca-DRB2*001:01/Eqca-DRB2*001:02|51-0.34	Eqca-DRB3*002:01/Eqca-DRB3*002:02|6-0.04048
40000M	TB	Homozygous	13045	5008	12324	7728	HP2.2a	-	Eqca-DQA1*002:03|10119-49.11	Eqca-DQA*gb1:01|2926-14.20	Eqca-DQB1*006:01|4117-56.17	Eqca-DQB2*003:01|891-12.16	Eqca-DRA*001:02|12324-69.35	Eqca-DRB1*003:01|7369-67.59	Eqca-DRB2*001:01/Eqca-DRB2*001:02|204-1.87	Eqca-DRB3*001:01:02/Eqca-DRB3*001:01:01|155-1.42
40001M	TB		9026	4599	11793	9197	HP2.4a	HP2.5	Eqca-DQA1*003:01|4008-31.00	Eqca-DQA2*002:01|1222-9.45	Eqca-DQB1*004:01|2898-44.65	Eqca-DQB2*004:01|213-3.28	Eqca-DRA*001:03|5548-34.00135	Eqca-DRB1*004:01|5740-39.00	Eqca-DRB2*004:01|78-0.53			Eqca-DQA1*004:01|3796-29.36		Eqca-DQB1*005:01|1286-19.82	Eqca-DQB2*005:01|202-3.11	Eqca-DRA*001:01/Eqca-DRA*001:04|6245-38.27	Eqca-DRB1*005:01|3314-22.52	Eqca-DRB2*001:01/Eqca-DRB2*001:02|65-0.44	Eqca-DRB3*002:01/Eqca-DRB3*002:02|24-0.16308
40003M	TB		10475	7587	16763	9473	HP2.3	HP2.6b	Eqca-DQA1*002:01|4050-22.12	Eqca-DQA*gb4:01|3379-18.46	Eqca-DQB1*002:01|6972-67.91	Eqca-DQB2*002:01|24-0.23	Eqca-DRA*001:01/Eqca-DRA*001:04|10053-42.32	Eqca-DRB1*002:01|6268-34.60	Eqca-DRB2*003:01|47-0.26	Eqca-DRB3*001:01:02/Eqca-DRB3*001:01:01|156-0.86		Eqca-DQA1*002:02|2107-11.51	Eqca-DQA2*002:01|939-5.13	Eqca-DQB1*007:01|511-4.98	Eqca-DQB2*004:01|80-0.78	Eqca-DRA*001:02|6710-28.25	Eqca-DRB1*003:01|2913-16.08	Eqca-DRB*gb2:01|89-0.49	Eqca-DRB3*001:01:02/Eqca-DRB3*001:01:01|156-0.86
40543M	TB		11724	5520	11799	9636	HP2.2c	HP2.1	Eqca-DQA1*002:03|4108-19.27	Eqca-DQA*gb1:01|1373-6.44	Eqca-DQB1*006:01|2928-36.36	Eqca-DQB2*003:01|1058-13.14	Eqca-DRA*001:02|5219-30.76	Eqca-DRB1*003:01|4668-27.00	Eqca-DRB2*005:01|120-0.69	Eqca-DRB3*002:01/Eqca-DRB3*002:02|18-0.10412		Eqca-DQA1*001:01|2640-12.39	Eqca-DQA2*001:01|3603-16.90	Eqca-DQB*gb2:01|1155-14.34	Eqca-DQB*gb3:01|379-4.71	Eqca-DRA*001:01/Eqca-DRA*001:04|6580-38.78	Eqca-DRB1*001:01|4716-27.28	Eqca-DRB2*002:01|80-0.46	Eqca-DRB3*001:01:02/Eqca-DRB3*001:01:01|52-0.30
40544M	TB	Homozygous	9428	1468	6804	7743	HP2.2a	-	Eqca-DQA1*002:03|7695-59.25	Eqca-DQA*gb1:01|1733-13.34	Eqca-DQB1*006:01|1241-62.61	Eqca-DQB2*003:01|227-11.45	Eqca-DRA*001:02|6804-72.54	Eqca-DRB1*003:01|7590-73.30	Eqca-DRB2*001:01/Eqca-DRB2*001:02|106-1.02	Eqca-DRB3*001:01:02/Eqca-DRB3*001:01:01|47-0.45
40655M	TB		9257	5150	12288	8321	HP2.2a	HP2.5	Eqca-DQA1*002:03|4912-31.80	Eqca-DQA*gb1:01|1636-10.59	Eqca-DQB1*006:01|2906-39.98	Eqca-DQB2*003:01|1031-14.19	Eqca-DRA*001:02|6189-34.76	Eqca-DRB1*003:01|4502-29.69	Eqca-DRB2*001:01/Eqca-DRB2*001:02|138-0.91	Eqca-DRB3*001:01:02/Eqca-DRB3*001:01:01|57-0.38		Eqca-DQA1*004:01|2709-17.54		Eqca-DQB1*005:01|1059-14.57	Eqca-DQB2*005:01|154-2.12	Eqca-DRA*001:01/Eqca-DRA*001:04|6099-34.25	Eqca-DRB1*005:01|3624-23.90	Eqca-DRB2*001:01/Eqca-DRB2*001:02|138-0.91	Eqca-DRB3*002:01/Eqca-DRB3*002:02|18-0.11870
40656M	TB	Homozygous	7393	4964	16834	11947	HP2.2a	-	Eqca-DQA1*002:03|5437-52.29	Eqca-DQA*gb1:01|1956-18.81	Eqca-DQB1*006:01|3429-45.26	Eqca-DQB2*003:01|1535-20.26	Eqca-DRA*001:02|16834-73.09	Eqca-DRB1*003:01|11284-63.79	Eqca-DRB2*001:01/Eqca-DRB2*001:02|360-2.04	Eqca-DRB3*001:01:02/Eqca-DRB3*001:01:01|303-1.71
40722M	TB		8624	6648	13922	8255	HP2.1	HP2.4a	Eqca-DQA1*001:01|2307-16.30	Eqca-DQA2*001:01|2867-20.25	Eqca-DQB*gb2:01|2126-22.32	Eqca-DQB*gb3:01|1078-11.32	Eqca-DRA*001:01/Eqca-DRA*001:04|8268-43.54	Eqca-DRB1*001:01|3718-28.78	Eqca-DRB2*002:01|63-0.49	Eqca-DRB3*001:01:02/Eqca-DRB3*001:01:01|24-0.18579		Eqca-DQA1*003:01|2859-20.20	Eqca-DQA2*002:01|591-4.17	Eqca-DQB1*004:01|3195-33.54	Eqca-DQB2*004:01|249-2.61	Eqca-DRA*001:03|5654-29.77670	Eqca-DRB1*004:01|4415-34.18	Eqca-DRB2*004:01|59-0.46
