# Supplementary material for: High-Resolution Genotyping of Expressed Equine MHC Reveals a Highly Complex MHC Structure
Source: Genes (Basel). 2023 Jul 10;14(7):1422. doi: 10.3390/genes14071422 (PMC10379315; doi:10.3390/genes14071422)
Supplement: Supplementary file 1 [file genes-14-01422-s001.zip › Supplementary Data S2.fasta]

Eqca-MHCI*gb13:01
AGAAGAGACGCGGACCTACAAGGACATTGCACACAATTTCCGAGTGGAACTTAACGTTTTGCCTGACTACTACAACCTTAGCAAGGCCGGGTCTCACACCTTCCAGTGGATGCATGGTTGCTACGTGGACTCAGACGGGCGCCTCCTCCGTGGATACAGTCAGTTCGCCTATGACGGTGATGACTACCTCACCCTGAACGAGGACCTGCACTCCTGGACCGTGGCAGACATGGCAGCTCAGATCACCCTGCATAAGTGGGAGGCAAGCGGTGTTGTGGAGCGCCACAAGGCCTACGTGAAAGACAAGTGTGTGAAGTG
Eqca-MHCI*gb9:01
ACGCAGGTCTCGCGGTTCGACAGCGACGCCGCGAGTCCGAGGATGGAGCCGCGGGCGCCGTGGATGGAGCAGGAGGGGCCGGAGTATTGGGAAGAGCAGACGCGGTGGGCCAAGGACAGCGCACAGAATTGCCGAGTGAGCCTGAACGACCTGCGCGGCGACTGGAACCACAGCGAGGCCGGGTCTCATACCTTACAGCTCAGGTTTGGCTGCGACGTGGGGCCGGACGGGCGCCTGCTCCGCGGGTACAGGCAGTCGGCTTACGACGGCGCCGATTACATCGCCCTGAACGAGGACCTGCGCTCCTGGACCGCGGCGGACACGGCGGCTCAGATCACCCGGCGCAAGTGGGAGGCGGCCGGTGTGGCGGAGCGCTGGAGGAACTACCTGGAGGGCACGTGCGTGGAGTG
Eqca-MHCI*gb11:01:02
ACGCAGTTCGTGCGGTTCGACAGCGACGCCGCGAGTCCGAGGATGGAGCCGCGGGCGCCGTGGATGGAGCAGGAGGGGCCGGAGTATTGGGAGCGGAACACGCGGACCGCCAAGGACAACGCACAGGCTTTCCGAGTGAGCCTGAACAACCTGCGCGGCTACTACAACCAGAGCGAGGCCGGGTCCCACACTCTCCAGAGGATGTATGGCTGCGACGTGGGGCCAGACGGGCGCCTCCTCCGCGGGTACAGTCAGTTCGCCTACGACGGCGCTGAGTACATCACCCTGAACGAGGACCTGCGCTCCTGGACCGCTGCGGACGCGGCGGCTCAGATCTCCAAACGAAAGAAGGAGGAGGCCGGTGATGCGGAGAATGACAGGGCCTACCTGGATGGGGAGTGCGTGGAGTG
Eqca-MHCI*gb26:01
AGAGCAGACGCGGGGCATCAAGGACACTGCACAGAGTTTCCGAGTGGGCCTGAACAACCTGCACAGCTACTACAACCAGAGCGAGGCCGGGTCTCACACCCTCCAGGAAATGTATGGCTGCGACATGGGGCCGGACGGGCGCCTCCTCCGCGGGTACAGTCAGTACGCTTACGACGGCGACGATTACATCGCCCTGAACGAGGACCTGCGCTCCTGGACCGCGGCGGACACGGCGGCTCAGATCACCCGGCGCAAGTGGGAGGCGGCCGGTGAGGCGGAGATCTACAGAAACTACCTGGAGGGCAGGTGCGTAGAGTG
Eqca-MHCI*gb27:01
AGAGCAGACGCGGACCGCCAAGGAAGCCGCACAGAATTTCCGAGTGGAACTTAACGTTTTGCTTGACTACTACAACCTTAGCAAAGCCGGGTCTCACACCTTCCAGTGGATGCATGCTTGCTACGTGGACTCAGACGGGCGCCTCCTCCGTGGATACAGTCAGTTCGCCTATGACGGTGATGACTACCTCACCCTGAACGAGGACCTGCACTCCTGGACCGTGGCAGACATAGCAGCTCAGATCACCCTGCACAAGTGGGAGGCAAGTGGTGTTGTGGAGCACCACAAGGCCTACGTGAAGGACAAGTGTGTGAAGTG
Eqca-7*002:01:AA
ACGCAGTTCGTGCGGTTCGACAGCGACGCCGAGAATCCGAGGATGGAGCCCCGGGCGCCGTGGGTGGAGCAGGAGGGGCCAGAGTATTGGGAGGAGAACACGCGGACCATCAAGAGCACCGCACAGAATTTCCGAGTGAGCCTGAACAACCTGCGCGGCTACTACAACCAGAGCGAGGCCGGGTCTCACACCATCCAGGAAATGTATGGCTGCGACGTGGGGCCGGACGGGCGCCTCCTCCGCGGGTACAGTCAGTCCGCCTACGACGGCGCCGATTACATCGCCCTGAACGAGGACCTGCGCTCCTGGACCGCGGCGGACGCGGCGGCTCAGATCACCCGGCGCAAGTGGGAGGCGGAGAGTGTGGCAGAGCAAGACAGGGCCTACCTGGATGGGAAGTGCGTGGTGTG
Eqca-2*001:AE
ACGCAGTTCGTGCGGTTCTACAGCGACGCCGCGAGTCCGAAGGAGGAGCCGCGGGCGCCGTGGATGAAGCAGGAGGGGCCGGAGTATTGGGAGCGGAACACGCGGATCTACAAGGAAGCCGCACAGACTTTCCGAGTGAACCTGAACACCCTGCGCGGCTACTACAACCAGAGCGAGGCCGGGTCTCACACCCTCCAGAGGATGTGTGGCTGCGACGTGAGGCCGGACGGGCGCCTCCTCCGCGGGTACAGTCAGGACGCCTACGACGGCGCCGATTACCTCGCCCTGAACGAGGACCTGCGCTCCTGGACCGCGGCCAACACGGCGGCTCAGATCTCCCGGCGCAAGTGGGAGGCGGCCGGTCATGCGGAGCGCTGGAGGAACTACCTGGAGGGCAGGTGCGTGGAGTG
Eqca-MHCI*gb2:01
ACGCAGTTCGTGCGGTTCGACAGCGACGCCGCGAGTCCGAGGATGGAGCCGCGGGCGCCGTGGGTGGAGCAGGAGGGGCCGGAGTATTGGGAGCGGGAGACGCGGCGCGCCAAGGACAACGCACAGACTTTCCGAGAGAACCTGCGGATCGCGCTCGGCTACTACAACCAGAGCGAGGCCGGGTCTCACACCTTCCAGTGGATGTGTGGCTGCGACGTGGAACCAGATGGGCGCCTCCTCCGCGGGTACAGTCGGTACGCCTACGACGGCGCCGATTACATCGCCCTGAACGAGGACCTGCGCTCCTGGACCGCGGCGGACACGGCGGCTCAGATCACCCGGCGCAAGTGGGAGGCGGCCGGTGCGGCGGAGCATGACAGGAACTACCTGGAGGGCACGTGCGTGGAGTG
Eqca-MHCI*gb4:02
ACGCAGTTCGTGCGGTTCGACAGCGACGCCGCGAGTCCGAGGATGGAGCCGCGGGCGCCGTGGGTGGAGCAGGAGGGGCCGGAGTATTGGGAGCTGAACACGCAGCGCGCCAAGGACACCGCACAGACTTTCCGAGTGAACCTGAACAACCTGCGCGGCTACTACAACCAGAGCGAGGCCGGGTCTCACACCCTCCAGGGGATGTGTGGCTGCTACGTGGGGCCGGACGGGCGCGTTCTCCGTGGGTACAGTCAGTCCGCCTACGACGGCGCCGATTACATCGCCCTGAAGGAGGACCTGCGCTCCTGGACCGCGGCGGACACGGCGGCTCAGATCACCCGGCGCAAGTGGGAGGAGGACGGTGTGGCGGAGGGCTTCAGGAACTACCTAGAGGGCACGTGCGTGGAGTG
Eqca-MHCI*gb50:01
ACGCACTTCGCGCGGTTCGACAGCGACGCCGCGAGTCCGAAGGAGGAGCCGCTGGCGCCGTGGATGGAGCAGGAGGGGCCGGAGTATTGGGAGGAGAACACGCGGATCTACAAGGGCAACGCACAGACTTTCCGAGAGAACCTGAACACCCTGCGCGGCTACTACAACCAGAGCGAGGCCGGGTCTCACACCCTCCAGTTGATGTACGGCTGCGACGTGGGGCCACACGGGCGCCTCCTCAGCGCATCCTTTCAATACGCCTACGACGGCGCCGATTACATCGCCCTGAACGAGGACCGGCGCTCCTGGACCGCGGCGGACACGGCGGCTCAGATCTCCCGGCGCAAGTTGGAGGCGGCTGGTGTGGCGGAGGGCTACAGGAACTACCTGGAGGGGGAGTGCGTGGAGTG
Eqca-MHCI*gb13:02
AGAAGAGACGCGGAACTACAAGGACATTGCACACAATTTCCGAGTGGAACTTAACGTTTTGCCTGACTACTACAACCTTAGCAAGGCCGGGTCTCACACCTTCCAGTGGATGCATGGTTGCTACGTGGACTCAGACGGGCGCCTCCTCCGTGGATACAGTCAGTTCGCCTATGACGGTGATGACTACCTCACCCTGAACGAGGACCTGCACTCCTGGACCGTGGCAGACATAGCAGCTCAGATCACCCTGCACAAGTGGGAGGCAAGTGGTGTTGTGGAGCGCCACAAGGCCTACGTGAAAGACAAGTGTGTGAAGTG
Eqca-MHCI*gb12:01
GCGAAGTACGCGGATCTTCAAGGGCACCGCACAGACTTACCGAGTGGACCTGAACACCCTGCGCGGCTACTACAACCAGAGCGAGGCCGGGTCTCACACCCTCCAGGAAATGTATGGCTGCGACGTGGGGCCAGACGGGCGCCTCCTCCGCGGGTACAGGCAGTCCGCCTACGACGGCGCCGATTACCTCGCCCTGAACGAGGACCTGCGCTCCTGGACCGCGGCGGACACTGCGGCTCAGATCACCCGGCGCAAGTGGGAGGCGGCCGGAGTGGCGGAGGACTTCAGGAACTACCTGGAGGGCCCGTGCGTGAAGTG
Eqca-2*001:AB
ACGCAGTTCGTGCGGTTCGACAGCGACGCCGCGAGTCCGAAGGAGGAGCCGCGGGCGCCGTGGATGAAGCAGGAGGGGCCGGAGTATTGGGAGCGGAACACGCGGATCTACAAGGAAGCCGCACAGACTTTCCGAGTGAACCTGAACACCCTGCGCGGCTACTACAACCAGAGCGAGGCCGGGTCTCACACCCTCCAGAGGATGTGTGGCTGCGACGTGGGGTCGGACGGGCGCCTCCTCCGCGGGTACAGTCAGGACGCCTACGACGGCGCCGATTACATCGCCCTGAACGAGGACCTGCGCTCCTGGACCGCGGCCAACACAGCGGCTCATATCTCCCGGCGCAAGTGGGAGGTGGCCGGTCATGCGGAGCGCTGGAGGAACTACCTGGAGGGCAGGTGCGTGGAGTG
Eqca-MHCI*gb15:01
ACGCAGTTCGTGCGGTTCGACAGCGACGCCGCGAGTCCGAGGATGGAGCCGCGGGCGCCGTGGATGGAGCAGGAGGGGCCGGAGTATTGGGAAGAGGAGACGCGGAAAGTGAAGCGCCACGAACAGACTTTCCGAGTGAACCTGAACACCCTGCGCGGCTACTACAACCAGAGCGAGGCCGGGTCTCACACCTTCCAGAAGGTGTCTGGCTGCCACGTGGGGCCGGACGGGCGCCTCCTCCGCGGGTATAAACAATACGCCTACGACGGCGCTGATTACATCGCCCTAAACGAGGACTTGAGCTCCTGGACCGCGTTGGACCCAACGGCTCAGATCACGTCTCGCAAGTGGGAGGTGGCCGGAGCGGCGGAGTACGACAGGAACTACCTGGAGGGCACGTGCGTGGAGTC
Eqca-MHCI*gb4:01
ACGCAGTTCGTGCGGTTCGACAGCGACGCCGCGAGTCCGAGGATGGAGCCGCGGGCGCCGTGGATGGAGCAGGAGGGGCCGGAGTATTGGGAGCTGAACACGCAGCGCGCCAAGGACACCGCACAGACTTTCCGAGTGAACCTGAACAACCTGCGCGGCTACTACAACCAGAGCGAGGCCGGGTCTCACACCCTCCAGGGGATGTGTGGCTGCTACGTGGGGCCGGACGGGCGCGTTCTCCGTGGGTACAGTCAGTCCGCCTACGACGGCGCCGATTACATCGCCCTGAAGGAGGACCTGCGCTCCTGGACCGCGGCGGACACGGCGGCTCAGATCACCCGGCGCAAGTGGGAGGAGGACGGTGTGGCGGAGGGCTTCAGGAACTACCTAGAGGGCACGTGCGTGGAGTG
Eqca-MHCI*gb16:01
ACGCAGTTCGCGCGGTTCGACAGCGACGCCGCGAGTCCGAGGATGGAGCCGCGGGCGCCGTGGGTGCAGCAGGAGGGGCCGGAGTATTGGGAGCGGGAGACGCGGATCATGAAGGAAGCCGCACAGAATTTCCGAGTGGGCCTGAACAACCTGCGCGGCTACTACAACCAGAGCGAGGCCGGGTCTCACACCTACCAGTTGATGTACGGCTGCGAATTGGGGCCCAACCAGAGCCTCCTCCGCGGGTATGAACAGTTCGCCTACGACGGCGCCGATTACATCGCCCTGAACGAGGACCTGCGCTCCTGGACCGCGGCGGACATGGAGGCTCACATCACCCGGCGCAAGTGGGAGGCGGCCGGTGCGGCTGAGCAGCACAGGAACTACCTGGAGGGCAGGTGCGTGGAGTG
Eqca-MHCI*gb11:01:01
ACGCAGTTCGTGCGGTTCGACAGCGACGCCGCGAGTCCGAGGATGGAGCCGCGGGCGCCGTGGATGGAGCAGGAGGGGCCGGAGTATTGGGAGCGGAACACGCGGACCGCCAAGGACAACGCACAGGCTTTCCGAGTGAGCCTGAACAACCTGCGCGGCTACTACAACCAGAGCGAGGCCGGGTCCCACACTCTCCAGAGGATGTATGGCTGCGACGTGGGGCCAGACGGGCGCCTCCTCCGCGGGTACAGTCAGTTCGCCTATGACGGCGCTGAGTACATCACCCTGAACGAGGACCTGCGCTCCTGGACCGCTGCGGACGCGGCGGCTCAGATCTCCAAACGAAAGAAGGAGGAGGCCGGTGATGCGGAGAATGACAGGGCCTACCTGGATGGGGAGTGCGTGGAGTG
Eqca-1*003:AA
ACGCAGTTCGTGCGGTTCGACAGCGACGCCGCGAGTCCGAGGATGGAGCCGCGGGCGCCGTGGATGGAGCAGGAGGGGCCGGAGTATTGGGAAGAGCAGACGCGGACCGCCAAGGAAGCCGCACAGACTTTCCGAGTGGGCCTGAACAACCTGCGCGGCTACTACAACCAGAGCGAGGCCGGGTCTCACACCTTCCAGTGGATGTGTGGCTGCGACGTGAGGCCGGACGGACCCCTCTTCCGCGGGTACAGTCAGTACGCCTACGACGGCGCCGATTACATCGCTCTGAACGAGGACCTGCGCTCCTGGACCGCGGCGGACGCGGCGGCTCAGATCACCCGGCGCAAGTGGGAGGCGGCCGGAGTGGCGGAGCATGACAGGAACTACCTGGAGGGCACCTGCGTGGAGTG
Eqca-MHCI*gb18:01
GCGGGAGACGCGGACCGCCAAGGGCAACGCACAGACTTTCCGAGTGGGCCTGAACAACCTGCGCGGCTACTACAACCAGAGCGAGGCAGGGTCTCACACCCTCCAGTGGATGTCTGGCTGCGACGTGGGGCCGGACGGGCGCCTCCTCCGCGGGTACAGTCAGGACGCCTACGACGGCGCCGATTACATCGCCCTGAACGAGGACCTGCGCTCCTGGACCGCGGCGGACACGGCGGCTCAGATCACCCGGCGCAAGTTGGAGGCGGCCGGAGTGGCGGAGGACTACAGGAAGTACCTGGAGGGCCCGTGCGTGAAGTG
Eqca-MHCI*gb5:01
ACGCAGTTCGCGCGGTTCGACAGCGACGCCGCGAGTCCGAAGGAGGAACCGCGGGCGCCGTGGATGGAGCACGTGGGGCCGGAGTATTGGGAGCGGAACACGCGGATCTCCAAGGAAGCCGCAGAGACTTACCGAGTGGACCTGAACAACCTGCGCGGCTACTACAACCAGAGCGAGGCCGGGTCTCACACCATCCAGGACATGTACGGCTGCGACGTGGGGCCGGACGGCCGCTTCCTCCGCGGGTACTTTAACTCCGCCTACGACGGCGCCGATTACATCGCCCTGAACGAGGACCTGCGCTCCTGGACCGCGGCGGACACGGCGGCTCAGATCACCCGGCGCAAGTGGGAGGCGGCCGGTGCGGCGGAGCGCTGGAGGAACTACCTGGATGGGGAGTGCGTGGAGTG
Eqca-MHCI*gb6:01
ACGCAGTTCGTGCGGTTCGACAGCGACGCCGCGAGTCCGAGGATGGAGCCGCGGGCGCCGTGGGCGAAGCAGGAGGGGCCGCAGTATTGGGAAGAGCAGACGCGTACCGCCAAGGAAGCCGCACAGGCTTTCCGAGTGAACCTGAACAACCTGCGCGGCTACTACAACCAGAGCGAGGCCGGGTCTCACACCATCCAGGTTATGTATGGTTGCGACGTGGGGCCACACGGGCGCCTCCTCCGCGGGTACAGTCAGTACGCCTACGACGGCGCCGATTACCTCGCCCTGAACGAGGACCTGCGCTCCTGGACCGCGGCGGACACGGCGGCTCAGATCTCCCGGCGCAAGTTGGAGGCGGCCGGAGTGGAGGAGCGCTGGAGGAACTACCTGGATGGGGAGTGCATGGAGTG
Eqca-MHCI*gb19:01
ACGCAGTTGGAGCGGTTCGACAGCGACGCCGCGAGTCCGAGGGCGGAGCCGCGGGCGCCATGGATGGAGCAGGTGGGGCCGGAGTATTGGGAGATGAGCACGCGGAACGCCAAGGGCACCGCACAGACTTTCCGAGGGAACCTGCGGATCGCGCTCGGCTACTACAACCAGAGCGAGGCCGGGTCTCACACCTTCCAGTGGATGTATGGCTGCGACGTGGGGCCGGACGGGCGCCTCCTCCGCGGGTACAGTCAGTTCGCTTACGACGGCGCCGATTACATCGCCCTGAACGAGGACCTGCGCTCCTGGACCGCGGCGGACGCGGCGGCTCAGATCACCCGGCGCAAGTGGGAGGCGGCCGGAGCGGCGGAGCAAGAAAGGAACTACCTGGAGGGCCCGTGCGTGAAGTG
Eqca-N*005:AA
ACGCAGTTCGTGCGGTTCGACAGCGACGCCGCGGGTCCGAGGATGGAGCCGCGGGCGCCGTGGGTGGAGCAGGAGGGGCCGGAGTATTGGGAAGAAGAGACGCGGACCGCCAAGGGCCACGCACAGACTTTCCGAGTGAACCTGAACACCCTGCGCGGCTACTACAACCAGAGCGAGGCCGGGTCTCACACCCTCCAGGAAATGTATGGCTGCGACGTGGGGTCGGACAGGCGCCTCCTCCGCGGGTATGAACAGTTCGCCTACGACGGCGCCGATTACCTCGCCCTGAACGAGGACCTGCGCTCCTGGACCGCGGCGGACACGGCGGCTCAGATCACCCGGCGCAAGTGGGAGACGGCCGGTGAGGCGGAGGGCTACAGGAACTACCTGGAGGGCACGTGCGTGGAGTG
Eqca-MHCI*gb21:01
GCGGGAGACGCGGATCATGAAGGAAGCCACACAGTATTTCCGAGTGGGCCTGAACAACCTGCGCGGCTACTACAACCAGAGCGAGGCCGGGTCTCACACTCTCCAGGTTGTGTTTGGCTGCGACGTGGGGCCAGATGGGCGCCTCCTCCGCGGGTACTGGCAGTACGGCTACGACGGCGCCGATTACATCGCCCTGAACGGGGACCTGCGCTCCTGGACCGCGGCGGACACGGCGGCTCAGATCACCCGGCGCAAGTGGGAGGCGGCCGGAGCGGCGGAGGGCTACAGGAAGTACCTGGAGGGCCGGTGCGTGGAGTG
Eqca-MHCI*gb22:01
ACGCAGTTCGTGCGGTTCGACAGCGACGCCGAGAATCCGAAGAAGGAGCCGCGGGCGCCGTGGGTGGAGCAGGAGGGGCCGGAGTATTGGGAGCAGGAGACGCGGATCTCCAGGGACAACGCACAGACTTACCGAGTGGACCTGAACACCCTGCGCGGCTACTACAACCAGAGCGAGGCCGGGTCTCACACCATCCAGAGGATGTATGGCTGCGACGTGGGGCCGGACGGGCGCCTCCTCCGCGGGTACAGTCAGGACGCCTACGACGGCGCCGATTACATCGCCCTGAACGAGGACCTGCGCTCCTGGACCGCGGCGGACACGGCGGCGCAGATCACCCGACGCAAGTGGGAGGCGGCCGGTGCGGCGGAGGACTGGAGGAACTACCTGGAGGGCCCGTGCGTGGAGTG
Eqca-MHCI*gb23:01
GCGGGAGACGCGGATCATGAAGGAAGCCGCACAGAATTTCCGAGTGGGCCTGAACAACCTGCGCGGCTACTACAACCAGAGCGAGGCCGGGTCTCACACCTACCAGTTGATGTACGGCTGCGAATTGGGGCCCGACCAGAGCCTTCTCCGCGGGTACAGTCAGGACGCCTACGACGGCGCCGATTACATCGCCCTGAACGAGGACCTGCGCTCCTGGACCGCGGCGGACGCGGCGGCTCAGATCACCCGGCGCAAGTGGGAGGCGGCCGGTGCGGCTGAGCAGCACAGGAACTACCTGAAGGGCAGGTGCGTGGAGTG
Eqca-2*001:AC
ACGCAGTTCGTGCGGTTCGACAGCGACGCCGCGAGTCCGAAGGAGGAGCCGCGGGCGCCGTGGATGAAGCAGGAGGGGCCGCAGTATTGGGAGCGGAACACGCGGATCTACAAGGAAGCCGCACAGACTTTCCGAGTGAACCTGAACACCCTGCGCGGCTACTACAACCAGAGCGAGGCCGGGTCTCACACCCTCCAGAGGATGTGTGGCTGCGACGTGGGGCTGGACGGGCGCCTCCTCCGCGGGTACAGTCAGGACGCCTACGACGGCACCGATTACATCGCCCTGAACGAGGACCTGCGCTCCTGGACCGCGGCCAACACAGCGGCTCATATCTCCCGGCGCAAGTGGGAGGTGGCCGGTCATGCGGAGCGCTGGAGGAACTACCTGGAGGGCAGGTGCGTGGAGTG
Eqca-MHCI*gb12:02
GCGGAACACGCGGATCTTCAAGGGCAACGCACAGACTTTCCGAGTGGACCTGAACACCCTGCGCGGCTACTACAACCAGAGCGAGGCCGGGTCTCACACCCTCCAGGAAATGTATGGCTGCGACGTGGGGCCAGACGGGCGCCTCCTCCGCGGGTACAGGCAGTCCGCCTACGACGGCGCCGATTACCTCGCCCTGAACGAGGACCTGCGCTCCTGGACCGCGGCGGACACTGCGGCTCAGATCACCCGGCGCAAATGGGAGGCGGCCGGAGTGGCGGAGGACTTCAGGAACTACCTGGAGGGCCCGTGCGTGAAGTG
Eqca-MHCI*gb25:01
ACGCAGTTCGTGCGGTTCGACAGCGACGCCGCAAGTCCGAGGATGGAGCCGCGGGCGCCGTGGATGGAGCAGGAGGGGCCGGAGTATTGGGAGCGGGAGACGCGGACCGCCAAGGGCAACGCACAGACTTTCCGAGTGAGCCTGAACAACCTGCGCGGCTACTACAACCAGAGCGAGGCCGGGTCTCACACCCTCCAGGACATGTATGGCTGCGACGTGGGGCCGGACGGGCGCCTCCTCCGCGGGTACAGTCAGTACGCCTACGACGGCGCCGATTACCTCGCCCTGAACGAGGACCTGCGCTCCTGGACCGCGGCGGACACGGCGGCTCAGATCTCCCGGCGCAAGTGGGAGGCGGCCGGTGTGGCGGAGCATGACAGGAACTACCTGGAGGGCACGTGCGTGGAGTG
Eqca-2*001:AD
ACGCAGTTCGTGCGGTTCGACAGCGACGCCGCGAGTCCGAAGGAGGAGCCGCGGGCGCCGTGGATGAAGCAGGAGGGGCCGGAGTATTGGGAGCGGAACACGCGGATCTACAAGGAAGCCGCACAGACTTTCCGAGTGAACCTGAACACCCTGCGCGGCTACTACAACCAGAGCGAGGCCGGGTCTCACACCCTCCAGAGGATGTGTGGCTGCGACGTGAGGCCGGACGGGCGCCTCCTCCGCGGGTACAGTCAGGACGCCTACGACGGCACCGATTACATCGCCCTGAACGAGGACCTGCGCTCCTGGACCGCGGCCAACACGGCGGCTCAGATCACCCGGCGCAAGTGGGAGGCGGCCGGTCATGCGGAGCGCTGGAGGAACTACCTGGAGGGCAGGTGCGTGGAGTG
Eqca-MHCI*gb6:02
ACGCAGTTCGTGCGGTTCGACAGCGACGCCGCGAGTCCGAGGATGGAGCCGCGGGCGCCGTGGGCGAAGCAGGAGGGGCCGCAGTATTGGGAAGAGCAGACGCGGACCGCCAAGGAAGCCGCACAGGCTTTCCGAGTGAACCTGAACAACCTGCGCGGCTACTACAACCAGAGCGAGGCCGGGTCTCACACCATCCAGGTTATGTATGGTTGCGACGTGGGGCCACACGGGCGCCTCCTCCGCGGGTACAGTCAGTACGCCTACGACGGCGCCGATTACCTCGCCCTGAACGAGGACCTGCGCTCCTAGACCGCGGCGGACACGGCGGCTCAGATCTCCCGGCGCAAGTTGGAGGCGGCCGGAGTGGAGGAGCGCTGGAGGAACTACCTGGATGGGAAGTGCGTGGAGTG
Eqca-MHCI*gb8:02
ACGCAATTCGTGCGGTTCGACAGCGACGCCGCGAGTCCGAGGATGGAGCCGCGGGCGCGGTGGATGGAGCAGGAGGGGCCGGAGTATTGGGAGCGGGAGACGCGGAACATGAAGGAAACCGCACAGAATTTCCGAGTGGGCCTGAACAACCTGCGCGGCTACTACAACCAGAGCGAGGCCGGGTCTCACACTCTCCAGGTTGTGTTTGGCTGCGACGTGGGGTCGGACAGGCGCCTCCTCCGCGGGTACTGGCAGTACGCCTACGACGGCGCCGATTACATCGCCCTGAACGAGGACCTGCGCTCCTGGACCGCGGCGGACATGGAGGCTCAGATCACCCGGCGCAAGTGGGAGGCGGCCGGAGCGGCGGAGGACTTCAGGAAGTACCTGGAGGGCCGGTGCGTGGAGTC
Eqca-4*001:AA
ACGCAGTTCGAGCGGTTCGACAGCGACGCCGCGAGTCCGAGGGCGGAGCCGCGGGCGCCGTGGATGGAGCAGTTGGGGCCGGAGTATTGGGAGATGAGCACACGGAACGCCAATGGCAGCGCACAGACTTTCCGAGTGAACCTGAACACCCTGCGCGGCTACTACAACCAGAGCGAGGCCGGGTCTCACACCATCCAGGAAATGTATGGCTGCGACGTGGGGCCGGATGGGCGCCTCCTCCGCGGGTACAGTCAGTTCGCCTACGATGGCGCCGATTACATCGCCCTGAACGAGGACCTGCGCTCCTGGACCGCGGCGGACACGGCGGCTCAGATCACCCGGCGCAAGTGGGAGACGGCCGGTGAGGCGGAGGACTGGAGGAACTTCCTGGAGGGCAGGTGCGTGAAGTG
Eqca-MHCI*gb11:02
ACGCAGTTCGTGCGGTTCGACAGCGACGCCGCGAGTCCGAGGATGGAGCCGCGGGCGCCGTGGATGGAGCAGGAGGGGCCGGAGTATTGGGAGTGGAACACGCGGACCGCCAAGGACAACGCACAGGCTTTCCGAGTGAGCCTGAACAACCTGCGCGGCTACTACAACCAGAGCGAGGCCGGGTCCCACACTCTCCAGAGGATGTATGGCTGCGACGTGGGGCCAGACGGGCGCCTCCTCCGCGGGTACAGTCAGTTCGCCTACGACGGCGCTGAGTACATCACCCTGAACGAGGACCTGCGCTCCTGGACCGCTGCGGACGCGGCGGCTCAGATCTCCAAACGAAAGAAGGAGGAGGCCGGTGATGCGGAGAATGACAGGGCCTACCTGGATGGGGAGTGCGTGGAGTG
Eqca-MHCI*gb6:03
ACGCAGTTCGTGCGGTTCGACAGCGACGCCGCGAGTCCGAGGATGGAGCCGCGGGCGCCGTGGGCGAAGCAGGAGGGGCCGCAGTATTGGGAAGAGCAGACGCGGACCGCCAAGGAAGCCGCACAGGCTTTCCGAGTGAACCTGAACAACCTGCGCGGCTACTACAACCAGAGCGAGGCCGGGTCTCACACCATCCAGGTTATGTATGGTTGCGACGTGGGGCCACACGGGCGCCTCCTCCGCGGGTACAGTCAGTACGCCTACGACGGCGCCGATTACCTCGCCCTGAACGAGGACCTGCGCTCCTGGACCGCGGCGGACGCGGCGGCTCAGATCTCCCGGCGCAAGTTGGAGGCGGCCGGAGTGGAGGAGCGCTGGAGGAACTACCTGGATGGGGAGTGCATGGAGTG
Eqca-16*001:AA
ACGCAGTTCGTGCGGTTCGACAGCGACGCCGCGAGTCCGAGGATGGAGCCGCGGGCGCCGTGGATGGAGCAGGAGGGGCCGGAGTATTGGGAGCGGGAGACGCGGAGCGTCAAGGGCCACGCACAGACTTTCCGAGTGAACCTGAACACCCTGCGCGGCTACTACAACCAGAGCGAGGCCGGGTCTCACACCCTCCAGTTGATGTATGGCTGCGACGTGAGGCCACACGGGCGCCGCCTCAGCGCATCCTTTCAATACGCCTACGACGGCGCCGATTACATCGCCCTGAACGAGGACCTGCGCTCCTGGACCGCGGCGGACACGGCGGCTCAGATCACCCGGCGCAAGTGGGAGGCGGCCGGAGCGGCGGAGGGCTACAGGAACTACCTGGAGGGCCGGTGCGTGGAGTC
Eqca-MHCI*gb13:03
AGAAGAGACGCGGAACTACAAGGACATTGCACAGAATTTCCGAGTGGAACTTAACGTTTTGCTTGATTACTACAACCTTAGCAAAGCCGGGTCTCACACCTTCCAGTGGATGCATGGTTGCTACGTGGACTCAGACGGGCACCTCCTCCGTGGATACAGTCAGTTCGCCTATGACGGTGATGACTACCTCACCCTGAACGAGGACCTGCACTCCTGGACCGTGGCAGACATGGCAGCTCAGATCACCCTGCACAAGTGGGAGGCAAGCGGTGTTGTGGAGCGCCACAAGGCCTACGTGAAAGACAAGTGTGTGAAGTG
Eqca-MHCI*gb1:01
ACGCAGTTCGTGCGGTTCGACAGCGACGCCGCGATTCCGAGGATGGAGCCGCGGGCGCCGTGGGTGGAGCAGGAGAGGCCGGAGTATTGGGAGCGGGAGACGCGGACCGCCAAGGGCAACGCACAGACTTTCCGAGTGAGCCTGAACAACCTGCGCGGCTACTACAACCAGAGCGAGGCAGGGTCTCACACCCTCCAGTGGATGTCTGGCTGCGACGTGGGGCCGGACGGGCGCCTCCTCCGCGGGTACAGTCAGGACGCCTACGACGGCGCCGATTACATCGCCCTGAACGAGGACCTGCGCTCCTGGACCGCGGCGGACACTGCGGCTCAGATCTCCCGGCGCAAGTGGGAGGCGGCCGGAGCGGCGGAGGGCTACAGGAACTACCTGGAGGGCCCGTGCGTGAAGTG
Eqca-MHCI*gb1:02
ACGCAGTTCGTGCGGTTCGACAGCGACGCCGCGAGTCCGAGGATGGAGCCGCGGGCGCCGTGGGTGGAGCAGGAGAGGCCGGAGTATTGGGAGCGGGAGACGCGGACCGCCAAGGGCAACGCACAGACTTTCCGAGTGAGCCTGAACAACCTGCGCGGCTACTACAACCAGAGCGAGGCAGGGTCTCACACCCTCCAGTGGATGTCTGGCTGCGACGTGGGGCCGGACGGGCGCCTCCTCCGCGGGTACAGTCAGGACGCCTACGACGGCGCCGATTACATCGCCCTGAACGAGGACCTGCGCTCCTGGACCGCGGCGGACACTGCGGCTCAGATCTCCCGGCGCAAGTGGGAGGCGGCCGGAGCGGCGGAGGGCTACAGGAACTACCTGGAGGGCCCGTGCGTGAAGTG
Eqca-MHCI*gb7:03
ACGCAGTTCGTGCGGTTCGACAGCGACGCCGCGAGTCCGAGGATGGAGCCGCGGGCGCCGTGGGCGAAGCAGGAGGGGCCGGAGTATTGGGAAGAGCAGACGCGGACCGCCAAGGAAGCCGCACAGGCTTTCCGAGTGAACCTGAACAACCTGCGCGGCTACTACAACCAGAGCGAGGCAGGGTCTCACACCATCCAGGTTATGTATGGTTGCGACGTGAGGCCGGACGGGCACCTCCTCCGCGGGTACAGTCAGTACGCCTACGACGGCGCCGATTACCTCGCCCTGAACGAGGACCTGCGCTCCTGGACCGCGGCGGACACTGCGGCTCAGATCTCCCGGCGCAAGTTGGAGGCGGCCGGAGTGGAGGAGCGCTGGAGGAACTACCTGGATGGGGAGTGCATGGAGTG
Eqca-MHCI*gb29:01
ACGCAGTTCGTGCGGTTCGACAGCGACGCCGCGAGTCCGAGGATGGAGCCGCGGGCGCCGTGGATGGAGCAGGAGGGGCCGCAGTATTGGGAGCGGGAGACGCGGAGCGTCAAGGACATTGCACAGACTTTCCGAGGGAACCTGCGGACCGCGCTCAGCTACTACAACCAGAGCGAGGCCGGGTCTCACACCTTCCAGTGGATGTGTGGCTGCGACGTGAGGCCGGACGGGCCCCTCTTCCGCGGGTACAGTCAGTACGCCTACGACGGCGCCGATTACATCGCTCTGAACGAGGACCTGCGCTCCTGGACCGCGGCGGACACGGCGGCTCAGATCACCCGGCGCAAGTGGGAGGCGGCCGGAGTGGCGGAGCATGACAGGAACTACCTGGAGGGCACGTGCGTGGAGTG
Eqca-MHCI*gb30:01
ACGCAGGTCTCGCGGTTCGACAGCGACGCCGCGAGTCCGAGGATGGAGCCACGGGCGCAGTGGATGGAGCAGGAGGGGCCCGAGTATTGGGAACAGCAGACGCGGTGGGCCAAGGACCAAGCACAGAATTGCCGAGGGAGCCTCTACGACCTGCGCGGCTGCTGGAACCACAGCGAGGCCGGGTCTCATACCTACCAGCTCAGGTTTGGCTGCGACGTGGGGTTGGACGGGCGCCTCCTCCGCGGGTACAGGCAGTCGGCTTACGACGGCACCGATCACCTCGCCCTGAACGAGGACCTGCGCTCTTGGACCGCGGCGGACGCGGTGGCTCAGATCACCCGGCGCAAATGGGAGGCGGCCGGTGTGGCGGAGCGCGTC
Eqca-MHCI*gb31:01
ACGCAGTTCGTGCGGTTCGACAGCGACGCCGCGAGTCCGAGAGCGGAGCCGCGGGCGCCGTGGATGGAGCAGGAGGGGCCGGAGTATTGGGAGCGGAACACGCGGATCTTCAAGGACAACGCACAGACTTTCCGAGTGAGCCTGAACAACCTGCGCGGCTACTACAACCAGAGCGAGGCCGGGTCTCACACCTTCCAGTTGATGTACGGCTGCGACGTGGGGCCGGACCGGCGCCTCCTCGGCGGGTACAGTCAGTACGCCTACGACGGCGCCGATTACATCGCCCTGAACGAGGACCTGCGCTCCTGGACCGCGGCGGACGCGGCGGCGCAGATCACCCGGCGCAAGTGGGAGGCGGCCGGTGCGGCGGAGGGCTGG
Eqca-MHCI*gb9:02
ACGCAGGTCTCGCGGTTCGACAGCGACGCCGCGAGTCCGAGGATGGAGCCGCGGGCGCCGTGGATGGAGCAGGAGGGGCCGGAGTATTGGGAAGAGCAGACGCGGTGGGCCAAGGACAGCGCACAGAATTGCCGAGTGAGCCTGAACGACCTGCGCGGCGACTGGAACCACAGCGAGGCCGGGTCTCATACCTTACAGCTCAGGTTTGGCTGCGACGTGGGGCCGGACGGGCGCCTGCTCCGCGGGTACAGGCAGTCGGCTTACGACGGCGCCGATTACATCGCCCTGAACGAGGACCTGCGCTCCTGGACCGCGGCGGACACGGCGGCTCAGATCTCCCGGCGCAAGTGGGAGGCGGCCGGTGTGGCGGAGCGCTGGAGGAACTACCTGGAGGGCACGTGCGTGGAGTG
Eqca-MHCI*gb3:01
ACGCAGTTCGTGCGGTTCGACAGCGACGATGCGATTCCGAGGATGGAGCCGCGGGCGCCGTGGATGGAGCAGGAGGGGCCGCAGTATTGGGAGCGGGAGACGCGGAACATGAAGGAAGCCACACAGACTTTCCGAGGGAACCTGCGGACCGCGCTCAGCTACTACAACCAGAGCGAGGCCGGGTCTCACACCTTCCAGTGGATGTGTGGCTGCGACGTGAGGCCGGACGGGCCCCTCTTCCGCGGGTACAGTCAGTACGCCTACGACGGCGCCGATTACATCGCCCTGAACGAGGACCTGCGCTCCTGGACCGCGGCGGACACGGCGGCTCAGATCACCCGGCGCAAGTGGGAGGCGGCCGGAGTGGCGGAGAAAGAAAGGAACTACCTGGAGGGCACGTGCGTGGAGGG
Eqca-MHCI*gb5:02
ACGCAGTTCGCGCGGTTCGACAGCGACGCCGCGAGTCCGAAGGAGGAACCGCGGGCGCCGTGGATGGAGCACGTGGGGCCGGAGTATTGGGAGCGGAACACGCGGATCTCCAAGGAAGCCGCAGAGACTTACCGAGTGGACCTGAACACCCTGCGCGGCTACTACAACCAGAGCGAGGCCGGGTCTCACACCATCCAGGACATGTACGGCTGCGACGTGGGGCCGGACGGCCGCTTCCTCCGCGGGTACTTTAACTCCGCCTACGACGGCGCCGATTACATCGCCCTGAACGAGGACCTGCGCTCCTGGACCGCGGCGGACACGGCGGCTCAGATCACCCGGCGCAAGTGGGAGGCGGCCGGTGCGGCGGAGAGCTGGAGGAACTACCTAGAGGGCACGTGCGTGGAGTG
Eqca-4*001:AA:01
ACGCAGTTCGAGCGGTTCGACAGCGACGCCGCGAGTCCGAGGGCGGAGCCGCGGGCGCCGTGGATGGAGCAGTTGGGGCCGGAGTATTGGGAGATGAGCACACGGAACGCCAATGGCAGCGCACAGACTTTCCGAGTGAACCTGAACACCCTGCGCGGCTACTACAACCAGAGCGAGGCCGGGTCTCACACCATCCAGGAAATGTATGGCTGCGACGTGGGGCCGGATGGGCGCCTCCTCCGCGGGTACAGTCAGTTCGCCTACGATGGCGCCGATTACATCGCCCTGAACGAGGACCTGCGCTCCTGGACCGCGGCGGACGCGGCGGCTCAGATCACCCGGCGCAAGTGGGAGACGGCCGGTGAGGCGGAGGACTGG
Eqca-2*001:AH
ACGCAGTTCGTGCGGTTCGACAGCGACGCCGCGAGTCCGAAGGAGGAGCCGCGGGCGCCGTGGATGAAGCAGGAGGGGCCGGAGTATTGGGAGCGGAACACGCGGATCTACAAGGAAGCCGCACAGACTTTCCGAGCGAACCTGAACACCCTGCGCGGCTACTACAACCAGAGCGAGGCCGGGTCTCACACCCTCCAGAGGATGTGTGGCTGCGACTTGGGGCCGGACGGGCGCCTCCTCCGCGGGTACAGTCAGGACGCCTACGACGGCGCCGATTACATCGCCCTGAACGAGGACCTGCGCTCCTGGACCGCGGCCAACACGGCGGCGCAGATCTCCCGGCGCAAGTGGGAGGCGGCCGGTCATGCGGAGCGCTGG
Eqca-MHCI*gb3:02
ACGCAGTTCGTGCGGTTCGACAGCGACGATGCGATTCCGAGGATGGAGCCGCGGGCGCCGTGGATGGAGCAGGAGGGGCCGCAGTATTGGGAGCGGGAGACGCGGAACATGAAGGAAGCCACACAGACTTTCCGAGGGAACCTGCGGACCGCGCTCAGCTACTACAACCAGAGCGAGGCCGGGTCTCACACCTTCCAGGTTATGTATGGCTGCGACGTGAGGCCGGACGGGCCCCTCTTCCGCGGGTACAGTCAGTACGCCTACGACGGCGCCGATTACATCGCCCTGAACGAGGACCTGCGCTCCTGGACCGCGGCGGACACGGCGGCTCAGATCACCCGGCGCAAGTGGGAGGCGGCCGGAGTGGCGGAGCAGCGCAGGAACTACCTGGAGGGCACCTGCGTGGAGTG
Eqca-MHCI*gb34:01
ACGCAGTTCGTGCGGTTCGACAGCGACGCCGCGAGTCCGAGGATGGAGCCGCGGGCGCCGTGGATGGAGCAGGAGGGGCCGGAGTATTGGGAAGAGGAGACGCGGATCGTCAAGGGCAACGCACAGATTGACCGAGTGGACCTGAACACCCTGCGCGGCTACTACAACCAGAGCGAGGCAGGGTCTCACACCATCCAGTACATGTATGGCTGCGACGTGGGGCCAGACGGGCGCCTCCTCCGCGGGTACAGGCAGGACGCCTACGACGGCGCCGATTACATCGCCCTGAACGAGGACCTGCGCTCCTGGACCGCGGCGGACACGGCGGCTCAGATCACCCGGCGCAAGTGGGAGGCGGCTGGTGTGGCGGAGCATGACAGGAACTACCTGGAGGGCACCTGCGTGGAGTG
Eqca-MHCI*gb35:01
ACGCACTTCGCGCGGTTCGACAGCGACGCCGCGAGTCCGAAGGAGGAGCCGCGGGCGCCGTGGATGGAGCAGGAGGGGCCGGAGTATTGGGAGCGGAACACGCGGATCTACAAGGAAGCCGCACAGACTTTCCGAGTGAGCCTGAACAACCTGCGCGGCTACTACAACCAGAGCGAGGCCGGGTCTCACACCCTCCAGTTGATGTACGGCTGCGACGTGGGGCCACACGGGCGCCTCCTCAGCGGGTACAGTCAGTACGCCTACGACGGCGCCGATTACATCGCCCTGAACGAGGATCTGCGCTCCTGGACCGCGGCGGACACGGCTGCGCAGATCTCCCGGCGCAAGTTGGAGGCGGCCGGTGAGGCGGAGGACTGGAGGAACTACCTGGAGGGCACGTGCGTGGAGTG
Eqca-MHCI*gb36:01
ACGCAGTTCGTGCGGTTCGACAGCGACGCCGCGAGTCCGAGGATGGAGCCGCGGGCGCCGTGGGTGGAGCAGGAGGGGCCGGAGTATTGGGAGCGGGAGACGCGGCGCGCCAAGGACAACGCACAGACTTTCCGAGTGAGCCTGAACAACCTGCGCGGCTACTACAACCAGAGCGAGGCCGGGTCTCACACCCTCCAGTGGATGTGTGGCTGCGACGTGGAACCAGATGGGCGCCTCCTCCGCGGGTACAGTCAGGACGCCTACGACGGCGCCGATTACCTCGCCCTGAACGAGGACCTGCGCTCCTGGACCGCGGCGGACGCGGCGGCTCAGATCACCCGGCGCAAGTGGGAGGCGGCCGGTGCGGCGGAGCATGACAGGAACTACCTGGAGGGCACGTGCGTGGAGTG
Eqca-MHCI*gb7:02
AGAGCAGACGCGGACCGCCAAGGAAGCCGCACAGGCTTTCCGAGTGAACCTGAACAACCTGCGCGGCTACTACAACCAGAGCGAGGCCGGGTCTCACACCATCCAGGTTATGTATGGTTGCGACGTGAGGCCGGACGGGCACCTCCTCCGCGGGTACAGTCAGTACGCCTACGACGGCGCCGATTACCTCGCCCTGAACGAGGACCTGCGCTCCTGGACCGCGGCGGACACGGCGGCTCAGATCTCCCGGCGCAAGTTGGAGGCGGCCGGAGTGGAGGAGCGCTGGAGGAACTACCTGGATGGGGAGTGCATGGAGTG
Eqca-MHCI*gb37:01
ACGCAGTTCGTGCGGTTCGACAGCGACGCCGCGAGTCCGAGGATGGAGCCGCGGGCGCCGTGGATGGAGCAGGAGGGGCCGGAGTATTGGGAAGAGGAGACGCGGAAAGTGAAGCGCCACGAACAGACTTTCCGAGTGAGCCTGAACACCCTGCGCGGCTACTACAACCAGAGCGAGGCCGGGTCTCACACCATCCAGGTTATGTTTGGCTGCGACGTGAGGCCGGACGGGCGTATCCTCCGCGGGTACAGGCAGGACGCCTACGACGGCGCCGATTACATCGCCCTGAACGAGGACCTGCGCTCCTGGACCGCGGCGGACACGGCGGCGCAGATCACCCGGCGCAAGTGGGAGGCGGCCGGAGTGGCGGAGCGCTGGAGGAACTACCTGGAGGGCACCTGCGTGGAGTG
Eqca-MHCI*gb38:01
ACGCAGTTCGTGCGGTTCGACAGCGACGCCGCGAGTCCGAGGATGGAGCCGCGGGCGCCGTGGATGGAGCACGTGGGGCCGGAGTATTGGGAGCAGCAGACGCGGTGCGCCAAGAACAACGCACAGACTTTCCGAGTGAGCCTGAACATCCTGCGCGGCTACTACAACCAGAGCGAGGCCGGGTCTCACACCTTCCAGCGCCTGTATGGCTGCGACGTGGGGCCGGACGGGCGTCTCCTCCGCGGGTACAGTCAGTTCGCCTACGACGGCGCCGATTACATCGCCCTGAACGAGGACCTGCGCTCCTGGACCGCGGCGGACGCGGCGGCTCAGATCACCCAGCGCAAGTGGGAGGCGGCCGGTGAGGCGGAGCAGCGCAGGAACTACCTGGAGGGCCCGTGCGTGGAGTG
Eqca-MHCI*gb39:01
ACGCAGTTCGTGCGGTTCGACAGCGACGCCGCGAGTCCGAGGATGGAGCCGCGGGCGCCGTGGGTGGAGCAGGAGGGGCCGGAGTATTGGGAAGAGAACACGCGGAACTCCAAGGGCAACGCACAGACTTTCCGCGTGAGCCTGAACAACCTGCGCGGCTACTACAACCAGAGCGAGGCCGGGTCTCACACCCTCCAGTTGATGTACGGCTGCGACGTGGGGCCACACGGGCGCCTCCTCAGCGCATCCTTTCAGTACGCCTACGACGGCGCCGATTACATCGCCCTGAACGAGGACCGGCGCTCCTGGACCGCGGCGGACACGGCGGCTCAGATCTCCCGGCGCAAGTTGGAGGCGGCCGGAGTGGCGGAGGGCTACAGGAACTACCTGGAGGGCACGTGCGTGGAGTG
Eqca-MHCI*gb40:01
ACGCAGTTCGTGCGGTTCGACAGCGACGCCGCGAGTCCGAGGATGGAGCCGCGGGCGCCGTGGATGGAGCAGGAGGGGCCGGAGTATTGGGAGCGGAACACGCGGATCTACAACGACACCGCACAGACTTTCCGAGTGAACCTGAACACCCTGCGCGGCTACTGCAACCAGAGCGAGGCCGGGTCTCACACCCTCCAGAGGATGTGTGGCTGCGACTTGGGGCCGGACGGGCGCCTCCTCCGCGGGTACAGTCAGGACGCCTACGACGGCGCCGATTACATCGCCCTGAATGAGGACCTGCGCTCCTGGACCGCGGCCAACACGGCGGCGCAGATCTCCCGGCGCAAGTGGGAGGCGGCCGGTCATGCGGAGCGCTGGAGGAACTACCTGGAGGGCAGGTGCGTGGAGTG
Eqca-2*001:AF
ACGCAGTTCGTGCGGTTCGACAGCGACGCCGCGAGTCCGAAGGAGGAGCCGCGGGCGCCGTGGATGAAGCAGGAGGGGCCGGAGTATTGGGAGCGGAACACGCGGATCTACAAGGAAGCCGCACAGACTTTCCGAGTGAACCTGAACACCCTGCGCGGCTACTACAACCAGAGCGAGGCCGGGTCTCACACCCTCCAGAGGATGTGTGGCTGCGACGTGGGGCTGGACGGGCGCCTCCTCCGCGGGTACAGTCAGGACGCCTACGACGGCACCGATTACATCGCCCTGAACGAGGACCTGCGCTCCTGGACCGCGGCCAACACAGCGGCTCATATCTCCCGGCGCAAGTGGGAGGTGGCCGGTCATGCGGAGCGCTGGAGGAACTACCTGGAGGGCAGGTGCGTGGAGTG
Eqca-MHCI*gb41:01
ACGCAGTTCGTGCGGTTCGACAGCGACGCCGCGAGTCCGAGGATGGAGCCGCGGGCGCCGTGGATGGAGCAGGAGGGGCCGGAGTATTGGGAAGAGCAGACGCGGACCGCCAAGGGCAACGCACAGACTTTCCGAGGGAACCTGCGGACCGCGCTCAGCTACTACAACCAGAGCGAGGCCGGGTCTCACACCATCCAGGTTATGTTTGGCTGCGACGTGAGGCCGGACGGGCGCCTCCTCCGCGGATACAGTCAGGACGCCTACGACGGCGCCGATTACATCGCCCTGAACGAGGACCTGCGCTCCTGGACCGCGGCGGACACGGCGGCGCAGATCACCCGGCGCAAGTGGGAGGTGGCCGGAGTGGCGGAGGACTTCAGGAACTACCTGGAGGGCCGGTGCGTGAAGTG
Eqca-MHCI*gb43:01
ACGCACTTCGCGCGGTTCGACAGCGACGCCGCGAGTCCGAAGGATGAGCCGCTGGCGCCGTGGATGGAGCACGTGGGGCCGGAGTATTGGGAGCGGGAGACGCGGATCTCCAAGGAAGCCGCACAGACTTTCCGAGTGAACCTGAACACCCTGCGCGGCTACTACAACCAGAGCGAGGCCGGGTCTCACACCCTCCAGTTGATGTACGGCTGCGACGTGGGGCCACACGGGCGCCTCCTCCGCGGGTACAGTCAGTACGCCTACGACGGCGCCGATTACATCGCCCTGAACGAGGACCTGCGCTCCTGGACCGCGGCGGACACGGCGGCGCAGATCTCCCGGCGCAAGTTGGAGGCGGCTGGTGTGGCGGAGAAAGAAAGGAACTACCTGGAGGGCACGTGCGTGGAGTG
Eqca-MHCI*gb10:01
GCAGCAGACGCGGGACGCCAAGGGCCACGCACGGAATTTCCGAGTGAACCTGAACAACCTGCGCGGCTACTACAACCAGAGCGAGGCCGGGTCTCACACCCTCCAGTGGACACATGGTTGCGACATGGGGCCGGACCGGCGCCTCCTCCGCGGGTACACTCAGTTTGCCTACGACGGCGCCGATTACATCGCCCTGAACGAGGACCTGCGCTCCTGGACCGCGGCGGACACGGCGGCTCAGATCACCAGGCGCAAGTGGGAGGTGGCCGGTGAGGCGGAGCATGACAGGAACTACCTAGAGGGCACGTGCGTGGAGTG
Eqca-MHCI*gb6:04
ACGCAGTTCGTGCGGTTCGACAGCGACGCCGCGAGTCCGAGGATGGAGCCGCGGGCGCCGTGGGCGAAGCAGGAGGGGCCGCAGTATTGGGAAGAGCAGACGCGGACCGCCAAGGAAGCCGCACAGGCTTTCCGAGTGAACCTGAACAACCTGCGCGGCTACTACAACCAGAGCGAGGCCGGGTCTCACGCCATCCAGGTTATGTATGGTTGCGACGTGGGGCCACACGGGCGCCTCCTCCGCGGGTACAGTCAGTACGCCTACGACGGCGCCGATTACCTCGCCCTGAACGAGGACCTGCGCTCCTGGAGCGCGGCGGACGCGGCGGCTCAGATCTCCCGGCGCAAGTTGGAGGCGGCCGGAGTGGAGGAGCGCTGGAGGAACTACCTGGATGGGGAGTGCATGGAGTG
Eqca-MHCI*gb46:01
ACGCAGTTCGTGCGGTTCGACAGCGACGCCGCGAGTCCGAGGATGGAGCCGCGGGCGCCGTGGGTGGAGCAGGAGGGGCCGGAGTATTGGGAGCGGGAGACGCGGATCATGAAGGAAGCCGCACAGTATTTCCGAGTGAACCTGAACACCCTGCGCGGCTACTACAACCAGAGCGAGGCCGGGTCTCACACCCTCCAGTGGATGTATGGCTGCGACGTGGGGCCGGACGGGCGCCTCCTCCGCGGGTACAGGCAGGACGCCTACGACGGCGCCGATTACATCGCCCTGAACGAGGACCTGCGCACCTGGACCGCGGCGGACGCGGCGGCGCAGATCACCCAGCGCAAGTGGGAGGCGGCCGGAGCGGCGGAGCAGCGCAGGAACTACCTGGAGGGCCCGTGCGTGGAGTG
Eqca-MHCI*gb47:01
ACGCAGTTCGTGCGGTTCGACAGCGACGCCGCGAGTCCGAGGATGGAGCCGCGGGCGCCGTGGATGGAGCAGGAGGGGCCGGAGTATTGGGAGCGGAACACGCGGAGCGTCAAGGACCACGCACAGACTTTCCGAGGGAACCTGCGGACCGCGCTCAGCTACTACAACCAGAGCGAGGCCGGGTCTCACACCGTCCAGTGGATGTATGGCTGCGACGTGAGGCCGGACGGGCGTCTCCTCCGCGGGTACAGTCAGTACGCCTACGACGGCGCCGATTACATCGCCCTGAACGAGGACCTGCGCTCCTGGACCGCGGCGGACGCGGCGGCTCAGATCACCCGGCGCAAGTGGGAGGTGGCCGGTGAGGCGGAGCAGCACAGGAACTACCTGGAGGGCCAGTGCGTGGAGTG
Eqca-MHCI*gb2:02
ACGCAGTTCGTGCGGTTCGACAGCGACGCCGCGAGTCCGAGGATGGAGCCGCGGGCGCCGTGGGTGGAGCAGGAGGGGCCGGAGTATTGGGAGCGGGAGACGCGGCGCGCCAAGGACAACGCACAGACTTTCCGAGAGAACCTGCGGATCGCGCTCGGCTACTACAACCAGAGCGAGGCCGGGTCTCACACCTGCCAGTGGATGTGTGGCTGCGACGTGGAACCAGATGGGCGCCTCCTCCGCGGGTACAGTCGGTACGCCTACGACGGCGCCGATTACATCGCCCTGAACGAGGACCTGCGCTCCTGGACCGCGGCGGACACGGCGGCTCAGATCACCCGGCGCAAGTGGGAGGCGGCCGGTGCGGCGGAGCATGACAGGAACTACCTGGAGGGCACGTGCGTGGAGTG
Eqca-MHCI*gb48:01
ACGCAGTTCGTGCGGTTCGACAGCGACGCCGCGAGTCCGAGGATGGAGCCGCGGGCGCCGTGGATGGAGCAGGAGGGGCCGGAGTATTGGGAGCGGAACACGCGGATCTACAACGACACCGCACAGACTTTCCGAGTGAACCTGAACACCCTGCGCGGCTACTACAACCAGAGCGAGGCCGGGTCTCACACCCTCCAGAGGATGTGTGGCTGCGACTTGGGGCCGGACGGGCGCCTCCTCCGCGGGTACAGTCAGGACGCCTACGACGGCGCCGATTACATCGCCCTGAATGAGGACCTGCGCTCCTGGACCGCGGCCAACACGGCGGCGCAGATCTCCCAGCGCAAGTGGGAGGCGGCCGGTCATGCGGAGCGCTGG
Eqca-MHCI*gb49:01
ACGCAGTTCGTGCGGTTCGACAGCGACGCCGCGAGTCCGAGGATGGAGCCGCGGGCGCCGTGGATGGAGCCGGAGGGGCCGCAGTATTGGGAGCGGGAGACGCGGAGCGTCAAGGACACCGCACAGACTTTCCGAGTGAGCCTGAACACCCTGCGCGGCTACTACAACCAGAGCGGGGCCGGGTCTCACACCATCCAGGTTATGTTTGGCTGCGACGTGAGGCCGGACGGGCGCCTCCTCCGCGGGTACAGTCAGGACGCCTACGACGGCGCCGATTACCTCGCCCTGAACGAGGACCTGCGCTCCTGGACCGCGGCGGACACGGCGGCTCAGATCACCCGGCGCAAGTGGGAGGTGGCCGGAGTGGCGGAGGGCTTCAGGAACTACCTGGAGGGCCGGTGCGTGGAGTG
Eqca-MHCI*gb8:01
ACGCAGTTCGTGCGGTTCGACAGCGACGCCGCGAGTCCGAGGATGGAGCCGCGGGCGCGGTGGATGGAGCAGGAGGGGCCGGAGTATTGGGAGCGGGAGACGCGGAACATGAAGGAAACCGCACAGAATTTCCGAGTGAGCCTGAACACCCTGCGCGGCTACTACAACCAGAGCGAGGCCGGGTCTCACACTCTCCAGGTTGTGTTTGGCTGCGACGTGGGGTCGGACAGGCGCCTCCTCCGCGGGTACTGGCAGTACGCCTACGACGGCGCCGATTACATCGCCCTGAACGAGGACCTGCGCTCCTGGACCGCGGCGGACATGGAGGCTCAGATCACCCGGCGCAAGTGGGAGGCGGCCGGAGCGGCGGAGGACTTCAGGAAGTACCTGGAGGGCCGGTGCGTGGAGTC
Eqca-2*001:AA
ACGCAGTTCGTGCGGTTCGACAGCGACGCCGCGAGTCCGAAGGAGGAGCCGCGGGCGCCGTGGATGAAGCAGGAGGGGCCGGAGTATTGGGAGCGGAACACGCGGATCTACAAGGAAGCCGCACAGACTTTCCGAGTGAACCTGAACACCCTGCGCGGCTACTACAACCAGAGCGAGGCCGGGTCTCACACCCTCCAGAGGATGTGTGGCTGCGACTTGGGGCCGGACGGGCGCCTCCTCCGCGGGTACAGTCAGGACGCCTACGACGGCGCCGATTACATCGCCCTGAACGAGGAACTGCGCTCCTGGACCGCGGCCAACACGGCGGCGCAGATCACCCGGCGCAAGTGGGAGGCGGCCGGTCATGCGGAGCGCTGGAGGAACTACCTGGAGGGCAGGTGCGTGGAGTG
Eqca-DQA*gb1:01
TTCTGGGGGCTCTCAGCCTGACCACCATGATGAGCTCCTGTGGAGGTGAAGACATTGTGGCTGATCATGTTGGCTCCTATGGCATAAACGTCTACCAATCTCATGGTGCCTCTGGACAATACACTCATGAATTTGATGGAGATGAGCAGTTCTACGTGGACCTGCAGAAGAAGGAGACCATCGTGAGGCACCCTCTGTTTAATGATTTTAAGAGTTTTGACCCACAGTTTGCACTGAGAAACATAGCTATACTGAAAGCCCACTTGGACGTCATGATTAAATGGTCCAACTCTACTGCTGCTACCAATAAGGTTCCTGAGGTGACTGTGTTTCCCAAGTCTCCTGTGATGCTGGGTCAGC
Eqca-DQA*gb4:01
TTCTGGGGGCTCTCAGCCTGACCACCATGATGAGCTCCTGTGGAGGTGAAGACATTGTGGCTGACCATGTTGGCTCCTATGGCATAAACGTCTACCAATCTCATGGTGCCTCTGGACAATACACTCATGAATTTGATGGAGACGAGCAGTTCTACGTGGACCTGGAGAAGAAGGAGACCATCGTGAGGCTGCCTCTGTTTAGTGATTTTAAGAGTTTTGACCCACAGTTTGCACTGGGAAACATAGCTACGTTGAAACACAACTTGGAAATCATGATTAAACGCTCCAACTCCACTGCCGCTACCAATAAGGTTCCTGAGGTGACTGTGTTTCCCAAGTCTCCTGTCATGCTGGGTCAGC
Eqca-DQA*gb3:01
TTCTGGGGGCCCTCACCCTGACCACCATGATGAGCTCCTGTGGAGGTGAAGACATTGTGGCTGACCACATTGGCTCCTATGGCATAACCATGTACGAGTCGTCTGGTCCCTCTGGCCAGTACAATTTTGAATTTGATGGAGATGAGACGTTCTACGTGGACTTGGAGAAGAAGGAGACCATCTGGAGGCTGCCTGAGTTTAGCAAGTTTTCAAGTTTTGACCCACAGGCTGCCCTGGAAACCATTGCTATCATAAAAGAGCACTTGGATGTCATGATTAAATGCAGCAATTCTACTCCTGCTACCAATGAGGTTCCTGAGGTGACTGTGTTTCCCAAGTCTCCTGTGATGCTGGGTCAGC
Eqca-DQA2*002:AA
TTCTGGGGGCCCTCACCCTGACCACCATGATGAGTGCCTGTGGAGGTGAAGACATTGTGGCTGACCACATTGGCTCCTATGGCATAACCATCTATGAGTTGTCTGGTCCCTCTGGCCAGTACAATTTTGAATTTGATGGAGATGAGACGTTCTACGTGGACTTGGAGAAGAAGGAGACCATCTGGAGGCTGCCTGAGTTTAGCAAGTTTGCACGTTTTGACCCACAGGGTGCACTGGAAAGCATTGCTACCATAAAACACAACTTGGATATCATGATTAAACGCACCAATTCTACTCCTGCTACCAATGAGGTTCCTGAGGTCACTGTGTTTTCCAAGTCTCCCGTGATGCTGGGTCAGC
Eqca-DQA*gb2:01
TTCTGGGGACCCTCACCCTGACCACCATGATGAGCGCCTGTGGAGGTGAAGACATTGTGGCTGACCACTTTGCCTCCTATGGCACAAGTGTCTACCAGTCTTATGGTGCTTTTGGTCAGTACACCCATGAATTTGATGGAGATGAGCAGTTCCATGTGGACCTGGAGAAGAAGGAGACTGTGTGGCGGCTGCCTGAGTTTGGCGAGTTTACAAGTTTTGACCCACAGGGTGGACTGAGAGAAGTGGCTACGGCAAAACACAACTTGGAAGTCTTGATTGAACTCTCCAACTCTACTGCTGCTACCAATGAGGTTCCTGAGGTGACTGTGTTTCCCAAGTCTCCTGTGGTGCTGGGTCAGC
Eqca-DQA*gb1:04
TTCTGGGGGCTCTCAGCCTGACCACCATGATGAGCTCCTGTGGAGGTGAAGACATTGTGGCTGATCATGTTGGCTCCTATGGCATAAACGTCTACCAATCTCATGGTGCCTCTGGACAATACACTCATGAATTTGATGGAGATGAGCAGTTCTACGTGGACCTGCAGAAGAAGGAGACCATCGTGAGGCACCCTCTGTTTAATGATTTTAAGAGTTTTGACCCACAGTTTGCACTGAGAAACATAGCTATACTGAAAGCCCACTTGGACGTCATGATTAAATGGTCCAACTCTGCTGCTGCTACCAATAAGGTTCCTGAGGTGACTGTGTTTCCCAAGTCTCCTGTGATGCTGGGTCAGC
Eqca-DQB*gb2:01
GTGATGGTGATGCTTGTGGTGCTGAGCACCCCAGTGGCTGAGGGCAGAGACTCTCCACAGGATTTCGTGGTCCAGTTTATGGGCCAGTGCTACTTCACCAACGGGACGGAGCACGTGCGGTACGTGACCAGATACATCTACAACCGGGAGGAGTACGTGCGCTTCGACAGCGACGTGGGGGAGTACCGGGCGCTGACCGAGCTGGGACGGCCGGAAGCCGAGTACTGGAACGGACAGAAGGACATCCTGGAGGGGACGCGGGCCGAGCTGGACAGGGTGTGCCGACCCAACTACCAGTTGGAGTTCCCCGCCTTGGAGCGCCGAGTGGAACCCAGA
Eqca-DQB*gb3:01
GTGATGGTGACGCTGGTGGTGCTGAGTATCCCGGTGGCTGAAGGCAGAGACTCTCCAAAGGATTTCGTGATCCAGCTTAAGGGCCTGTGCTACTTCACCAACGGGACGGAGCGGGTGCGGCTCGTGACCAGATACATCTACAACCGGGAGGAGTGGGTGCGCTTCGACAGCGACGTGGGGGAGTACCGGGCGCTGACCGAGCAGGGGCGGCCGGACGCCGAGGACTGGAACGGGCAGAAGGACTTCCTGGAGCAGACGCGGGCCTACGTGGACACGGTGTGCAGACACAACTACCAGGTGGAGGCCCCCTTTACCTGGCAGCGCCGAGTGAAACCTACA
Eqca-DQB1*003:AA
GTGATGGTGACGCTGGTGATGCTGAGCACCCCAGTAGCTGAGGGCAGAGACTCTCCACAGGATTTCGTGCACCAGTTTAAAGGCCTGTGCTACTTCACCAACGGGACGGAGCGGGTGCGGAGTGTGAACAGATACATCTACAACCGGGAGGAGTTCCTGCGCTTCGACAGCGACGTGGGGGAGTACCGGGCGCTGACCGAGCTGGGGCGGCACATTGCCGAGGACTGGAACGGGCAGAAGGACGTCCTGGAGCAGACGCGGGCCGAGACGGACACGGTGTGCAGACACAACTACCAGCTGGAGGCCCTCACGACCTTACAGCGCCGAGTGGAACCTACA
Eqca-DQB*gb4:01
GTGATGGTGACGCTGGTGGTGCTGAGCACCCCAGTGGCTGAGAGCAGAGAGTCTCCAGCGGATTTCGTGTACCAGTTTATGGGCCAGTGCTACTTCACTAACGGGACGGAGCACGTGCGGTACGTGACCAGATACATCTACAACCGGGAGGAGTTCGTGCGCTTCGACAGCGACGTGGGGGAGTACCGGGCGGTGACCGAGCTGGGGCAGCCGGACGCCGAGTACTGGAACGGGCAGAAGGACATCCTGGAGAAGACGTGGGCCGAGGTGGACAGGGTGTGCAGAAACAACTACCAGGTGGAGGCCCCCTTTACCTGGCAGCGCCGAGTGGAACCCAGA
Eqca-DQB*gb1:01
GTGATGGTGACGCTGGTGATGCTGAGCACCCCAGTAGCTGAGGGCAGAGACTCTCCACAGGATTTCGTGTACCAGTTTAAAGGCCTGTGCTACTTCACCAACGGGACGGAGCGGGTGCGGCACGTGACCAGATACATCTACAACCGGGAGGAGAACGTGCGCTTCGACAGCGACGTGGGGGAGTACCGGGCGCTGACCGAGCTGGGGCGGCCGACCGCCGAGTACTGGAACGGGCAGAAGGACTTCCTGGAGCAGACGCGGGCCGAGATAGACACGGTGTGCAGACACAACTACCAGCTGGAGGCCCTCACGACCTTACAGCGCCGAGTGGAACCTACA
Eqca-DQB*gb5:01
GTGATGGTGACGCTGGTGGTGCTGAGCACCCCGGTGGCTGAAGGCAGAGACTCTCCAGAGGATTTCCTGTTCCAGTTTAAAGGCCTGTGCTACTACACCAACGGGACGGAGCGGGTGCGGCTCGTGACCACATACATCTACAACCGGGAGGAGTGGGTGCGCTTCGACAGCGACGTGGGGGAGTACCGGGCGCTGACCGAACAGGGGCGGCCGGACACCGAGTACTGGAACGGGCAGAAGGACCTCCTGGAGCGCAACCGCGCCGAGGTGGACACGGTGTGCAGACACAACTACCAGGTGGAGGCTCCCTTTACCTGGCAGCGCCAAGTGAAACCTGCA
Eqca-DRB*gb2:01
CTGACAGTGATATTGATGGTGCCGAACCCTCCCCTTGCTTGGGCCAGGGACATCCAACCACATTTCCTGGAGTATAGTACGTCCGAGTGTCATTTCTCCAACGGGACTCAGCGAGTGCGGTTCCTGGACAGATACTTCTCTAACGGGGAGGAGAACGTGCGCTTCGACAGCGACGTGGGGGAGTACCGGGCGGTGACCGAGCTGGGGCGGCCGGACGCCGAGTACTGGAACGGGCAGAAGGACGTCCTGGATGACGCGCGGGCCGCGGTGGACACGTACTGCAGACACAACTACAGGGTTTTTGATAGCCTCCTGGTGCAGCGGCGAGTTGCGCCTACAGTC
Eqca-DRB*gb3:01
CTAACAGTGATATTGACGATGCTGAGCCCTCCTCTCGCTTGGGCCAGGAACACCCAACCACATTTCCTGGAGTGTTTGAAGGCCGAGTGTCATTTTTCCAACGGGACGGAGCGGGTGCGGTTCATGGCCAGGTACTTCTATAACGGGAAGGAGACCCTGCGCTTCGACAGCGACGTGGGACAGTTCCAGGCGCCGACCGAGCTGGGGCGGCCGGACGCCGAGGCCTGGAACCGGCAGAAGGACGAACTGGAGCGGAACCGGGCCGCGGTGGACACGTTCTGCAGACACAACTACGCCATCAGCGAGAGCTTCCTGGTGCAGCGGCGAGTTGAGCCTACAGTC
Eqca-DRB*gb1:01
CTAACAGTGATATTGATGGTACTGAGCCCTCCTCTCGCTTGGGCCAGGAACACCCAACCACATTTCCTGGAGTATAGTACGTCCGAGTGTCATTTCTCCAACGGGACTCAGCGGGTGCGGTTCCTGGACAGATACTTCTCTAACGGGAAGGAGAACGTGCGCTTCGACAGCGACGTGGGGGAGTTCCGGGCGGTGACCGAGCTGGGGCGGCCGGACGCCGAGTACTGGAACGGACAGAAGGACTTCCTGGAGCAGAAGCGGGCCGCGGTGGACACGTTCTGCAGACACAACTACGGCGTCCTTGACAACTTCCTGGTGCCGCGGCGAGTTGCGCCTACAGTC
Eqca-MHCI*no37:01
ACGCAGTTCGTGCGGTTCGACAGCGACGCCGCGAGTCCGAGGATGGAGCCGCGGGCGCCGTGGATGGAGCAGGAGGGGCCGGAGTATTGGGAGCGGGAGACGCGGACCGCCAAGGGCAACGCACAGACTTTCCGAGTGAACCTGAACACCCTGCGCGGCTACTACAACCAGAGCGAGACCGGGTCTCACACCCTCCAGGACATGTATGGCTGCGACGTGGGGCCGGACGGGCGCCTCCTCCGCGGGTACAGTCAGTTTGCCTACGACGGCGCCGATTACCTCGCCCTGAACGAGGACCTGCGCTCCTGGACCGCGGCGGACACGGCGGCTCAGATCTCCCGGCGCAAGTGGGAGGCGGCCGGAGCGGCGGAGGACTTCAGGAACTACCTGGAGGGCACGTGCGTGGAGTG
Eqca-MHCI*no24:01
ACGCACTTCGCGCGGTTCGACAGCGACGCCGCGAGTCCGAAGGAGGAACCGCTGGCGCCGTGGATGGAGCAGGAGGGGCCGGAGTATTGGGAAGAGGAGACGCGGATCTCCAAGGAAGCCGCACAGGCTTTCCGAGTGAACCTGAACACCCTGCGCGGCTACTACAACCAGAGCGAGGCCGGGTCTCACACCCTCCAGTTGATGTACGGCTGCGACGTGGGGCCACACGGGCGCCTCCTCAGCGCATCCTTTCAATACGCCTACGACGGCGCCGATTACATCGCCCTGAACGAGGACCTGCGCTCCTGGACCGCGGCGGACACGGCGGCTCAGATCACCCGGCGCAAGTGGGAGGCGGCCGGAGTGGCGGAGGGCTGGAGGAACTACCTGGAGGGCACGTGCGTAGAGTG
Eqca-MHCI*no9:01
ACGCAGTTCGTGCGGTTCGACAGCGACGCCGCGAGTCCGAGGATGGAGCCGCGGGCGCCGTGGATGGAGCAGGAGGGGCCGGAGTATTGGGAAGAAGAGACGCGGAACATGAAGGAAGCCACACAGACTTTCCGAGGGAACCTGCGGACCGCGCTCAGCTACTACAACCAGAGCGAGGCCGGGTCTCACACCATCCAGGTTATGGTTGGCTGCGACGTGAGGCCGGACGGGCGCCTCCTCCGCGGGTACAGTCAGGACGCCTACGACGGCGCCGATTACATCGCCCTGAACGAGGACCTGCGCTCCTGGACCGCGGCGGACACGGCGGCGCAGATCACCCGGCGCAAGTGGGAGGCGGCCGGTGAGGCAGAGCGCTGGAGGAACTACCTGGAGGGCACGTGCGTGGAGTG
Eqca-MHCI*gb15:03
AGAGGAGACGCGGAAAGTGAAGCGCCACGAACAGACTTTCCGAGTGAACCTGAACACCCTGCGCGGCTACTACAACCAGAGCGAGGCCGGGTCTCACACCTTCCAGAAGGTGTCTGGCTGCCACGTGGGGCCGGACGGGCGCCTCCTCCGCGGGTATAAACAATACGCCTACGACGGCGCTGATTATATCGCCCTAAACGAGGACCTGAGCTCCTGGACCGCGTTGGACCCAACGGCTCAGATCACGTCTCGCAAGTGGGAGGCGGCCGGAGCGGCGGAGTACGACAGGAACTACCTGAAGGGCACGTGCGTGGAGTG
Eqca-MHCI*gb15:02
AGAGGAGACGCGGAAAGTGAAGCGCCACGAACAGACTTTCCGAGTGAACCTGAACACCCTGCGCGGCTACTACAACCAGAGCGAGGCCGGGTCTCACACCTTCCAGAAGGTGTCTGGCTGCCACGTGGGGCCGGACGGGCGCCTCCTCCGCGGGTATAAACAATACGCCTACGACGGCGCTGATTATATCGCCCTAAACGAGGACCTGAGCTCCTGGACCGCGTTGGACCCAACGGCTCAGATCACGTCTCGCAAGTGGGAGGTGGCCGGAGCGGCGGAGTACGACAGGAACTACCTGAAGGGCACGTGCGTGGAGTG
Eqca-MHCI*no12:01
ACGCAGTTCGTGCGGTTCGACAGCGACGCCGCGAGTCCGAGGATGGAGCCGCGGGCGCCGTGGGTGGAGCAGGAGGGGCCGGAGTATTGGGAGCGGGAGACGCGGCGCGCCAAGGACAACGCACAGACTTTCCGAGTGAGCCTGAACAACCTGCGCGGCTACTACAACCAGAGCGAGGCCGGGTCTCACACCTGCCAGTGGATGTGTGGCTGCGACGTGGAACCAGATGGGCGCCTCCTCCGCGGGTACAGTCAGTTCGCCTACGACGGCGCCGATTACCTCGCCCTGAACGAGGACCTGCGCTCCTGGACCGCGGCGGACACGGCGGCTCAGATCACCCGGCGCAAGTGGGAGGCGGCCGGTGTGGCGGAGCAGCGCAGGAACTACCTGGAGGGCACGTGCGTGGAGTG
Eqca-3*001:AA
GCAGCAGACGCGGGACGCCAAGGGCCACGCACGGAATTTCCGAGTGAACCTGAACAACCTGCGCGGCTACTACAACCAGAGCGAGGCCGGGTCTCACACCCTCCAGTGGACACATGGTTGCGACATGGGGCCGGACCGGCGCCTCCTCCGCGGGTACAGTCAGTACGCCTACGACGGCGCCGATTACATCGCCCTGAACGAGGACCTGCGCTCCTGGACCGCGGCGGACACGGCGGCTCAGATCACCCGGCGCAAGTGGGAGGTGGCCGGTGAGGCGGAGCATGACAGGAACTACCTAGAGGGCACGTGCGTGGAGTG
Eqca-MHCI*no23:01
ACGCAGTTCGTGCGGTTCGACAGCGACGCCGCGAGTCCGAGGATGGAGCCGCGGGCGCCGTGGGTGGAGCAGGAGGGGCCGGAGTATTGGGAGCGGGAGACGCGGAACATGAAGGAAGCCACACAGTATTTCCGAGTGGGCCTGAACAACCTGCGCGGCTACTACAACCAGAGCGAGGCCGGGTCTCACACCTTCCAGTGGATGTATGGCTGCGACGTGGGGCCGGACGGGCGCCTCCTCCGCGGGTACACTCAGTTCGCCTACGACGGCGCCGATTACATCGCCCTGAACGAGGACCTGCGCTCCTGGACCGCGGCGGACGCGGCGGCGCAGATCACCCGGCGCAAGTGGGAGGCGGCCGGAGCGGCGGAGCATGACAGGAACTACCTGGAGGGCAGGTGCGTGGAGTG
Eqca-MHCI*gb13:06
AGAAGAGACGCGGAACTACAAGGACATTGCACACAATTTCCGAGTGGAACTTAACGTTTTGCCTGACTACTACAACCTTAGCAAGGCCGGGTCTCACACCTTCCAGTGGATGCATGGTTGCTACGTGGACTCAGACGGGTGCCTCCTCCGTGGATACAGTCAGTTCGCCTATGACGGTGATGACTACCTCACCCTGAACGAGGACCTGCACTCCTGGACCGTGGCAGACATAGCAGCTCAGATCACCCTGCACAAGTGGGAGGCAAGTGGTGTTGTGGAGCGCCACAAGGCCTACGTGAAAGACAAGTGTGTGAAGTG
Eqca-MHCI*gb4:03
ACGCAGTTCGTGCGGTTCGACAGCGACGCCGCGAGTCCGAGGATGGAGCCGCGGGCGCCGTGGGTGGAGCAGGAGGGGCCGGAGTATTGGGAGCTGAACACGCAGCGCGCCAAGGACACCGCACAGACTTTCCGAGTGAACCTGAACAACCTGCGCGGCTACTACAACCAGAGCGAGGCCGGGTCTCACACCCTCCAGGGGATGTGTGGCTGCTACGTGGGGCCGGACGGGCGCGTTCTCCGTGGGTACAGTCAGTCCGCCTACGACGGCGCCGATTACATCGCCCTGAAGGAGGACCTGCGCTCCTGGACCGCGGCGGACACGGCGGCTCAGATCACCCGGCGCAAGTGGGAGGAGGACGGTGTGGCGGAGGGCTTCAGGAACTACCTACAGGGCACGTGCGTGGAGTG
Eqca-MHCI*no8:01
ACGCAGTTCGTGCGGTTCGACAGCGACGCCGCGAGTCCGAGGATGGAGCCGCGGGCGCTGTGGATGAAGCACGTGGGGCCGGAGTATTGGGAGCGGGAGACGCGGCGCGCCAAGGACACCGCACAGACTTTCCGAGAGAACCTGCGGATCGCGCTCGGCTACTACAACCAGAGCGAGGCCGGGTCTCACACCTGCCAGTGGATGTGTGGCTGCGACGTGGAACCAGATGGGCGCCTCCTCCGCGGGTACAGTCAGTACGCCTACGACGGCGCCGATTACATCGCCCTGAACGAGGACCTGCGCTCCTGGACCGCGGCGGACACGGCGGCTCAGATCACCCGGCGCAAGTGGGAGGCGGCCGGTGCGGCGGAGGGCTTCAGGAACTACCTGGAGGGCACGTGCGTGGAGTG
Eqca-MHCI*no1:01
ACGCAGTTCGTGCGGTTCGACAGCGACGCCGCGAGTCCGAGGATGGAGCCGCGGGCGCCGTGGATGGAGCAGGAGGGGCCGGAGTATTGGGAAGAGCAGACGCGGAACGTGAAGGAAGCCGCACAGACTTTCCGAGTGAACCTGAACACCCTGCGCGGCTACTACAACCAGAGCGAGGCCGGGTCTCACACCATCCAGGTTATGTTTGGCTGCGACGTGGGGCCGGACGGGCGCCTCCTCCGCGGGTACAGTCAGGACGCCTACGACGGCGCCGATTACATCGCCCTGAACGAGGACCTGCGCTCCTGGACCGCGGCGGACACGGCGGCGCAGATCACCCGACGCAAGTGGGAGGCGGCCGGTGTGGCGGAGCAGCGCAGGAACTACCTGGAGGGCACCTGCGTGGAGTG
Eqca-MHCI*no18:01
ACGCAGTTCGTGCGGTTCGACAGCGACGCCGCGAGTCCGAGGATGGAGCCGCGGGCGCCGTGGATGGAGCAGGAGGGGCCGGAGTATTGGGAGCGGGAGACGCGGAACATGAAGGAAACCGCACAGAATTTCCGAGTGGGCCTGAACAACCTGCGCGGCTACTACAACCAGAGCGAGGCCGGGTCTCACACCTTCCAGTTGATGTACGGCTGCGACGTGAGGCCACACGGGCGCCGCCTCAGCGCATCCTTTCAATACGCCTACGACGGCGCCGATTACATCGCCCTGAACGAGGACCTGCGCTCCTGGACCGCGGCGGACACTGCGGCTCAGATCACCCGGCGCAAGTGGGAGGCGGCCGGAGCGGCGGAGGGCTACAGGAACTACCTGGAGGGCCGGTGCGTGGAGTC
Eqca-MHCI*gb49:02
ACGCAGTTCGTGCGGTTCGACAGCGACGCCGCGAGTCCGAGGATGGAGCCGCGGGCGCCGTGGATGGAGCAGGAGGGGCCGCAGTATTGGGAGCGGGAGACGCGGAGCGTCAAGGACACCGCACAGACTTTCCGAGTGAGCCTGAACACCCTGCGCGGCTACTACAACCAGAGCGGGGCCGGGTCTCACACCATCCAGGTTATGTTTGGCTGCGACGTGAGGCCGGACGGGCGCCTCCTCCGCGGGTACAGTCAGGACGCCTACGACGGCGCCGATTACCTCGCCCTGAACGAGGACCTGCGCTCCTGGACCGCGGCGGACACGGCGGCTCAGATCACCCGGCGCAAGTGGGAGGTGGCCGGAGTGGCGGAGGGCTTCAGGAACTACCTGGAGGGCCGGTGCGTGGAGTG
Eqca-MHCI*gb13:05
AGAAGAGACGCGGAACTACAAGGACATTGCACACAATTTCCGAGTGGAACTTAACGTTTTGCCTGACTACTACAACCTTAGCAAGGCCGGGTCTCACACCTTCCAGTGGATGCATGGTTGCTACGTGGACTCAGACGGGCGCCTCCTCCGTGGATACAGTCAGTTCGCCTATGACGGTGATGACTACCTCACCCTGAACGAGGACCTGCACTCCTGGACCGTGGCAGACATGGCAGCTCAGATCACCCTGCACAAGTGGGAGGCAAGTGGTGTTGTGGAGCGCCACAAGGCCTACGTGAAAGACAAGTGTGTGAAGTG
Eqca-2*001:AM
ACGCAGTTCGTGCGGTTCGACAGCGACGCCGCGAGTCCGAAGGAGGAGCCGCGGGCGCCGTGGATGAAGCAGGAGGGGCCGGAGTATTGGGAGCGGAACACGCGGATCTACAAGGAAGCCGCACAGACTTTCCGAGTGAACCTGAACACCCTGCGCGGCTACTACAACCAGAGCGAGGCCGGGTCTCACACCCTCCAGAGGATGTGTGGCTGCGACTTGGGGCCGGAAGGGCGCCTCCTCCGCGGGTACAGTCAGGACGCCTACGACGGCGCCGATTACATCGCCCTGAACGAGGACCTGCGCTCCTGGACCGCGGCCAACACGGCGGCGCAGATCTCCCGGCGCAAGTGGGAGGCGGCCGGTCATGCGGAGCGCTGG
Eqca-MHCI*no31:01
ACGCACTTCGCGCGGTTCGACAGCGACGCCGCGAGTCCGAAGGAGGAGCCGCTGGCGCCGTGGATGGAGCAGGAGGGGCCGGAGTATTGGGAAGAGCAGACGCGGATCTCCAAGGACACCGCACAGACTTTCCGAGTGGGCCTGAACAACCTGCGCGGCTACTACAACCAGAGCGAGGCCGGGTCTCACACCCTCCAGTTGATGTACGGCTGCGACGTGGGGCCACACGGGCGCCTCCTCCGCGGGTACAGTCAGTCCGCCTACGACGGCGCCGATTACATCGCCCTGAACGAGGACCTGCGCTCCTGGACCGCGGCGGACACGGCGGCGCAGATCACCCGGCGCAAGTGGGAGGCGGCCGGTGAGGCGGAGCGCTGGAGGAACTACCTGGAGGGCCCGTGCGTGGAGTG
Eqca-MHCI*no35:01
ACGCAGTTCGTGCGGTTCGACAGCGACGCCGCGAGTCCGAGGATGGAGCCGCGGGCGCCGTGGATGGAGCAGGAGGGGCCGCAGTATTGGGAAGAGCAGACGCGGCGCGCCAAGGACCACGCACAGACTTTCCGAGTGAACCTGAACACCCTGCGCGGCTACTACAACCAGAGCGAGGCCGGGTCTCACACCCTCCAGAGGATGTCTGGCTGCGACGTGGGGCCACACGGGCGCCTCCTCCGCGGGTACAGTCAGTTTGCCTACGACGGCGCCGATTACATCGCCCTGAACGAGGATCTGCGCGCCTGGACCGCGGCGGACACGGCGGCTCAGATCACCCGACGCAAGTGGGAGGCGGCCGGTAATGCGGAGCGCTGGAGGAACTACCTGGATGGGGAGTGCGTGGAGTG
Eqca-MHCI*no19:01
ACGCAGTTCGTGCGGTTCGACAGCGACGCCGCGAGTCCGAGGATGGAGCCGCGGGCGCCGTGGATGGAGCAGGTGGGGCCGGAGTATTGGGAGCGGAACACGCGGATCGTCAAGGGCACCGCACAGACTGACCGAGTGGACCTGAACACCCTGCGCGGCTACTACAACCAGAGCGAGGCAGGGTCTCACACCATCCAGTACATGTATGGCTGCGACGTGGGGCCAGACGGGCGCCTCCTCCGCGGGTACAGGCAGGACGCCTACGACGGCGCCGATTACATCGCCCTGAACGAGGACCTGCGCTCCTGGACCGCGGCGGACACGGCGGCTCAGATCACCCGGCGCAAGTGGGAGGCGGCCGGAGCGGCGGAGCAGCACAGGAACTACCTGGAGGGCACGTGCGTGGAGTG
Eqca-MHCI*gb12:03
GCGAAGTACGCGGATCTTCAAGGGCACCGCACAGACTTACCGAGTGGACCTGAACACCCTGCGCGGCTACTACAACCAGAGCGAGGCCGGGTCTCACACCCTCCAGGAAATGTATGGCTGCGACGTGGGGCCAGACGGGCGCCTCCTCCGCGGGTACAGGCAGTCCGCCTACGACGGCGCCGATTACCTCGCCCTGAACGAGGACCTGCGCTCCTGGACCGCGGCGGACACTGCGGCTCAGATCACCCGGCGCAAATGGGAGGCGGCCGGAGTGGCGGAGGACTTCAGGAACTACCTGGAGGGCCCGTGCGTGAAGTG
Eqca-MHCI*gb36:02
ACGCAGTTCGTGCGGTTCGACAGCGACGCCGCGAGTCCGAGGATGGAGCCGCGGGCGCCGTGGGTGGAGCAGGAGGGGCCGGAGTATTGGGAGCGGGAGACGCGGCGCGCCAAGGACAACGCACAGACTTTCCGAGTGAGCCTGAACAACCTGCGCGGCTACTACAACCAGAGCGAGGCCGGGTCTCACACCCTCCAGTGGATGTGTGGCTGCGACGTGGAACCAGATGGGCGCCTCCTCCGCGGGTACAGTCAGGACGCCTACGACGGCGCCGATTACATCGCCCTGAACGAGGACCTGCGCTCCTGGACCGCGGCGGACGCGGCGGCTCAGATCACCCGGCGCAAGTGGGAGGCGGCCGGTGCGGCGGAGCATGACAGGAACTACCTGGAGGGCACGTGCGTGGAGTG
Eqca-MHCI*no16:01
GCGGGAGACGCGGAGCGTCAAGGAAGCCGCACAGACTTTCCGAGTGAGCCTGAACACCCTGCGCGGCTACTACAACCAGAGCGGGGCCGGGTCTCACACCATCCAGGTTACGTTTGGCTGCGACGTGAGGCCGGACGGGCGCCTCCTCCGCGGGTACAGTCAGTACGCCTACGACGGCGCCGATTACATCGCCCTGAACGAGGACCTGCGCTCCTGGACCGCGGCGGACACGGCGGCGCAGATCACCCGGCGCAAGTGGGAGGTGGCCGGTGAGGCGGAGATCTACAGAAACTACCTGGAGGGCACGTGCGTGGAGTG
Eqca-7*001:AB
ACGCAGTTCGTGCGGTTCGACAGCGACGCCGCGAGTCCGAGGATGGAGCCGCGGGCGCCGTGGATGGAGCAGGAGGGGCCGGAGTATTGGGAGGAGAACACGCAGACCATCAAGAGCACCGCACAGAATTTCCGAGTGGGCTTGAACACCCTGCGCGGCTACTACAACCAGAGCGAGGCCGGGTCTCACACTTACCAGTGGCTTTGTGGCTGCGACGTGAGGCCGGACGGGCACCTCCTCCGCGGGTACAGTCAGTACGCCTACGACGGCGCCGATTACATCGCCCTGAACGAGGACCTGCGCTCCTGGACCGCGGCGGACACGGCGGCTCAGATCACCCGGCACAAGTGGGAGGCGGCCGGTGTGGCAGAGCAAGACAGGGCCTACCTGGATGGGAAGTGCGTGGTGTG
Eqca-MHCI*gb1:02:02
ACGCAGTTCGTGCGGTTCGACAGCGACGCCGCGAGTCCGAGGATGGAGCCGCGGGCACCGTGGGTGGAGCAGGAGAGGCCGGAGTATTGGGAGCGGGAGACGCGGACCGCCAAGGGCAACGCACAGACTTTCCGAGTGAGCCTGAACAACCTGCGCGGCTACTACAACCAGAGCGAGGCAGGGTCTCACACCCTCCAGTGGATGTCTGGCTGCGACGTGGGGCCGGACGGGCGCCTCCTCCGCGGGTACAGTCAGGACGCCTACGACGGCGCCGATTACATCGCCCTGAACGAGGACCTGCGCTCCTGGACCGCGGCGGACACTGCGGCTCAGATCTCCCGGCGCAAGTGGGAGGCGGCCGGAGCGGCGGAGGGCTACAGGAACTACCTGGAGGGCCCGTGCGTGAAGTG
Eqca-MHCI*no28:01
ACGCAGTTCGTGCGGTTCGACAGCGACGCCGCGAGTCCGAAGGAGGAGCCGCTGGCGCCGTGGATGGAGCAGGAGGGGCCGGAGTATTGGGAGCGGAACACGCGGATCTGCAAGGAAGCCGCACAGACTTTACGAGTGAGCCTGAACAACCTGCGCGGCTACTACAACCAGAGCGAGGCCGGGTCTCACACCCTCCAGTGGATGTATGGCTGCGACGTGAGGCCGGACGGGCGCCTCCTCCGCGGGTACAGGCAGTACGCCTACGACGGCGCCGATTACATCGCCCTGAACGAGGACCTGCGCTCCTGGACCGCGGCGGACACGGCGGCGCAGATCACCCGGCGCAAGTGGGAGGCGGCCGGAGCGGCGGAGCAAGAAAGGAACTACCTGGAGGGCACGTGCGTGGAGTG
Eqca-MHCI*gb34:02
ACGCAGTTCGTGCGGTTCGACAGCGACGCCGCGAGTCCGAGGATGGAGCCGCGGGCGCCGTGGATGGAGCAGGAGGGGCCGGAGTATTGGGAAGAGGAGACGCGGATCGTCAAGGGCAACGCACAGATTGACCGAGTGGACCTGAACACCCTGCGCGGCTACTACAACCAGAGCGAGGCAGGGTCTCACACCATCCAGTACATGTATGGCTGCGACGTGGGGCCAGACGGGCGCCTCCTCCGCGGGTACAGGCAGGACGCCTACGACGGCGCCGATTACATCGCCCTGAACGAGGACCTGCGCTCCTGGACCGCGGCGGACACGGCGGCTCAGATCACCCGGCGCAAGTGGGAGGCGGCTGGTGTGGCGGAGCGCTTCAGGAACTACCTGGAGGGCCCGTGCGTGAAGTG
Eqca-MHCI*no15:01
ACGCAGTTCGTGCGGTTCGACAGCGACGCCGCGAGTCCGAGGATGGAGCCGCGGGCGCCGTGGATGGAGCAGGAGGGGCCGGAGTATTGGGAGCGGGAGACGCGGAGCGTCAAGGACACCGCACAGACTTTCCGAGGGAACCTGCGGACCGCGCTCAGCTACTACAACCAGAGCGAGGCCGGGTCTCACACCGTCCAGTGGATGTTTGGCTGCGACGTGAGGCCGGACGGGCGTCTCCTCCGCGGGTACAGTCAGTACGCCTACGACGGCGCCGATTACATCGCCCTGAACGAGGACCTGCGCTCCTGGACCGCGGCGGACACGGCGGCGCAGATCACCCGGCGCAAGTGGGAGGCGGCCGGTGAGGCGGAGCAGCACAGGAACTACCTGGAGGGCCGGTGCGTGGAGTG
Eqca-MHCI*no1:02
ACGCAGTTCGTGCGGTTCGACAGCGACGCCGCGAGTCCGAGGATGGAGCCGCGGGCGCCGTGGATGGAGCAGGAGGGGCCGGAGTATTGGGAAGAGCAGACGCGGAACGTGAAGGAAACCGCACAGACTTTCCGAGTGAACCTGAACACCCTGCGCGGCTACTACAACCAGAGCGAGGCCGGGTCTCACACCATCCAGGTTATGTTTGGCTGCGACGTGGGGCCGGACGGGCGCCTCCTCCGCGGGTACAGTCAGGACGCCTACGACGGCGCCGATTACATCGCCCTGAACGAGGACCTGCGCTCCTGGACCGCGGCGGACACGGCGGCGCAGATCACCCGACGCAAGTGGGAGGCGGCCGGTGTGGCGGAGCAGCGCAGGAACTACCTGGAGGGCCGGTGCGTGGAGTG
Eqca-MHCI*gb43:01:01
ACGCACTTCGCGCGGTTCGACAGCGACGCCGCGAGTCCGAAGGATGAGCCGCTGGCGCCGTGGATGGAGCACGTGGGGCCGGAGTATTGGGAGCGGGAGACGCGGATCTCCAAGGAAGCCGCACAGACTTTCCGAGTGAACCTGAACACCCTGCGCGGCTACTACAACCAGAGCGAGGCCGGGTCTCACACCCTCCAGTTGATGTACGGCTGCGACGTGGGGCCACACGGGCGCCTCCTCCGCGGGTACAGTCAGTACGCCTACGACGGCGCCGATTACATCGCCCTGAACGAGGACCTGCGCTCCTGGACCGCGGCGGACACTGCGGCGCAGATCTCCCGGCGCAAGTTGGAGGCGGCTGGTGTGGCGGAGAAAGAAAGGAACTACCTGGAGGGCACGTGCGTGGAGTG
Eqca-MHCI*no21:01
ACGCAGTTCGTGCGGTTCGACAGCGACGCCGCGAGTCCGAGGATGGAGCCGCGGGCGCGGTGGATGGAGCACGTGGGGCCGGAGTATTGGGAGCGGAACACGCGGAACATAAAGGAAGCCACACAGAATTTCCGAGTGGGCCTGAACACCCTGCGCGGCTACTACAACCAGAGCGAGGCCGGGTCTCACACCCTCCAGTGGATGTATGGCTGCGACGTGGGGCCGGACGGGCGCCTCCTCCGCGGGTACAGTCAGTCCGCCTACGACGGCGCCGATTACATCGCCCTGAACGAGGACCTGCGCTCCTGGACCGCGGCGGACGCGGCGGCTCAGATCACCCGGCGCAAGAGGGAGGAGGCCGGTGAGGCGGAGGGCTTCAGGAACTACCTGGAGGGCACGTGCGTGGAGTG
Eqca-MHCI*no3:02
GATGAGCACGCGGAACGCCAAGGGCAACGCACAGACTTTCCGAGTGGACCTGAACACCCTGCGCGGCTACTACAACCAGAGCGAGGCCGGGTCTCACACCGTCCAGTGGATGTATGGCTGCGACGTGGGGCCGGACGGGCGTCTCCTCCGCGGGTACAGTCAGTTCGCTTACGACGGCGCCGATTACATCGCCCTGAACGAGGACCTGCGCTCCTGGACCGCGGCGGACGCGGCGGCTCAGATCACCCGACGCAAGTGGGAGGCGGCCGGAGCGGCGGAGCAAGAAAGGAACTTCCTGGAGGGCCCGTGCGTGAAGTG
Eqca-2*001:AJ
ACGCAGTTCGTGCGGTTCGACAGCGACGCCGCGAGTCCGAAGGAGGAGCCGCGGGCGCCGTGGATGAAGCAGGAGGGGCCGGAGTATTGGGAGCGGAACACGCGGATCTACAAGGAAGCCGCACAGACTTTCCGAGTGAACCTGAACACCCTGCGCGGCTACTACAACCAGAGCGAGGCCGGGTCTCACACCCTCCAGAGGATGTGTGGCTGCGACTTGGGGCCGGACGGGCGCCTCCTCCGCGGGTACAGTCAGGACGCCTACGACGGCGCCGATTACCTCGCCCTGAACGAGGACCTGCGCTCCTGGACCGCGGCCAACACGGCGGCGCAGATCTCCCGGCGCAAGTGGGAGGCGGCCGGTCATGCGGAGCGCTGGAGGAACTACCTGGAGGGCAGGTGCGTGGAGTG
Eqca-3*001:AD
GCAGCAGACGCGGGACGCCAAGGGCCACGCACGGAATTTCCGAGTGAACCTGAACAACCTGCGCGGCTACTACAACCAGAGCGAGGCCGGGTCTCACACCCTCCAGTGGACACATGGTTGCGACATGGGGCTGGACCGGCGCCTCCTCCGCGGGTACAGTCAGTACGCCTACGACGGCGCCGATTACATCGCCCTGAACGAGGACCTGCGCTCCTGGACCGCGGCGGACACGGCGGCTCAGATCACCCGGCGCAAGTGGGAGGTGGCCGGTGAGGCGGAGCATGACAGGAACTACCTAGAGGGCACGTGCGTGGAGTG
Eqca-3*001:AC
GCAGCAGACGCGGGACGCCAAGGGCCACGCACGGAATTTCCGAGTGAACCTGAACAACCTGCGCGGCTACTACAACCAGAGCGAGGCCGGGTCTCACACCCTCCAGTGGACACATGGTTGCGACATGGGGCCGGACGGGCGCCTCCTCCGCGGGTACAGTCAGTACGCCTACGACGGCGCCGATTACATCGCCCTGAACGAGGACCTGCGCTCCTGGACCGCGGCGGACACGGCGGCTCAGATCACCCGGCGCAAGTGGGAGGTGGCCGGTGAGGCGGAGCATGACAGGAACTACCTAGAGGGCACGTGCGTGGAGTG
Eqca-MHCI*no34:01
ACGCAGTTCGTGCGGTTCGACAGCGACGCCGCGAGTCCGAGGATGGAGCCGCGGGCGCCGTGGATGGAGCAGGAGGGGCCGGAGTATTGGGAAGAGCAGACGCGGGGCATCAAGGACACTGCACAGACTTACCGAGTGAACCTGCGGACCGCGCTCGGCTACTACAACCAGAGCGAGGCCGGGTCTCACACCTTCCAGGTTATGTATGGCTGCAACGTGAGGCCGGACGGGCGCCTCCTCCGCGGGTACACTCAGTTCGCCTATGACGGCGCCGATTACATCGCCCTGAACGAGGACCTGCGCTCCTGGACCGCGGCGGACACGGCGGCTCAGATCACCCGGCGCAAGTGGGAGGCGGCCGGTGAGGCAGAGGGCCTCAGGAACTACCTGGAGGGGGAGTGCGTGGAGTG
Eqca-MHCI*gb49:04
ACGCAGTTCGTGCGGTTCGACAGCGACGCCGCGAGTCCGAGGATGGAGCCGCGGGCGCCGTGGATGGAGCAGGAGGGGCCGCAGTATTGGGAGCGGGAGACGCGGAGCGTCAAGGAAGCCGCACAGACTTTCCGAGTGAGCCTGAACACCCTGCGCGGCTACTACAACCAGAGCGGGGCCGGGTCTCACACCATCCAGGTTATGTTTGGCTGCGACGTGAGGCCGGACGGGCGCCTCCTCCGCGGGTACAGTCAGGACGCCTACGACGGCGCCGATTACCTCGCCCTGAACGAGGACCTGCGCTCCTGGACCGCGGCGGACACGGCGGCTCAGATCACCCGGCGCAAGTGGGAGGTGGCCGGAGTGGCGGAGGGCTTCAGGAACTACCTGGAGGGCCGGTGCGTGGAGTG
Eqca-MHCI*no22:01
GCGGAACACGCGGACCGCCAAGGACACCGCACAGACTTTCCGAGTGAACCTGAACAACCTGCGCGGCTACTACAACCAGAGTGAGGCCGGGTCTCACACCCTCCAGCGCATGTATGGCTGCGACGTGAGGCCGGACGGGCGCCTCCTCCGCGGGTACAGTCAGTACGCCTACGACGGCGCCGATTACCTCGCCCTGAACGAGGACCTGCGCGCCTGGACCGCGGCGGACACGGCGGCTCAGATCTCCCGGCGCAAGTTGGAGGCGGCCGGTGCGGCGGAGGGCTTCAGAAACTACGTGGAGGGCACGTGCGTGGAGTG
Eqca-MHCI*no5:01
ACGCAATTCGTGCGGTTCGACAGCGACGCCGCGAGTCCGAGGATGGAGCCGCGGGCGCCGTGGGTGGAGCAGGAGGGGCCGCAGTATTGGGAGCGGGAGACGCGGATCATGAAGGAAGCCGCACAGAATTTCCGAGTGGGCCTGAACAACCTGCGCGGCTACTACAACCAGAGCGAGGCCGGGTCTCACACCTACCAGTTGATGTACGGCTGCGAATTGGGGCCCGACCAGAGCCTCCTCCGCGGGTATGAACAGTTCGCCTACGACGGCGCCGATTACATCGCCCTGAACGAGGACCTGCGCTCCTGGACCGCGGCGGACATGGAGGCTCACATCACCCGGCGCAAGTGGGAGGCGGCCGGTGCGGCTGAGCAGCACAGGAACTACCTGGAGGGCACGTGCGTGGAGTG
Eqca-MHCI*no17:01
ACGCAGTTCGTGCGGTTCGACAGCGACGCCGCGAGTCCGAGGATGGAGCCGCGGGCGCCGTGGGTGGAGCAGGAGGGGCCGGAGTATTGGGAGCTGAACACGCAGCGCGCCAAGGAAACCGCACAGACTTTCCGAGTGAGCCTGAACAACCTGCGCGGCTACTACAACCAGAGCGAGGCCGGGTCTCACACCCTCCAGGACATGTATGGCTGCGACGTGGGGCCGGACGGGCGCCTCCTCCGCGGGTACAGTCAGTTTGCCTACGACGGCGCCGATTACCTCGCCCTGAACGAGGACCTGCGCTCCTGGACCGCGGCGGACACGGCGGCTCAGATCTCCCGGCGCAAGTTGGAGGCGGCCGGTGAGGCGGAGCATGACAGGAACTACCTGGAGGGCACGTGCGTGGAGTG
Eqca-MHCI*no4:01
ACGCAGTTGGAGCGGTTCGACAGCGACGCCGCGAGTCCGAGGGCGGAGCCGCGGGCGCCGTGGGTGGAGCAGGTGGGGCCGGAGTATTGGGAGATGAGCACGCGGAACGCCAAGGCCACCGCACAGACTTTCCGAGTGAACCTGAACAACCTGCGCGGCTACTACAACCAGAGCGAGGCCGGGTCTCACACCTTCCAGTGGATGTCTGGCTGCGACGTGGGGCCGGACGGGCGCCTCCTCCGCGGGTACTGGCAGTTCGCCTACGACGGCGCCGATTACATCGCCCTGAACGAGGACCTGCGCTCCTGGACCGCGGCGGACGCGGCGGCTCAGATCACCCGGCGCAAGTGGGAGGCGGCCGGTGTGGCGGAGCATGAGAGGAACTCCCTGGAGGGCACGTGCGTGGAGTG
Eqca-MHCI*no6:01
ACGCAGTTCGTGCGGTTCGACAGCGACGCCGCGAGTCCGAGGATGGAGCCGCGGGCGCCGTGGGTGGAGCAGGAGGGGCCGGAGTATTGGGAGCGGGAGACGCGGACCGCCAAGGGCAACGCACAGACTTTCCGAGTGAGCCTGAACAATCTGCGCGGCTACTACAACCAGAGCGAGGCAGGGTCTCACACCCTCCAGTGGATGTCTGGCTGCGACGTGGGGCCGGACGGGCGCCTCCTCCGCGGGTACAGTCAGGACGCCTACGACGGCGCCGATTACATCGCCCTGAACGAGGACCTGCGCTCCTGGACCGCGGCGGACACTGCGGCTCAGATCTCCCGGCGCAAGTGGGAGGCGGCCGGAGCGGCGGAGTATGACAGGAACTACCTGGAGGGCACGTGCGTGGAGTG
Eqca-MHCI*gb8:03
GCGGGAGACGCGGAACATGAAGGAAACCGCACAGAATTTCCGAGTGGGCCTGAACACCCTGCGCGGCTACTACAACCAGAGCGAGGCCGGGTCTCACACTCTCCAGGTTGTGTTTGGCTGCGACGTGGGGTCGGACAGGCGCCTCCTCCGCGGGTACTGGCAGTACGCCTACGACGGCGCCGATTACATCGCCCTGAACGAGGACCTGCGCTCCTGGACCGCGGCGGACATGGAGGCTCAGATCACCCGGCGCAAGTGGGAGGCGGCCGGAGCGGCGGCGGACTTCAGGAAGTACCTGGAGGGCCGGTGCGTGGAGTC
Eqca-MHCI*gb1:05
ACGCAGTTCGTGCGGTTCGACAGCGACGCCGCGAGTCCGAGGATGGAGCCGCGGGCGCCGTGGGTGGAGCAGGAGAGGCCGGAGTATTGGGAGCGGGAGACGCGGACCGCCAAGGGCAACGCACAGACTTTCCGAGTGAGCCTGAACAACCTGCGCGGCTACTACAACCAGAGCGAGGCAGGGTCTCACACCCTCCAGTGGATGTCTGGCTGCGACGTGGGGCCGGACGGGCGCCTCCTCCGCGGGTACAGTCAGGACGCCTACGACGGCGCCGATTACATCGCCCTGAACGAGGACCTGCGCTCCTGGACCGCGGCGGACACTGCGGCTCAGATCTCCCGGCGCAAGTTGGAGGCGGCCGGAGCGGCGGAGAGCTACAGGAACTACCTGGAGGGCCCGTGCGTGAAGTG
Eqca-MHCI*no13:01
ACGCAGTTCGTGCGGTTCGACAGCGACGCCGCGAGTCCGAGGATGGAGCCGCGGGCGCCGTGGATGGAGCAGGAGGGGCCGCAGTATTGGGAGCGGGAGACGCGGAGCGTCAAGGACACCGCACAGACTTTCCGAGTGAACCTGAACAACCTGCGCGGCTACTACAACCAGAGCGAGGCCGGGTCTCACACCTTCCAGTGGATGTGTGGCTGCGACGTGAGGCCGGACGGGCCCCTCTTCCGCGGGTACAGTCAGTACGCCTACGACGGCGCCGATTACATCGCTCTGAACGAGGACCTGCGCTCCTGGACCGCGGCGGACGCGGCGGCTCAGATCACCCGGCGCAAGTGGGAGGCGGCCGGAGTGGCGGAGCATGACAGGAACTACCTGGAGGGCACCTGCGTGGAGTG
Eqca-MHCI*no7:01
ACGCAGTTCGTGCGGTTCGACAGCGACGCCGCGAGTCCGAGGATGGAGCCGCGGGCGCCGTGGATGGAGCAGGAGGGGCCGGAGTATTGGGAAGAACAGACGCGGAACATGAAGGAAGCCACACAGACTTTCCGAGGGAACCTGCGGACCGCGCTCAGCTACTACAACCAGAGCGAGGCCGGGTCTCACACCATCCAGGTTATGGTTGGCTGCGACGTGAGGCCGGACGGGCGCCTCCTCCGCGGGTACAGTCAGTACGCCTACGACGGCGCCGATTACATCGCCCTGAACGAGGACCTGCGCTCCTGGACCGCGGCGGACACGGCGGCTCAGATCACCCGGCGCAAGTGGGAGGTGGCCGGTGAGGCGGAGCATGACAGGAACTACCTGGAGGGCACGTGCGTGGAGTC
Eqca-MHCI*gb1:01:01
ACGCAGTTCGTGCGGTTCGACAGCGACGCCGCGATTCCGAGGATGGAGCCGCGGGCGCCGTGGGTGGAGCAGGAGAGGCCGGAGTATTGGGAGCGGGAGACGCGGACCGCCAAGGGCAACGCACAGACTTTCCGAGTGAGCCTGAACAACCTGCGCGGCTACTACAACCAGAGCGAGGCAGGGTCTCACACCCTCCAGTGGATGTCTGGCTGCGACGTGGGGCCGGACGGGCGCCTCCTCCGCGGGTACAGTCAGGACGCCTACGACGGCGCCGATTACATCGCCCTGAACGAGGACCTGCGCTCCTGGACCGCGGCGGACACTGCGGCTCAGATCTCCCGGCGCAAGTGGGAGGCGGCCGGAGCGGCGGAGGGCTACAGGAACTACTTGGAGGGCCCGTGCGTGAAGTG
Eqca-MHCI*gb8:05
GCGGGAGACGCGGAACATGAAGGAAACCGCACAGAATTTCCGAGTGGACCTGAACACCCTGCGCGGCTACTACAACCAGAGCGAGGCCGGGTCTCACACTCTCCAGGTTGTGTTTGGCTGCGACGTGGGGTCGGACAGGCGCCTCCTCCGCGGGTACTGGCAGTACGCCTACGACGGCGCCGATTACATCGCCCTGAACGAGGACCTGCGCTCCTGGACCGCGGCGGACATGGAGGCTCAGATCACCCGGCGCAAGTGGGAGGCGGCCGGAGCGGCGGAGGACTTCAGGAAGTACCTGGAGGGCACGTGCGTGGAGTG
Eqca-MHCI*no32:01
GCGGGAGACGCGGAACATGAAGGAAGCCGCACAGACTTTCCGAGAGAACCTGCGGATCGCGCTCGGCTACTACAACCAGAGCGAGGCCGGGTCTCACACTCTCCAGGTTGTGTTTGGCTGCGACGTGGGGCCGGACGGGCGCCTCCTCCGCGGGTATGAACAGTTCGCCTACGACGGCGCCGATTACATCGCCCTGAACGAGGACCTGCGCTCCTGGACCGCGGCGGACATGGAGGCTCAGATCACCCGGCGCAAGTGGGAGGCGGCCGGTGCTGCGGAGCAGCACAGGAAGTACCTGGAGGGCACGTGCGTGGAGTG
Eqca-3*001:AB
GCAGCAGACGCGGGACGCCAAGGGCCACGCACGGAATTTCCGAGTGAACCTGAACAACCTGCGCGGCTACTACAACCAGAGCGAGGCCGGGTCTCACACCCTCCAGTGGACACATGGTTGCGACATGGGGCCGGACGGGCGCCTCCTCCGCGGGTACAGTCACTACGCCTACGACGGCGCCGATTACATCGCCCTGAACGAGGACCTGCGCTCCTGGACCGCGGCGGACACGGCGGCTCAGATCACCCGGCGCAAGTGGGAGGTGGCCGGTGAGGCGGAGCATGACAGGAACTACCTAGAGGGCACGTGCGTGGAGTG
Eqca-MHCI*no29:01
ACGCAGTTCGTGCGGTTCGACAGCGACGCCGAGAATCCGAAGAAGGAGCCGCGGGCGCCGTGGATGGAGAAGGAGGGGCCGGAGTATTGGGAGCGGGAGACGCGGATCTCCAGGGACAACGCACAGACTTACCGAGTGAGCCTGAACAACCTGCGCGGCTACTACAACCAGAGCGAGGCCGGGTCTCACACCTTCCAGAGGATGTATGGCTGCGAAGTGGGGCCGGACGGGCGCCTCCTCCGCGGGTACAGTCAGTTCGCTTACGACGGCGACGATTACATCGCCCTGAACGAGGACCTGCGCTCCTGGACCGCGGCGGACACGGCGGCTCAGATCACCCGGCGCAAGTGGGAGGCGGCCGGTGTGGCGGAGGGCTTCAGGAACTACCTGGAGGGCCGGTGCGTGGAGTG
Eqca-MHCI*gb1:03
ACGCAGTTCGTGCGGTTCGACAGCGACGCCGCGAGTCCGAGGATGGAGCCGCGGGCGCCGTGGGTGGAGCAGGAGAGGCCGGAGTATTGGGAGCGGGAGACGCGGACCGCCAAGGGCAACGCACAGACTTTCCGAGTGAGCCTGAACAACCTGCGCGGCTACTACAACCAGAGCGAGGCAGGGTCTCACACCCTCCAGTGGATGTGTGGCTGCGACTTGGGGCCGGACGGGCGCCTCCTCCGCGGGTACAGTCAGGACGCCTACGACGGCGCCGATTACATCGCCCTGAACGAGGACCTGCGCTCCTGGACCGCGGCGGACACTGCGGCTCAGATCTCCCGGCGCAAGTGGGAGGCGGCCGGAGCGGCGGAGGGCTACAGGAACTACCTGGAGGGCCCGTGCGTGAAGTG
Eqca-MHCI*no25:01
ACGCAGTTCGTGCGGTTCGACAGCGACGCCGCGAGTCCGAGGATGGAGCCGCGGGCGCCGTGGATGGAGCAGGAGGGGCCGGAGTATTGGGAGCGGGAGACGCGGAACATGAAGGAAGCCACACAGACTTTCCGAGTGAACCTGAACAACCTGCGCGGCTACTACAACCAGAGCGAGGCCGGGTCTCACACCCTCCAGTTGATGTACGGCTGCGACGTGAGGCCACACGGGCGCCGCCTCAGCTCATCCTTTCAATACGCCTACGACGGCGCCGATTACATCGCCCTGAACGAGGACCTGCGCTCCTGGACCGCGGCGGACACGGCGGCGCAGATCTCCCGGCGCAAGTTGGAGGCGGCTGGTGAGGCGGAGCGCTGGAGGAACTACCTGGAGGGCACGTGCGTGGAGTG
Eqca-2*001:AI
ACGCAGTTCGTGCGGTTCGACAGCGACGCCGCGAGTCCGAAGGAGGAGCCGCGGGCGCCGTGGATGAAGCAGGAGGGGCCGGAGTATTGGGAGCGGAACACGCGGATCTACAAGGAAGCCGCACAGACTTTCCGAGTGAACCTGAACACCCTGCGCGGCTACTACAACCAGAGCGAGGCCGGGTCTCACACCCTCCAGAGGATGTGTGGCTGCGACTTGGGGCTGGACGGGCGCCTCCTCCGCGGGTACAGTCAGGACGCCTACGACGGCACCGATTACCTCGCCCTGAACGAGGACCTGCGCTCCTGGACCGCGGCCAACACGGCGGCGCAGATCTCCCGGCGCAAGTGGGAGGCGGCCGGTCATGCGGAGCGCTGG
Eqca-MHCI*no3:01
GATGAGCACGCGGAACGCCAAGGGCAACGCACAGACTTTCCGAGTGGACCTGAACACCCTGCGCGGCTACTACAACCAGAGCGAGGCCGGGTCTCACACCTTCCAGTGGATGTATGGCTGCGACGTGGGGCCGGACGGGCGTCTCCTCCGCGGGTACAGTCAGTTCGCTTACGACGGCGCCGATTACATCGCCCTGAACGAGGACCTGCGCTCCTGGACCGCGGCGGACGCGGCGGCTCAGATCACCCGACGCAAGTGGGAGGCGGCCGGAGCGGCGGAGCATGACAGGAACTTCCTGGAGGGCCCGTGCGTGAAGTG
Eqca-1*002:AA
ACGCAGTTCGTGCGGTTCGACAGCGACGCCGAGAATCCAAAGGAGGAACCGCGGGCGCCGTGGATGGAGCAGGAGGGGCCGGAGTATTGGGAAGAGAACACGCGGCGCGCCAAGGGCCACGCACAGACTTCCCGAGTGAACCTGAACACCCTGCGCGGCTACTACAACCAGAGCGAGTCCGGGTCTCACACCTACCAGGAAATGTATGGCTGCGACGTGGGGTCGGACAGGCGCCTCCTCCGCGGGTACAGGCAGTCCGCCTACGACGGCGCCGATTACATCGCCCTGAACGAGGACCTGCGCTCCTGGACCGCGGCGGACGCGGCGGCGCAGATCACCCGGCGCAAGTTGGAGGCGGCCGGTGTGGCGGAGCAGCGCAGGAACTACCTGGAGGGGGAGTGCGTGGAGTG
Eqca-7*001:AA
ACGCAGTTCGTGCGGTTCGACAGCGACGCCGCGAGTCCGAGGATGGAGCCGCGGGCGCCGTGGATGGAGCAGGAGGGGCCGGAATATTGGGAGGAGAACACGCAGACCATCAAGAGCACCGCACAGAATTTCCGAGTGAGCTTGAACACCCTGCGCGGCTACTACAACCAGAGCGAGGCCGGGTCTCACACTTACCAGTGGCTTTGTGGCTGCGACTTGAGGCCGGACGGGCACCTCCTCCGCGGGTACAGTCAGTACGCCTACGACGGCGCCGATTACATCGCCCTGAACGAGGACCTGCGCTCCTGGACCGCGGCGGACACGGCGGCTCAGATCACCCGGCGCAAGTGGGAGGCGGCCGGTGTGGCAGAGCAAGACAGGGCCTACCTGGATGGGAAGTGCGTGGTGTG
Eqca-MHCI*no2:01
ACGCAGTTCGTGCGGTTCGACAGCGACGCCGAGAATCCGAAGGAGGAGCCGCGGGCGCCGTGGATGGAGCAGGAGGGGCCGGAGTATTGGGAGCGGAACACGCGGATCTACAAGGACACAGCACAGACTTACCGAGAGAACCTGCGGATCGCGCTCGGCTACTACAACCAGAGCGAGGCCGGGTCTCACACCATCCAGAGGATGTATGGCTGCGACGTGGGGCCGGACGGGCGCCTCCTCCGCGGGTACAGTCAGGACGCCTACGACGGCGCCGATTACATCGCCCTGAACGAGGACCTGCGCTCCTGGACCGCGGCGGACGCGGCGGCGCAGATCACCCGGCGCAAGTGGGAGGCGGCCGGAGTGGCGGAGCATGACAGGAACTACCTGGAGGGCACGTGCGTGGAGTG
Eqca-4*001:AB
ACGCAGTTCGAGCGGTTCGACAGCGACGCCGCGAGTCCGAGGGCGGAGCCGCGGGCGCCGTGGATGGAGCAGTTGGGGCCGGAGTATTGGGAGATGAGCACACGGAACGCCAATGGCAGCGCACAGACTTTCCGAGTGAACCTGAACACCCTGCGCGGCTACTACAACCAGAGCGAGGCCGGGTCTCACACCATCCAGGAAATGTATGGCTGCGACGTGGGGCCGGACGGGCGCCTCCTCCGCGGGTACAGTCAGTTCGCCTACGATGGCGCCGATTACATCGCCCTGAACGAGGACCTGCGCTCCTGGACCGCGGCGGACGCGGCGGCTCAGATCACCAGGCGCAAGTGGGAGACGGCCGGTGAGGCGGAGGACTGG
Eqca-2*001:AL
ACGCAGTTCGTGCGGTTCGACAGCGACGCCGCGAGTCCGAAGGAGGAGCCGCGGGCGCCGTGGATGAAGCAGGAGGGGCCGGAGTATTGGGAGCGGAACACGCGGATCTACAAGGAAGCCGCACAGACTTTCCGAGTGAACCTGAACACCCTGCGCGGCTACTACAACCAGAGCGAGGCCGGGTCTCACACCCTCCAGAGGATGTGTGGCTGCGACTTGGGGCCGGACGGGCGCCTCCTCCGCGGGTACAGTCAGGACGCCTACGACGGCGCCGATTACATCGCCCTGAACGAGGACCTGCGCTCCTGGACCGCGGCGGACACGGCGGCGCAGATCTCCCGGCGCAAGTGGGAGGCGGCCGGTCATGCGGAGCGCTGG
Eqca-MHCI*no20:01
GCTGAACACGCAGCGCGCCAAGGACACCGCACAGACTTTCCGAGTGAGCCTGAACAACCTGCGCGGCTACTACAACCAGAGCGAGGCCGGGTCTCACACCCTCCAGTGGATGTCTGGCTGCGACGTGGGGCCACACGGGCGCCTCCTCCGCGGGTACTGGCAGTACGCCTACGACGGCGCCGATTACCTCGCCCTGAACGAGGACCTGCGCTCCTGGACCGCGGCGGACACGGCGGCTCAGATCTCCCGGCGCAAGTTGGAGGCGGCCGGTGAGGCGGAGCATGACAGGAACTACCTGAAGGGCACGTGCGTGGAGTG
Eqca-MHCI*no26:01
ACGCAGTTCGTGCGGTTCGACAGCGACGCCGCGAGTCCGAGGATGGAGCCGCGGGCGCCGTGGATGGAGCACGTGGGGCCGGAGTATTGGGAGCGGAACACGCGGATCTCCAAGGGCAACGCACAGGCTTTCCGAGTGAGCCTGAACAACCTGCGCGGCTACTACAACCAGAGCGAGGCCGGGTCTCACACCCTCCAGTGGATGTGTGGCTGCGACGTGGAACCAGACGGGCGCCTCCTCCGCGGGTACAGTCAGTTTGCCTACGACGGCGCCGATTACATCGCCCTGAACGCGGACCTGCGCTCCTGGACCGCGGCGGACACGGCGGCTCAGATCACCCGGCGCAAGTGGGAGGCGGCCGGAGCGGCGGAGCAGGACAGGAACTACCTGGAGGGCACGTGCGTGGAGTG
Eqca-MHCI*no10:01
ACGCAGTTCGTGCGGTTCGACAGCGACGCCGCGAGTCCGAGGATGGAGCCGCGGGCGCCGTGGGTGGAGCAGGAGGGGCCGGAGTATTGGGAGCGGGAGACGCGGAACATGAAGGAAGCCACACAGAATTTCCGAGTGGGCCTGAACACCCTGCGCGGCTACTACAACCAGAGCGAGGCCGGGTCTCACACCCTCCAGAGGATGTATGGCTGCGACGTGGGGCCGGACGGGCGCCTCCTCCGCGGGTACAGTCAGTACGCCTATGACGGCGCCGATTACATCGCCCTGAACGAGGACCTGCGCTCCTGGACCGCGGCGGACGCGGCGGCGCAGATCACCCGGCGCAAGAGGGAGGAGGCCGGTGAGGCGGAGTATGACAGGAACTACCTGGAGGGCACGTGCGTGGAGTG
Eqca-MHCI*no2:02
ACGCAGTTCGTGCGGTTCGACAGCGACGCCGAGAATCCGAAGGAGGAGCCGCGGGCGCCGTGGATGGAGCAGGAGGGGCCGGAGTATTGGGAGCGGAACACGCGGATCTACAAGGACACAGCACAGACTTACCGAGAGAACCTGCGGATCGCGCTCGGCTACTACAACCAGAGCGAGGCCGGGTCTCACACCCTCCAGTGGATGTATGGCTGCGACGTGGGGCCGGACGGGCGCCTCCTCCGCGGGTACAGTCAGGACGCCTACGACGGCGCCGATTACATCGCCCTGAACGAGGACCTGCGCTCCTGGACCGCGGCGGACGCGGCGGCGCAGATCACCCGGCGCAAGTGGGAGGCGGCCGGAGTGGCGGAGCATGACAGGAACTACCTGGAGGGCACGTGCGTGGAGTC
Eqca-3*001:AA:01
GCAGCAGACGCGGGACGCCAAGGGCCACGCACGGAATTTCCGAGTGAACCTGAACAACCTGCGCGGCTACTACAACCAGAGCGAGGCCGGGTCTCACACCCTCCAGTGGACACATGGTTGCGACATGGGGCCGGACCGGCGCCTCCTCCGCGGGTACAGTCAGTACGCCTACGACGGCGCCGATTACATCGCCCTGAATGAGGACCTGCGCTCCTGGACCGCGGCGGACACGGCGGCTCAGATCACCAGGCGCAAGTGGGAGGTGGCCGGTGAGGCGGAGCATGACAGGAACTACCTAGAGGGCACGTGCGTGGAGTG
Eqca-MHCI*no36:01
ACGCAGTTCGTGCGGTTCGACAGCGACGCCGCGAGTCCGAGGATGGAGCCGCGGGCGCCGTGGATGGAGCAGGAGGGGCCTGAGTATTGGGAAGAGCAGACGCAGGGCATCAAGAGCACCGCACAGTATTTCCGAGAGGGCTTGAACAAGCTGCGCGGCTACTACAACCAGAGCGAGGCCGGGTCTCACACCCTCCAGCGCATGTATGGCTGCGACGTGGGGCCGCACGGGCGCGTTCTCCGCGGGTACAGTCAGTACGCCTACGACGGCGCCGATTACCTCGCCCTGAAGGAGGACCTGCGCTCCTGGACCGCGGCGGACGCGGCGGCTCAGATCACCCGGCGCAAGTGGGAGGAGGACGGTGTGGCGGAGAGCTGGAGGAACTACCTGGATGGGGAGTGCGTGGAGTG
Eqca-MHCI*no27:01
ACGCAGTTCGTGCGGTTCGACAGCGACGCCGAGAATCCAAAGGAGGAACCGCGGGCGCCGTGGATGGAGCAGGAGGGGCCGGAGTATTGGGAGCGGAACACGCGGACCGCCAAGGAAGCCGCACAGGCTTTCCGAGTGGGCCTGAACACCCTGCGCGGCTACTACAACCAGAGCGAGTCCGGGTCTCACACCTACCAGGAAATGTACGGCTGCGACGTGGGGTCGGACAGGCGCCTCCTCCGCGGGTACAGTCAGTACGCCTACGACGGCGCCGATTACATCGCCCTGAACGAGGACCTGCGCTCCTGGACCGCGGCGGACGCGGCGGCTCAGATCACCCGGCGCAAGTGGGAGGCGGTCGGTGTGGCAGAGCAAGACAGGAACTACCTGGAGGGCACGTGCGTGGAGTG
Eqca-MHCI*no14:01
ACGCAGTTCGCGCGGTTCGACAGCGACGCCGCGAGTCCGAGGATGGAGCCGCGGGCGCCGTGGGTGGAGCAGGAGGGGCCGCAGTATTGGGAGCGGGAGACGCGGATCATGAAGGAAGCCACACAGTATTTCCGAGTGGGCCTGAACACCCTGCGCGGCTACTACAACCAGAGCGAGGCCGGGTCTCACACCTACCAGTTGATGTACGGCTGCGAATTGGGGCCCGACCAGAGCCTCCTCCGCGGGTATGAACAGTTCGCCTACGACGGCGCCGATTACATCGCCCTGAACGCGGACCTGCGCTCCTGGACCGCGGCGGACATGGAGGCTCACATCACCCGGCGCAAGTGGGAGGCGGCCGGTGCGGCTGAGCAGCACAGGAACTACCTGGAGGGCAGGTGCGTGGAGTG
Eqca-MHCI*gb41:02
ACGCAGTTCGTGCGGTTCGACAGCGACGCCGCGAGTCCGAGGATGGAGCCGCGGGCGCCGTGGATGGAGCAGGAGGGGCCGGAGTATTGGGAAGAGCAGACGCGGACCGCCAAGGGCAACGCACAGACTTTCCGAGGGAACCTGCGGACCGCGCTCAGCTACTACAACCAGAGCGAGGCCGGGTCTCACACCATCCAGGTTATGTTTGGCTGCGACGTGAGGCCGGACGGGCGCCTCCTCCGCGGGTACAGGCAGTACGCCTACGACGGCGCCGATTACATCGCCCTGAACGAGGACCTGCGCTCCTGGACCGCGGCGGACACGGCGGCTCAGATCACCCGGCGCAAGTGGGAGGTGGCCGGAGTGGCGGAGGACTTCAGGAACTACCTGGAGGGCCCGTGCGTGAAGTG
Eqca-MHCI*gb49:03
ACGCAGTTCGTGCGGTTCGACAGCGACGCCGCGAGTCCGAGGATGGAGCCGCGGGCGCCGTGGATGGAGCAGGAGGGGCCGCAGTATTGGGAGCGGGAGACGCGGAGCGTCAAGGACACCGCACAGACTTTCCGAGTGAGCCTGAACACCCTGCGCGGCTACTACAACCAGAGCGGGGCCGGGTCTCACACCATCCAGGTTATGTTTGGCTGCGACGTGAGGCCGGACGGGCGCCTCCTCCGCGGGTACAGTCAGTTCGCCTACGACGGCGCCGATTACCTCGCCCTGAACGAGGACCTGCGCTCCTGGACCGCGGCGGACACGGCGGCTCAGATCACCCGGCGCAAGTGGGAGGTGGCCGGAGTGGCGGAGGGCTTCAGGAACTACCTGGAGGGCCGGTGCGTGGAGTG
Eqca-MHCI*no4:02
GATGAGCACGCGGAACGCCAAGGCCACCGCACAGACTTTCCGAGTGGGCCTGAACAACCTGCGCGGCTACTACAACCAGAGCGAGGCCGGGTCTCACACCCTCCAGTGGATGTCTGGCTGCGACGTGGGGCCGGACGGGCGCCTCCTCCGCGGGTACTGGCAGTTCGCCTACGACGGCGCCGATTACATCGCCCTGAACGAGGACCTGCGCTCCTGGACCGCGGCGGACGCGGCGGCTCAGATCACCCGGCGCAAGTGGGAGGCGGCCGGTGAGGCGGAGCATGAGAGGAACTCCCTGGAGGGCACGTGCGTGGAGTG
Eqca-MHCI*no33:01
ACGCAGTTCGTGCGGTTCGACAGCGACGCCGCGAGTCCGAGGATGGAGCCGCGGGCGCCGTGGATGGAGCACGTGGGGCCGGAGTATTGGGAGCGGAACACGCGGATCTTCAAGGACACCGCACAGACTTTCCGAGTGGGCCTGAACAACCTGCGCGGCTACTACAACCAGAGCGAGGCCGGGTCTCACACCTTCCAGTGGATGTATGGCTGCGACGTGAGGCCGGACGGGCGTCTCCTCCGCGGGTACAGTCAGTTCGCCTACGACGGCGCCGATTACATCGCCCTGAACGAGGACCTGCGCTCCTGGACCGCGGCGGACGCGGCGGCGCAGATCACCCAGCGCAAGTGGGAGGTGGAAGGTGAGGCAGAGCGCTACAGGAACTACCTGGAGGGCACGTGCGTGGAGTG
Eqca-MHCI*no11:01
ACGCAGTTCGTGCGGTTCGACAGCGACGCCGCGAGTCCGAGGATGGAGCCGCGGGCGCTGTGGATGAAGCACGTGGGGCCGGAGTATTGGGAGCGGGAGACGCGGCGCGCCAAGGACACCGCACAGACTTTCCGAGAGAACCTGCGGATCGCGCTCGGCTACTACAACCAGAGCGAGGCCGGGTCTCACACCCTCCAGGTGTTGTATGGCTGCGACGTGGAACCAGATGGGCGCCTCCTCCGCGGGTACAGTCAGTTAGCCTACGACGGCGCCGATTACATCGCCCTGAACGAGGACCTGCGCTCCTGGACCGCGGCGGACACGGCGGCTCAGATCACCCGGCGCAAGTGGGAGGCGGCCGGTGCGGCGGAGGGCTTCAGGAACTACCTGGAGGGCACGTGCGTGGAGTG
Eqca-MHCI*no30:01
ACGCAGTTCGTGCGGTTCGACAGCGACGCCGCGAGTCCGAGGATGGAGCCGCGGGCGCCGTGGATGGAGCAGGAGGGGCCGGAGTATTGGGAAGAGGAGACGCGGAAAGTGAAGGAAGCCACACAGACTTTCCGAGGGAACCTGCGGACCGCGCTCAGCTACTACAACCAGAGCGAGGCCGGGTCTCACACCTTACAGTGGATGTATGGCTGCGACGTGAGGCCGGACGGGCCCCTCTTCCGCGGGTACACTCAGTTCGCCTACGACGGCGCCGATTACATCGCCCTGAACGAGGACCTGCGCTCCTGGACCGCGGCGGACACGGCGGCTCAGATCACCCGGCGCAAGTGGGAGGCGGCCGGAGTGGCGGAGGGCTACAGGAACTACGTGGAGGGCACGTGCGTGGAGTG
Eqca-MHCI*gb8:04
GCGGGAGACGCGGAACATGAAGGAAACCGCACAGAATTTCCGAGTGGGCCTGAACACCCTGCGCGGCTACTACAACCAGAGCGAGGCCGGGTCTCACACTCTCCAGGTTGTGTTTGGCTGCGACGTGGGGTCGGACAGGCGCCTCCTCCGCGGGTACTGGCAGTACGCCTACGACGGCGCCGATTACATCGCCCTGAACGAGGACCTGCGCTCCTGGACCGCGGCGGACATGGAGGCTCAGATCACCCGGCGCAAGTGGGAGGCGGCCGGAGCGGCGGAGGACTTCAGGAAGTACCTGGAGGGCCGGTGCGTGGAGTC
Eqca-MHCI*gb1:04
GCGGGAGACGCGGACCGCCAAGGGCAACGCACAGACTTTCCGAGTGAGCCTGAACAACCTGCGCGGCTACTACAACCAGAGCGAGGCAGGGTCTCACACCCTCCAGTGGATGTCTGGCTGCGACGTGGGGCCGGACGGGCTCCTCCTCCGCGGGTACAGTCAGGACGCCTACGACGGCGCCGATTACATCGCCCTGAACGAGGACCTGCGCTCCTGGACCGCGGCGGACACTGCGGCTCAGATCTCCCGGCGCAAGTGGGAGGCGGCCGGAGCGGCGGAGGGCTACAGGAACTACCTGGAGGGCCCGTGCGTGAAGTG
Eqca-MHCI*gb6:05
AGAGCAGACGCGGACCGCCAAGGAAGCCGCACAGGCTTTCCGAGTGAACCTGAACAACCTGCGCGGCTACTACAACCAGAGCGAGGCCGGGTCTCACACCATCCAGGTTATGTATGGCTGCGACGTGAGGCCGGACGGGCGCCTCCTCCGGGGGTACAGTCAGTACGCCTACGACGGCGCCGATTACCTCGCCCTGAACGAGGACCTGCGCTCCTGGACCGCGGCGGACACTGCGGCTCAGATCTCCCGGCGCAAGTTGGAGGCGGCCGGAGTGGAGGAGCGCTGGAGGAACTACCTGGATGGGGAGTGCATGGAGTG
Eqca-MHCI*gb13:04
AGAAGAGACGCGGAACTACAAGGACATTGCACAGAATTTCCGAGTGGAACTTAACGTTTTGCTTGATTACTACAACCTTAGCAAAGCCGGGTCTCACACCTTCCAGTGGATGCATGGTTGCTACGTGGACTCAGACGGGCGCCTCCTCCGTGGATACAGTCAGTTCGCCTATGACGGTGATGACTACCTCACCCTGAACGAGGACCTGCACTCCTGGACCGTGGCAGACATGGCAGCTCAGATCACCCTGCACAAGTGGGAGGCAAGCGGTGTTGTGGAGCGCCACAAGGCCTACGTGAAAGACAAGTGTGTGAAGTG
>Eqca-MHCI*gb7:04
ACGCAGTTCGTGCGGTTCGACAGCGACGCCGCGAATCCGAGGATGGAGCCGCGGGCGCCGTGGGCGAAGCAGGAGGGGCCGGAGTATTGGGAAGAGCAGACGCGGACCGCCAAGGAAGCCGCACAGGCTTTCCGAGTGAACCTGAACAACCTGCGCGGCTACTACAACCAGAGCGAGGCCGGGTCTCACACCATCCAGGTTATGTATGGTTGCGACGTGAGGCCGGACGGGCGCCTCCTCCGCGGGTACAGTCAGTACGCCTACGACGGCGCCGATTACCTCGCCCTGAACGAGGACCTGCGCTCCTGGACCGCGGCGGACACGGCGGCTCAGATCTCCCGGCGCAAGTTGGAGGCGGCCGGAGTGGAGGAGCGCTGGAGGAACTACCTGGATGGGGAGTGCATGGAGTG
>Eqca-MHCI*gb7:05
ACGCAGTTCGTGCGGTTCGACAGCGACGCCGCGAATCCGAGGATGGAGCCGCGGGCGCCGTGGGCGAAGCAGGAGGGGCCGCAGTATTGGGAAGAGCAGACGCGGACCGCCAAGGAAGCCGCACAGGCTTTCCGAGTGAACCTGAACAACCTGCGCGGCTACTACAACCAGAGCGAGGCCGGGTCTCACACCATCCAGGTTATGTATGGTTGCGACGTGAGGCCGGACGGGCGCCTCCTCCGCGGGTACAGTCAGTACGCCTACGACGGCGCCGATTACCTCGCCCTGAACGAGGACCTGCGCTCCTGGACCGCGGCGGACACGGCGGCTCAGATCTCCCGGCGCAAGTTGGAGGCGGCCGGAGTGGAGGAGCGCTGGAGGAACTACCTGGATGGGGAGTGCATGGAGTG
>Eqca-MHCI*gb7:06
ACGCAGTTCGTGCGGTTCGACAGCGACGCCGCGAGTCCGAGGATGGAGCCGCGGGCGCCGTGGGCGAAGCAGGAGGGGCCGGAGTATTGGGAAGAGCAGACGCGGACCGCCAAGGAAGCCGCACAGGCTTTCCGAGTGAACCTGAACAACCTGCGCGGCTACTACAACCAGAGCGAGGCAGGGTCTCACACCATCCAGGTTATGTATGGTTGCGACGTGGGGCCAGACGGGCGCCTCCTCCGCGGGTACAGTCAGTACGCCTACGACGGCGCCGATTACATCGCCCTGAACGAGGACCTGCGCTCCTGGACCGCGGCGGACACTGCGGCTCAGATCTCCCGGCGCAAGTTGGAGGCGGCCGGAGTGGAGGAGCGCTGGAGGAACTACCTGGATGGGGAGTGCATGGAGTG
>Eqca-MHCI*gb10:02
GCAGCAGACGCGGGACGCCAAGGGCCACGCACGGAATTTCCGAGTGAACCTGAACAACCTGCGCGGCTACTACAACCAGAGCGAGGCCGGGTCTCACACCCTCCAGTGGACACATGGTTGCGACATGGGGCCGGACCGGCGCCTCCTCCGCGGGTACACTCACTTCGCCTACGACGGCGCCGATTACATCGCCCTGAACGAGGACCTGCGCTCCTGGACCGCGGCGGACACGGCGGCTCAGATCACCAGGCGCAAGTGGGAGGTGGCCGGTGAGGCGGAGCATGACAGGAACTACCTAGAGGGCACGTGCGTGGAGTG
>Eqca-MHCI*is1:01:02
ACGCAGTTCGTGCGGTTCGACAGCGACGCCGCGAGTCCGAGGATGGAGCCGCGGGCGCCGTGGATGGAGCAGGAGGGGCCGGAGTATTGGGAAGAGAACACGCGGAACTCCAAGGGCACCGCACAGACTTTCCGCGTGAGCCTGAACAACCTGCGCGGCTACTACAACCAGAGCGAGGCCGGGTCTCACACCCTCCAGTTGATGTATGGCTGCGACGTGGGGCCACACGGGCGCCTCCTCAGCGCATCCTTTCAGTACGCCTACGACGGCGCCGATTACATCGCCCTGAACGAGGACCGGCGCTCCTGGACCGCGGCGGACACGGCGGCTCAGATCTCCCGGCGCAAGTTGGAGGCGGCCGGAGTGGCGGAGGGCTACAGGAACTACCTGGAGGGCACGTGCGTGGAGTG
>Eqca-MHCI*is1:01:01
ACGCAGTTCGTGCGGTTCGACAGCGACGCCGCGAGTCCGAGGATGGAGCCGCGGGCGCCGTGGATGGAGCAGGAGGGGCCGGAGTATTGGGAAGAGAACACGCGGAACTCCAAGGGCACCGCACAGACTTTCCGCGTGAGCCTGAACAACCTGCGCGGCTACTACAACCAGAGCGAGGCCGGGTCTCACACCCTCCAGTTGATGTACGGCTGCGACGTGGGGCCACACGGGCGCCTCCTCAGCGCATCCTTTCAGTACGCCTACGACGGCGCCGATTACATCGCCCTGAACGAGGACCGGCGCTCCTGGACCGCGGCGGACACGGCGGCTCAGATCTCCCGGCGCAAGTTGGAGGCGGCCGGAGTGGCGGAGGGCTACAGGAACTACCTGGAGGGCACGTGCGTGGAGTG
Eqca-DQA*no1:01
TTCTGGGGGCCCTCACCCTGACCACCATGATGAGTGCCTGTGGAGGTGAAGACATTGTGGCTGACCACATTGGCTCCTATGGCATAACTTTCTACGAGTTGTCTGGTCCCTCTGGCCAGTACAATTTTGAATTTGATGGAGATGAGACGTTCTACGTGGACTTGGAGAAGAAGGAGACCATCTGGAGGCTGCCTGAATTTAGAAAGTTTCCACGTTTTGACCCACAGGGTGCACTGGAAACCATTGCTACCACAAAATACAACTTGGATATCATGATTAAACGCACCAATTCTACTCCTGCTACCAATGAGGTTCCTGAGGTCACTGTGTTTTCCAAGTCTCCTGTGATGCTGGGTCAGC
Eqca-DQA*gb1:02
TTCTGGGGGCTCTCAGCCTGACCACCATGATGAGCTCCTGTGGAGGTGAAGACATTGTGGCTGATCATGTTGGCTCCTATGGCATAAACGTCTACCAATCTCATGGTGCCTCTGGACAATACACTCATGAATTTGATGGAGATGAGCAGTTCTACGTGGACCTGCAGAAGAAGGAGACCATCGTGAGGCACCCTCTGTTTAATGATTTTAAGAGTTTTGACCCACAGTTTGCACTGAGAAACATAGCTATACTGAAAGCCCACTTGGACATCATGATTAAATGGTCCAACTCTACTGCTGCTACCAATAAGGTTCCTGAGGTGACTGTGTTTCCCAAGTCTCCTGTGATGCTGGGTCAGC
Eqca-DQA*no4:01
TTCTGGGGGCCCTCACCCTGACCACCATGATGAGCGCCTGTGGAGGTGAAGACATTGTGGCTGACCACTTTGCCTCCTACGGCACAACCGTCTACCAGTCTTATGGTGATTTTGGTCAGTACACCCATGAATTTGATGGAGATGAGGAGTTCCATGTGGACCTGGAGAAGAAGGAGACTGTGTGGCGGCTGCCTGTGTTTAGCGAGTTTAGAAGGTTTGACCCACAGGGTGGACTGAGACAAGTGGCTACGGCAAAATACAACTTGGACATCTGGATTAAACAATACAACTACACTGCTGCTACCAATGAGGTTCCTGAGGTGACTGTGTTTCCCAAGTCTCCTGTGATGCTGGGTCAGC
Eqca-DQA*gb1:05:03
TTCTGGGGGCTCTCAGCCTGACCACCATGATGAGCTCCTGTGGAGGTGAAGACATTGTGGCTGATCATGTTGGCTCCTATGGCATAAACGTCTACCAATCTCATGGTGCCTCTGGACAATACACTCATGAATTTGATGGAGATGAGCAGTTCTACGTGGACCTGCAGAAGAAGGAGACCATCGTGAGGCACCCTCTGTTTAATGATCTTAAGAGTTTTGACCCACAGTTTGCACTGAGAAACATAGCTATACTGAAAGCCCACTTGGACGTCATGATTAAATGGTCCAACTCTACTGCTGCTACCAATAAGGTTCCTGAGGTGACTGTGTTTCCCAAGTCTCCTGTGATGCTGGGTCAGC
Eqca-DQA1*002:01:AA
TTCTGGGGGCCCTCACCCTGACCACCATGATGAGTGCCTGCGGAGGTGAAGACATTGTGGCTGATCACTTTGCCTCCTACGGCACAAACGTCTACCAGTCTTATGGTGATTTTGGTCAGTACACCCATGAATTTGATGGAGATGAGGAGTTCCATGTGGACCTGGAGAAGAAGGAGACTGTGTGGCGGCTGCCTGTGTTTAGCGAGTTTACAAGTTTTGACCCACAGGGCGCGCTGCAAAACATTGCTACGGCAAAATACAACTTGGACATCTTGATTAAACGTTCCAACTCTACTGCTGCTACCAATGAGGTTCCTGAGGTGACTGTGTTTCCCAAGTCTCCTGTGGTGCTGGGTCAGC
Eqca-DQA*gb1:05:04
TTCTGGGGGCTCTCACCCTGACCACCATGATGAGCTCCTGTGGAGGTGAAGACATTGTGGCTGACCATGTTGGCTCCTATGGCATAAACGTCTACCAATCTCATGGTGCCTCTGGACAATACACTCATGAATTTGATGGAGACGAGCAGTTCTACGTGGACCTGCAGAAGAAGGAGACCATCGTGAGGCACCCTCTGTTTAGTGATTTTAAGAGTTTTGATCCACAGTTTGCACTGAGAAACATAGCTACGGGGAAATACAACTTGGAAATCATGATTAAACGCTCCAACTCCACTGCCGCTACCAATAAGGTTCCTGAGGTGACTGTGTTTCCCAAGTCTCCTGTCATGCTGGGTCAGC
Eqca-DQA1*002:AA
TTCTGGGGGCCCTCACCCTGACCACCATGATGAGTGCCTGCGGAGGTGAAGACATTGTGGCTGACCACTTTGCCTCCTACGGCACAAACATCTACCAGTCTTATGGTGATTTAGGTCAGTACACCCATGAATTTGATGGAGATGAGGAGTTCCATGTGGACCTGGAGAAGAAGGAGACTGTGTGGCGGCTGCCTGTGTTTAGCGAGTTTGCAAGTTTTGACCCACAGGGCGCGCTGCAAAACATTGCTACGATAAAATACAACTTGGACATCTTGATTAAACGTCCCAACTCTACTGCTGCTACCAATGAGGTTCCTGAGGTGACTGTGTTTCCCAAGTCTCCTGTGGTGCTGGGTCAGC
Eqca-DQA*is5:01
TTCTGGGGGCCCTCACCCTGACCACCGTGATGAGCTCCTGTGGAGGTGAAGACATTGTGGCTGACCACCTTGGCTCCTATGGGATAAACGTCTACCAGACTTACGGTCCCTCTGGACATTACACCCATGAATTTGATGGAGACGAGGAGTTCTACGTGGACCTGGAGAAGCAGGAAACTATCTGGCGGCTGCCTGAGTTTAGCACATTTACAAGTTTTGACCCACAGGGTGCGCTGAGAAACATTGCTATAGCAAAACACAATTTGGGCAACTGGATTAAACGTTCCAACTCTACTGCTGCTACCAATAAGGTTCCTGAGGTAACTGTGTTTTCCAAGTCTCCTGTGATGCTGGGTCAGC
Eqca-DQA*is3:01
TTCTGGGGGCCCTCACCCTGACCACCATGATAAGCGCCTGTGGAGGTGAAGACATTGTGGCTGACCACTTTGGCTCCTACGGCACAAGCGTCTACCAGTCTTATGGTGCTTTTGGTCAGTACACCCAGGAATTTGATGGAGATGTGATGTTCCATGTGGACCTGGAGAAGAAGGAGACTGTGTGGCGGCTGCCTGTGTTTAGCGAGTTTGCAGGTTTTGACCCACAGGGTGGACTGACAGAAGTGGCTACGGCAAAACACAACTTGGAAATCTTGATTAAACGTTCAAACTCTACTGCTGCTACCAATGAGGTTCCTGAGGTGACTGTGTTTCCCAAGTCTCCCGTGATGCTGGGTCAGC
Eqca-DQA*no2:01
TTCTGGGGGCCCTCACCCTGACCACCATGATGAGCACCTCTGAAGGTGAAGACATTGTGGCTGACCACTTTGGCTCCTACGGCACATGCATCTACCAGTCTTATGGTCCCTCTGGCCAGTATACCCAGGAATTTGATGGAGATGAGATGTTCTACGTGGACCTGGAGAAGAAGGAGACTGTGTGGCGGCTGCCTGTGTTTAGCGAGTTTGCAGGTTTTGACCCACAGGGTGCACTGAGCAACATTGCTACAGCAAAACACAACTTGGACATCTTGATTAAACTCTCCAACTCTACTGCTGCTACCAATGAGGTTCCTGAGGTGACTGTGTTTCCCAAATCTCCTGTGATGCTGGGTCAGC
Eqca-DQA*no3:01
TTCTGGGGGCCCTCACCCTGACCACCATGATGAGTGCCTGTGGAGGTGAAGATATTGTGGCTGACCACTTTGGCTCCTATGGCACATGCATCTACCAGTCTTATGGTCCTTTTGGTCAGTACACCCAAGAATTTGATGGAGATGAGATGTTCTATGTGGACCTGGAGAAGAAGGAGACTGTGTGGCGGCTGCCTGTGTTTAGCGAGTTTGCAGGTTTTGACCCACAGGGTGGACTGAGCAGCATTGCTACAGCAAAACACAATTTGGACATCTTGATTAAACGTTCCAACTCTACTGCTGCTACAACTGAGGTTCCTGAGGTGACTGTGTTTCCCAAGTCTCCTGTGATGCTGGGTCAGC
Eqca-DQA*is4:01
TTCTGGGGGTCCTCACCCTGACCTCCATGATGAGCGTGTGTGGAGGTGAAGACATTGTGGCTGACCATTTTGCCTCCTACGGCACAAACATCTACCAGTCTTATGGTGATTTTGGTCAGTACACCCAGGAATTTGATGGAGATGAGGAGCTCCATGTGGACCTGGAGAAGAAGGAGACTGTGTGGCGGCTGCCTGAGTTTGGCGAGTTTGCAACTTTTGACCCACAGGGTGGACTGAGAGAAGTGGCTACGGCAAAACACAACTTGGAAATCTTGATTAAACGTTCCAACTATACTGCTGCTACTAATGAGGTTCCTGAGGTGACTGTGTTTTCCAAGTCTCCCGTGATGCTGGGTCAGC
Eqca-DQA*gb2:02
TTCTGGGGACCCTCACCCTGACCACCATGATGAGCGCCTGTGGAGGTGAAGACATTGTGGCTGACCACTTTGCCTCCTATGGCACAAGTGTCTACCAGTCTTATGGTGCTTTTGGTCAGTTCACCCATGAATTTGATGGAGATGAGCAGTTCCATGTGGACCTGGAGAAGAAGGAGACTGTGTGGCGGCTGCCTGAGTTTGGCGAGTTTACAAGTTTTGACCCACAGGGTGGACTGAGAGAAGTGGCTACGGCAAAACACAACTTGGAAGTCTTGATTGAACTCTCCAACTCTACTGCTGCTACCAATGAGGTTCCTGAGGTGACTGTGTTTCCCAAGTCTCCTGTGGTGCTGGGTCAGC
Eqca-DQA*no5:01
TTCTGGGGTCCCTCGCCCTAACCACCTTGATGAGCCCAAGTGGAGGTGAAGACATTGTGGCTGACCACGTTGCCTCCTATGGCACAAATGTCTACCAGTCTTATGGTCCCTCTGGACAATTTACTCATGAATTTGATGGAGATGAGGAGTTCTACGTGGACCTGGAGAAGAAGGAGACAGTCTGGCAGCTGCCTTTGTTCAGCCAACTTAGACGTTTTGACCCACAGCGTGCACTGAGAAACATTGCTACGTTAAAACACAACCTGGAAATCATCACTAAACGCTCCAACACTTCTGCTGCTACCAATAAGGTTCCTGAGGTGACTGTGTTTCCCAAGTCTCCTGTGATGCTGGGTCAGC
Eqca-DQA*gb1:06
TTCTGGGGGCTCTCACCCTGACCACCATGATGAGCTCCTGTGGAGGTGAAGACATTGTGGCTGACCATGTTGGCTCCTATGGCATAAACGTCTACCAATCTCATGGTGCCTCTGGACAATTCACTCATGAATTTGATGGAGACGAGCAGTTCTACGTGGACCTGCAGAAGAAGGAGACCATCGTGAGGCACCCTCTGTTTAGTGATTTTAAGAGTTTTGACCCACAGTTTGCACTGAGAAACATAGCTACGGGGAAACACAACTTGGAAATCATGATTAAACGCTCCAACTCCACTGCCGCTACCAATAAGGTTCCTGAGGTGACTGTGTTTCCCAAGTCTCCTGTGATGCTGGGTCAGC
Eqca-DQA*is2:01
TTCTGGGGGCCCTCACCCTGACCACCATGATGAGTGCCTGTGGAGGTGAAGACATTGTGGCTGACCACTTTGCATCCTACGGCACAACCGTCTACGAGTCTTATGGTGATTTTGGTCAGTACACCCATGAATTTGATGGAGATGAGGAGCTCCATGTGGACCTGGAGAAGAAGGAGACTGTGTGGCGGCTGCCTGAGTTTGGCGACTTTGCAACTTTTGACCCACAGGGTGGACTGAGAGAAGTGGCTGCGGCAAAATACAACTTTGACATCTGGATTAAACGTTCCAACTATACTGCTGCTACCATTGAGGTTCCTGAGGTGACTGTGTTTCCCAAGTCTCCTGTGATGCTGGGTCAGC
Eqca-DQA*gb2:03
TTCTGGGGGCCCTCACCCTGACCACCATGATGAGTGCCTGCGGAGGTGAAGACATTGTGGCTGATCACTTTGCCTCCTACGGCACAAACGTCTACCAGTCTTATGGTGATTTTGGTCAGTACACCCATGAATTTGATGGAGATGAGGAGTTCCATGTGGACCTGGAGAAGAAGGAGACTGTGTGGCGGCTGCCTGAGTTTGGCGAGTTTACAAGTTTTGACCCACAGGGTGGACTGAGAGAAGTGGCTACGGCAAAACACAACTTGGAAGTCTTGATTGAACTCTCCAACTCTACTGCTGCTACCAATGAGGTTCCTGAGGTGACTGTGTTTCCCAAGTCTCCTGTGGTGCTGGGTCAGC
Eqca-DQA*gb1:05:02
TTCTGGGGGCTCTCACCCTGACCACCATGATGAGCTCCTGTGGAGGTGAAGACATTGTGGCTGACCATGTTGGCTCCTATGGCATAAACGTCTACCAATCTCATGGTGCCTCTGGACAATACACTCATGAATTTGACGGAGACGAGCAGTTCTACGTGGACCTGCAGAAGAAGGAGACCATCGTGAGGCACCCTCTGTTTAGTGATTTTAAGAGTTTTGATCCACAGTTTGCACTGAGAAACATAGCTACGGGGAAATACAACTTGGAAATCATGATTAAACGCTCCAACTCCACTGCCGCTACCAATAAGGTTCCTGAGGTGACTGTGTTTCCCAAGTCTCCTGTGATGCTGGGTCAGC
Eqca-DQA*gb1:03
TTCTGGGGGCTCTCAGCCTGACCACCATGATGAGCTCCTGTGGAGGTAAAGACATTGTGGCTGATCATGTTGGCTCCTATGGCATAAACGTCTACCAATCTCATGGTGCCTCTGGACAATACACTCATGAATTTGATGGAGATGAGCAGTTCTACGTGGACCTGCAGAAGAAGGAGACCATCGTGAGGCACCCTCTGTTTAATGATTTTAAGAGTTTTGACCCACAGTTTGCACTGAGAAACATAGCTATACTGAAAGCCCACTTGGACATCATGATTAAATGGTCCAACTCTACTGCTGCTACCAATAAGGTTCCTGAGGTGACTGTGTTTCCCAAGTCTCCTGTGATGCTGGGTCAGC
Eqca-DQA*gb1:05:01
TTCTGGGGGCTCTCAGCCTGACCACCATGATGAGCTCCTGTGGAGGTGAAGACATTGTGGCTGATCATGTTGGCTCCTATGGCATAAACGTCTACCAATCTCATGGTGCCTCTGGACAATACACTCATGAATTTGATGGAGATGAGCAGTTCTACGTGGACCTGCAGAAGAAGGAGACCATCGTGAGGCACCCTCTGTTTAATGATCTTAAGAGTTTTGACCCACAGTTTGCATTGAGAAACATAGCTATACTGAAAGCCCACTTGGACGTCATGATTAAATGGTCCAACTCTACTGCTGCTACCAATAAGGTTCCTGAGGTGACTGTGTTTCCCAAGTCTCCTGTGATGCTGGGTCAGC
Eqca-DQB*no1:01
GTGATGGTGACGCTGGTGGTGCTGAGCACCCCAGTGGCTGAGAGCAGAGAGTCTCCAGCGGATTTCGTGCACCAGTTTATGGGCCAGTGCTACTTCACCAACGGGACGGAGCACGTGCGGTACGTGACCAGATACATCTACAACCGGGAGGAGAACGTGCGCTTCGACAGCGACGTGGGGGAGTACCGGGCGCTGACCGAGGCGGGGCGGCCGGACGCCGAGTACTGGAACGGGCAGAAGGACTTCCTGGAGCAGACGCGGGCCGAACTGGACACGGTGTGCAGACACAACTACCAGGTGGAGGCCCCCTATACCTGGCAGCGCCGAGTGGAACCCAGA
Eqca-DQB*no9:01
GTGATGGTGACGCTGGTGATGCTGAGCACCCCAGTAGCCGAGGGCAGAGACTCTCCACAGGATTTCGTGTTCCAGTTTAAGGGCCTGTGCTACTTCACCAACGGGACGGAGCGGGTGCGGAGTGTGAACAGATACCTCTACAACCGGGAGGAGCACCTGCGCTTCGACAGCGACGTGGGGGAGTTCCGGGCGGTGACAGAGCTGGGGCGGCCGGAAGCCGAGGCCTGGAACCAACAGAAGGACATCCTGGAGCGGGTGCGGGCCGAGGTGGACACGGTGTGCAGACACAACTACCAGCTGGAGGCCCTCACGATCTTACAGCGCCGAGTGAAACCTACA
Eqca-DQB*is7:01
GTGATGGTGATGCTGGTGGTGCTGAGCACCCTGGTGGCTGAGGGCAGAGACTCTCCAGAGGATTTCGTGTACCAGTTCAAGGGCTACTGCTACTTCACCAACGGGACGGAGCGGGTGCGGCTCGTGACCAAACACATCTACAACCAGGAGGAGTACGTGCGCTTCGACAGCGACGTGGGGGAGTTCCAGGCGGTGACCGAGCTGGGGCGGCCGACCGCGGAGTACTGGAATGGGCAGGACTACGTGAAGCAAGTGCGGGCCGAGGTGGACACGGTGTGCAGACACAACTACCAGTCGGAGCTCCGCACAACCTTGCAGCGCCGAGTGGAACCTACA
Eqca-DQB*no6:01
GTGATGGTGACGCTGGTGATGCTGAGCACCCCAGTAGCCGAGGGCAGAGACTCTCCACAGAATTTCCTGTTCCAGTTTAAAGGCCTGTGCTACTACACCAACGGGACGGAGCGGGTGCGGCTCGTGACGAGATACATCTACAACCGGGAGGAGTACGTGCGCTTCGACAGCGACGTGGGGGAGTACCGGGCGCTGACCGAGCTGGGGCGGCGGAGCGCCGAGTACTGGAACGGACAGAAGGACATCCTGGAGCAGACGCGGGCCGAGATAGACACGGTGTGCAGACACAACTACCAGGTGGACGCCCCCTTTACCTGGCAGCGCCAAGTGAAACCTACA
Eqca-DQB*no11:01
GTGATGGTGACGCTGGTGGTGCTGAGCACCCCAGTAGCTGAGGGCAGAGACTCTCCACAGGATTTCGTGTTCCAGTGTAAGGGCCTGTGCTACTTCACCAACGGGACGGAGCGGGTGCGGTTCCTGGCCAGATACCTCTACAACCGGGAGGAGCACGTGCGCTTCGACAGCGACGTGGGGGAGTTCCAGGCGGTGACCGAGCAGGGGCGGCTGGAAGCCGAGTACCAGAACCAACAGAAGGACGTCCTGGAGCGGCACCGGGCCTACGTGGACACGTTGTGCAGACACAACTACCAGGCGGAGGTCCGCACAACCTTACAGCGCCGAGTGGAACCTACA
Eqca-DQB*is1:03
GTGATGGTGATGCTGGTGGTGCCGAGCACCCCAGTGGCTGAGGGCAGAGACTCTCCACAGGATTTCGTGATCCAGTTTAAGGGCCAGTGCTACTTCACCAATGGGACGGAGCGGGTGCGGCTCGTGACCAGACTCATCTATAACCTGGAGGAGTACGCGCGCTTCGACAGCGACGTGGGGGTGTACCAGGCGGTGACCGAGCTGGGGCGGCCGTGCACCGAGTACTGGAACGGGCAGAAGGACGAACTGGAACGGGTGCGGGCCGAGGTGGACCGTGTGTGCAGACAGTACTACCAGTGGGAGGTCCCCAGGTCCTTGCAGCACCGAGTGGAACCTACG
Eqca-DQB1*007:AA
GTGATGGTGATGCTGGTGGCGCTGAGCACCCCAATCGCTGAGAGCAGAGACTCTCCACAGGATTTCGTGTTCCAGGTTAAGGGCCTGTGCTACTTCACCAACGGGACGGAGCGGGTCCGGCTCGTGGCCAGATACATCTACAACCGGGAGGAGCACCTGCGCTTTGACAGCGACGTGGGGGAGTTCCGGGCGCTGACCGAGCTGGGGCGGCCGGAAGCCGAGGCCTGGAACCAACAGAAGGACATCCTGGAGCGGAATCGGGCCTACGTGGACACGTTGTGCAGACACAACTACCAGATGGAGGCCCTCACAACCTTGCAGCGCCGAGTGGAACCTACA
Eqca-DQB*no7:01
GTGATGGTGACACTGGTGGTGCTGAGCATCCCGGTGGCTGAAGGCAGAGACTCTCCAAAGGATTTCGTGATCCAGCTTAAGGGCCTGTGCTACTTCACCAACGGGACGGAGCGGGTGCGGCACGTGACCAGATACATCTACAACCGGGAGGAGTGGGTGCGCTTCGACAGCGACGTGGGGGAGTACCGGGCGCTGACCGAGCAGGGGCGGCCGGACGCCGAGTACTGGAACGGGCAGAAGGACATCCTGGAGCAGACGCGGGCCGAGGTGGACACGGTGTGCAGACACAACTACCAGACGGAGGTCCCTGCCTTGGAGCGCCGAGTGAAACCTACA
Eqca-DQB2*002:AB
GTGATGGTGACGCTGGTGGTGCTGAGCACCCCAATAGCTGAGGGCAGAGACTCTCCACAGGATTTCGTGGTCCAGTTTAAGGGCCAGTGCTACTTCACCAACGGGACGGAGCGGGTGCGGCTCGTGACCAGATACATCTACAACCAGGAGGAGTACGCGCGCTTCGACAGCGACGTGGGGGAGTACAAGGCGGTGACCGAGCTGGGGCGGCCGGACGCCGAGTACTGGAACGGACAGAAGGACGTCCTGGAGCAGACGCGGGCCGAGTTGGACAGAGTGTGCAGACACAACTACCAGTTGGAGGTCCCCAGGTCCTTGCAGCACCAAGTGGAACCTACA
Eqca-DQB1*006:AA
GTGATGGTGACGCTGGTGGTGCTGAGCATCCCGGTGGCTGAAGGCAGAGACTCTCCAAAGGATTTCGTGTACCAGGTTAAGTTTCTGTGCTACTTTACCAACGGGACGGAGCGGGTGCGGCTCCTGAGCAGATACCTCTACAACCGGGAGGAGTTCGTGCGCTTCGACAGCGACGTGGGGGAGTTCCGGGCCGTGACCGAGCGGGGGCGGCCGGACGCCGAGTACTGGAACGGGCAGAAGGACTTCCTGGAGATGACGCGGGCCTACGTGGACACGTTGTGCAGACACAACTACCAGCTGGAGGTCCTCGGGCCCTTGCAGCGCCAAGTGAAACCTACA
Eqca-DQB*is8:01
GTGATGGTGATGCTAGTGGTGCCGAGCACCCCAGTAGCTGAGGGCAGAGACTCTCCACAGGATTTCGTGTACCAGTTTAAGGGCCAGTGCTACTTCACCAACGGGACGGAGCGGGTGCGGAGTGTGACCAGACACATCTACAACCTGGAGGAGTGGGTGCTCTTCGACAGCGATGTGGGGGAGTTCCGGGCGGTGACCGAGCTGGGGCGGCCGGACGCCGAGTACTGGAACGGGCAGAAGGACATCCTGGAGCGGGTGCGGGCCGAGTTGGACACGGTGTGCAGACACAACTACCAGGTGGAAGCCGCCTTTATCTGGCAGCGCCGAGTGGAACCCAGG
Eqca-DQB*is1:02
GTGATGGTGATGCTGGTGGTGCCGAGCACCCCAGTGGCTGAGGGCAGAGACTCTCCACAGGATTTCGTGATCCAGTTTAAGACCCAGTGCTACTTCACCAATGGGACGGAGCGGGTGCGGCTCGTGACCAGACTCATCTATAACCTGGAGGAGTACGCGCGCTTCGACAGCGACGTGGGGGTGTACCAGGCGGTGACCGAGCTGGGGCGGCCGTGCACCGAGTACTGGAACGGGCAGAAGGACGAACTGGAACGGGTGCGGGCCGGGGTGGACCGTGTGTGCAGACAGTACTACCAGTGGGAGGTCCCCAGGTCCTTGCAGCACCGAGTGGAACCTATG
Eqca-DQB*is2:01
GTGATGGTGATGCTGGTGGTGCCGAGCACCCCAGTGGCTGAGGGCAGAGACTCTCCACAGGATTTCGTGATCCAGTTTAAGGGCCAGTGCTACTTCACCAATGGGACGGAGCGGGTGCGGCTCGTGACCAGACTCATCTATAACCTGGAGGAGTACGCGCGCTTCGACAGCGACGTGGGGGTGTACCAGGCGGTGACCGAGCTGGGGCGGCCGAGCACCGAGTACTGGAACGGGCAGAAGGACGAACTGGAACGGGTGCGGGCCGACTTGGACCGTGTGTGCAGACACAACTACCAGTTGGAGGTCCCCAGGTCCTTGCAGCACCGAGTGGAACCTACA
Eqca-DQB*no1:02
GTGATGGTGACGCTGGTGGTGCTGAGCACCCCAGTGGCTGAGAGCAGAGAGTCTCCAGCGGATTTCGTGTACCAGTTTATGGGCCAGTGCTACTTCACTAACGGGACGGAGCACGTGCGGTACGTGACCAGATTCGTCTACAACCGGGAGGAGTTCGTGCGGTTCGACAGCGACGTGGGGGAGTACCGGGCGCTGACCGAGGCGGGGCGGCCGGACGCCGAGTACTGGAACGGGCAGAAGGACATCCTGGAGCGGACGCGGGCCGAGCTGGACACGGTGTGCAGACACAACTACCAGGTGGAGGCCCCCTATACCTGGCAGCGCCGAGTGGAACCCAGA
Eqca-DQB*no4:01
GTGATGGTGACGCTGGTGGTGCTGAGCACCCCAGTGGCTGAGGGCAGAGACTCTCCACAGGATTTCGTGTTCCAGGCTGTTGGCCAGTGCTACTTCACCAACGGGACGCAGCACGTGCGGTACGTGACCAGATACATCTACAACCGGGAGGAGTTCGTGCGCTTCGACAGCGACGTGGGGGAGTACCGGGCGCTGACCGAGGCGGGGCGGCCGGACGCCGAGTACTGGAACGGACAGAAGGACATCCTGGAGCGGACGCGGGCCGAGTTGGACAGGGTGTGCAGAAACAACTACCAGGTGGATGCCCCCTTTACCTGGCAGCGCCAAGTGGAACCCAGA
Eqca-DQB*no8:01
GTGATGGTGATGCTGGTGGTGCTGAGCACCCCAGTGGCTGAGGGCAGAGATTCTCCAGAGGATTTCGTGGTCCAGTTTAAGGGCCAGTGCTACTTCACCAACGGGACGGAGCGGGTGCGGCTCGTGACGAGATACATCTACAACCAGGAGGAGTACGCGCGCTTCGACAGCGACGTGGGGGAGTACCGGGCGGTGACCGAGCTGGGGCGGGCGGACGCCGAGTACTGGAACGGGCAGAAGGACGTCCTGGAGCGGACGCGGGCCGAGCTGGACACGGTGTGCAGACACAACTACCAGTCGGAGGTCCGCACAACCTTACAGCGCCGAGTGGAACCTATA
Eqca-DQB*gb1:02
GTGATGGTGACGCTGGTGATGCTGAGCACCCCAGTAGCTGAGGGCAGAGACTCTCCACAGGATTTCGTGTACCAGTTTAAAGGCCTGTGCTACTTCACCAACGGGACGGAGCGGGTGCGGCACGTGACCAGATACATCTACAACCGGGAGGAGAACGTGCGCTTCGACAGCGACGTGGGGGAGTACCGGGCGCTGACCGAGCTGGGGCGGCCGACCGCCGAGTACTGGAACGGGCAGAAGGACATCCTGGAGCAGACGCGGGCCGAGATAGACACGGTGTGCAGACACAACTACCAGCTGGAGGCCCTCACGACCTTACAGCGCCGAGTGGAACCTACA
Eqca-DQB*no10:01
CTGATGGTGACTCTGGTGGTGCCGAGCACCCCAGTGGCTGAGGGCAGAGACTCTCCACAGACTTTCCTGTTCCAGTTTAAGGGCCTGTGCTACTTCACCAATGGGACGGAGCGGGTGCGGCTCAGGACCAGATACCTCTACAACCGGGAGGAGTACTTGCGCTTCGACAGCGACGTAGGGGAGTACCTGGCGCTGAGCGAGCTGGGGCGGCCGGACGCCGAGTACTGGAACGGGCAGAAGGACGAACTGGAGCGGGTGCGGGCCGAGGTGGACAGGGTGTGCAGACACAACTACCAGGTGTACGCCCCCTTTACCTGGCAGCGCCAAGTGAAACCTACA
Eqca-DQB*no5:01
GTGATGGTGACGCTGGTGATGCTGAGCACCCCAGTAGCCGAGGGCAGAGACTCTCCACAGAATTTCCTGTTCCAGTTTAAAGGCCTGTGCTACTTCACCAACGGGACGGAGCGGGTGCGGCTCGTGACGAGATACATCTACAACCGGGAGGAGTACGCGCGCTTCGACAGCGAGGTGGGGGAGTACGGGGCGGTGACCGAGCTGGGGCGGCCGGACGCCGAGTACTGGAACGGACAGAAGGACATCCTGGAGCAGACGCGGGCCGAGATAGACACGGTGTGCAGACACAACTACCAGGTGGATGCCCCCTTTACCTGGCAGCGCCAAGTGGAACCTACA
Eqca-DQB1*007:AB
GTGATGGTGATGCTGGTGGCGCTGAGCACCCCAATCGCTGAGAGCAGAGACTCTCCACAGGATTTCGTGTTCCAGGTTAAGGGCCTGTGCTACTTCACCAACGGGACGGAGCGGGTCCGGCTAGTGGCCAGATACCTCTACAACCGGGAGGAGGTCCTGCGCTTTGACAGCGACGTGGGGGAGTTCCGGGCGCTGACCGAGCTGGGGCGGCCGGAAGCCGAGGCCTGGAACCAACAGAAGGACATCCTGGAGCGGAATCGGGCCTACGTGGACACGTTGTGCAGACACAACTACCAGATGGAGGCCCTCACAACCTTGCAGCGCCGAGTGGAACCTACA
Eqca-DQB2*002:AA
GTGATGGTGACGCTGGTGGTGCTGAGCACCCCAATAGCTGAGGGCAGAGACTCTCCACAGGATTTCGTGTTCCAGTTTAAGGGCCAGTGCTACTTCACCAACGGGACGGAGCGGGTGCGGCTCGTGACCAGATACATCTACAACCAGGAGGAGTACGCGCGCTTCGACAGCGACGTGGGGGAGTACAAGGCGGTGACCGAGCTGGGGCGGCCGGACGCCGAGTACTGGAACGGACAGAAGGACGTCCTGGAGCAGACGCGGGCCGAGTTGGACAGAGTGTGCAGATACAACTACCAGTTGGAGGTCCCCAGGTCCTTGCAGCACCAAGTGGAACCTACA
Eqca-DQB*is4:01
GTGATGGTGACGCTGGTGGTGCTGAGCACCCCAGTGGCTGAGGGCAGAGATTCTCCAGCGGATTTCGTGCACCAGTTTAAGTGCCAGTGCTACTTCACCAACGGGACTGAGCGGGTGCGGTACGTGACCAGATACATCTACAACCAGGAGGAGAACGTGCGCTTCGACAGCGACGTGGGGGAGTACCGGGCGCTGACCGAGCTGGGGCGGCCGGACGCCGAGTACTGGAACGGGCAGAAGGACGTCCTGGAGCGGACGCGGGCCGAGCTGGACACGGTGTGCAGACACAACTACCAGTCGGAGGTCCGCACAACCTTGCAGCGCCGAGTGGAACCTACA
Eqca-DQB2*003:AA
GTGATGGTGATGCTGGTGGTGCCGAGCACCCCAGTGGCTGAGGGCAGAGACTCTCCACAGGATTTCGTGATCCAGTTTAAGGCCCAGTGCTACTTCACCAATGGGACGGAGCGGGTGCGGCTCGTGACCAGACTCATCTATAACCTGGAGGAGTACGCGCGCTTCGACAGCGACGTGGGGGTGTACCAGGCGGTGACCGAGCTGGGGCGGCCGTGCACCGAGTACTGGAACGGGCAGAAGGACGAACTGGAACGGGTGCGGGCCGGGGTGGACCGTGTGTGCAGACACAACTACAAGTTGGAGGTCCCCAGGTCCTTGCAGCACCGAGTGGAACCTATG
Eqca-DQB*is3:01
GTGATGGTGACGCTGGTGGTGCTGAGCATCCCGGTGGCTGAAGGCAGAGACTCTCCAAAGGATTTCGTGATCCAGCTTAAGGGCCTGTGCTACTTCACCAACGGGACGGAGCGGGTGCGGCACGTGACCAGATACATCTACAACCGGGAGGAGTGGGTGCGCTTCGACAGCGACGTGGGGGAGTACCGGGCGCTGACCGAGCTGGGGCGGCCGGACGCCGAGTACTGGAACGGACAGAAGGACGTCCTGGAGCGGACGCGGGCCGAGCTGGACACGGTGTGCAGACACAACTACCAGGCGGAGGCCCTCACGACCTTGCAGCGCCGAGTGAAACCTACA
Eqca-DQB*gb1:03
GTGATGGTGACGCTGGTGATGCTGAGCACCCCAGTAGCTGAGGGCAGAGACTCTCCACAGGATTTCGTGTACCAGTTTAAAGGCCTGTGCTACTTCACCAACGGGACGGAGCGGGTGCGGCTCGTGAGGAGATACATCTACAACCGGGAGGAGAACGTGCGCTTCGACAGCGACGTGGGGGAGTACCGGGCGCTGACCGAGCTGGGGCGGCCGACCGCCGAGTACTGGAACGGGCAGAAGGACGTCCTGGAGCAGACGCGGGCCGAGATAGACACGGTGTGCAGATACAACTACCAGCTGGAGGCCCTCACGACCTTACAGCGCCGAGTGGAACCTACA
Eqca-DQB*is1:01
GTGATGGTGATGCTGGTGGTGCCGAGCACCCCAGTGGCTGAGGGCAGAGACTCTCCACAGGATTTCGTGATCCAGTTTAAGGCCCAGTGCTACTTCACCAATGGGACGGAGCGGGTGCGGCTCGTGACCAGACTCATCTATAACCTGGAGGAGTACGCGCGCTTCGACAGCGACGTGGGGGTGTACCAGGCGGTGACCGAGCTGGGGCGGCCGTGCACCGAGTACTGGAACGGGCAGAAGGACGAACTGGAACGGGTGCGGGCCGGGGTGGACCGTGTGTGCAGACAGTACTACCAGTGGGAGGTCCCCAGGTCCTTGCAGCACCGAGTGGAACCTATG
Eqca-DQB*is5:01
GTGATGGTGACGCTGGTGGTGCTGAGCACCCCAGTGGCTGAGGGCAGAGAGTCTCCAAAGGATTTCGTGTTCCAGTTTAAGGGCCTGTGCTACTTCACCAACGGGACGGAGCGGGTGCGGAGTGTGAACAGATACCTCTACAACCGGGAGGAGTGGGTGCGCTTCGACAGCGACGTGGGGGAGTACCGGGCGCTGACCGAGCTGGGGCGGCCGGAAGCCGAGTACTGGAACGGGCAGAAGGACATCCTGGAGCAGACGCGGGCCGAGCTGGACACGGTGTGCAGACACAACTACCAGACGGAGGTCCCCGCCTTGGAGCGCCGAGTGGAACCTACA
Eqca-DQB*is6:01
GTGATGGTGACGCTGGTGGCGCTGAGCACCCCAGTGGCTGAGGGCAGAGACTCTCCACAGAATTTCCTGTTCCAGTTTAAGGGCCTGTGCTACTTCACCAACGGGACGGAGCGGGTGAGGCTCGTGACCAGATACCTCTACAACCGGGAGGAGTGCCTGCGCTTCGACAGCGACGTGGGGGAGTACCGGGCGGTGACCGAGCTGGGGCAGCAGCAGGCCAAGTACCTCAACGGGCAGAAGGACGAACTGGAGCGGCTGCGGGCTGAGGTGGACACGGTGTGCAGACACAACTACCAGGTGGCCGCCCCCTTTACCTGGCAGCGTCAAGTGGCACCTACA
Eqca-DQB*no1:03
GTGATGGTGACGCTGGTGGTGCTGAGCACCCCAGTGGCTGAGAGCAGAGAGTCTCCAGCGGATTTCGTGTACCAGTTTATGGGCCAGTGCTACTTCACTAACGGGACGGAGCACGTGCGGTACGTGACCAGATACATCTACAACCGGGAGGAGTTCGTGCGCTTCGACAGCGACGTGGGGGAGTACCGGGCGCTGACCGAGGCGGGGCGGCCGGACGCCGAGTACTGGAACGGGCAGAAGGACATCCTGGAGCAGACGCGGGCCGAGCTGGACACGGTGTGCAGACACAACTACCAGGTGGAGGCCCCCTATACCTGGCAGCGCCGAGTGGAACCCAGA
Eqca-DQB*is9:01
GTGATGGTGATGCTGGTGGTGCTGAGCACCCCAATCGCTGAGAGCAGAGACTCTCCACAGGATTTCCTGTTCCAGGGTAAGGCGCTGTGCTACTTCACCAACGGGACGGAGAGGGTGCGGTTCCTGGCCAGATACATCTACAACCGGCAGGAGTACGTGCGCTTCGACAGCGACGTGGGGGAGTTCCGGGCGCTGAACGAGCTGGGGCGGCCGGACGCCGAGTACTGGAACGGGGAGAAGGACGTCCTGGAGCAGCACCGGGCCTACGTGGACACGTTGTGCAGACACAACTACCAGTTGGAGGTCCCAGCCTTGCAGCGCCGAGTGAAACCTGCA
Eqca-DQB2*004:01:AA
GTGATGGTGACGCTGGTGGTGCTGAGCACCCCAGTGGCTGAGAGCAGAGAGTCTCCAGCGGATTTCGTGTACCAGTTTATGGGCCAGTGCTACTTCACTAACGGGACGGAGCACGTGCGGTACGTGACCAGGTACATCTACAACCGGGAGGAGTACGTGCGCTTCGACAGCGACGTGGGGGAGTACCGGGCGCTGACCGAGGCGGGGCGGCCGGCAGCCGAGTACTGGAACGGGCAGAAGGACATCCTGGAGAAGACGTGGGCCGAGGTGGACAGGGTGTGCAGAAACAACTACCAGGTGGAGGCCCCCTTTACCTGGCAGCGCCGAGTGGAACCCAGA
Eqca-DQB1*004:AA
GTGATGGTGATGCTGGTGGTGCTGAGCACCCCAATCGCTGAGAGCAGAGACTCTCCACAGGATTTCGTGTACCAGCTTAAGGGCCTGTGCTACTTCACCAACGGGACGGAGCGGGTCCGGCTCGTGGCCAGATACCTCTACAACCGGGAGGAGTTCGTGCGCTTTGACAGCGACGTGGGGGAGTTCCGGGCGCTGACCGAGCTGGGGCGGCCGGACGCCGAGGCCTGGAACCAACAGCAGGACTTCCTGGAGCAGTACCGGGCCTACGTGGACACGGTGTGCAGACACAACTACCAGCTGGAGGCCCTCACAAGCTTGCAGCGCCGAGTGGAACCTACA
Eqca-DRA*001:AA
CAGGAATCACGGGCTATTAAAGAGGATCACGTAATCATCCAGGCTGAGTTCTATCTGAAGCCTGGCGACTCAGGAGAGTATATGTTTGACTTTGATGGTGATGAGATTTTTCACGTGGACATGGACAAGAAGGAGACGGTCTGGCGGCTTGAAGAATTTGGACGTTTTGCCAGCTTTGAGGCTCAGGGTGCTTTGGCCAATATAGCTGTGGACAAAGCCAACCTGGAGATCATGATGAAGCGCTCCAACAACACTCCAAACACCAATGTACCTCCAGAGGTGACCATGCTCCCAAACAAGCCTGTGGAACTGGGAGAGCCTAACGTTCTCATCTGTTTCGTCGACAAGTTCTCCCCACCA
Eqca-DRB*no7:01
CTGACAGCGATACTGATGGTGTTGAGCCCTCCACTCGCTTGGGCCAAGAACACCCGACCACATTTCCTGGAGTATCTTAAGTTCGAGTGTCATTTCTCCAACGGGACTCAGAGGGTGCGGTTCCTGGAGAGATACTTCTATAACGGGAAGGAGTACGCGCGCTTCGACAGCGACGTGGGGGAGTACCGGGCGGTGACCGAGCTGGGGCGGCCGGACGCCAAGTACTGGAACGGGCAGAAGGACCTCCTGGATGACCGGCGGACCTCGGTGGACACGTACTGCAGACACAACTACGGCATCAGCGAGAGCTTCCTGGTGCCGCGGCGAGTTGCGCCTACAGTC
Eqca-DRB*is10:01
CTGACAGCGATACTGATGGTGTTGAGCCCTCCACTCGCTTGGGCCAAGAACACCCGACCACATTTCCTGGAGTATCTTAAGTTCGAGTGTCATTTCTCCAACGGGACTCAGAGGGTGCGGTTCCTGGAGAGATACTTCTATAACGGGAAGGAGTACGTGCGCTTCGACAGCGACGTGGGGGAGTACCGGGCGGTGACCGAGCTGGGGCGGCAGATCGCCGAGAACTGGAACGGGCAGAAGGACCTCCTGGATGACCGGCGGGCCTCGGTGGACACGTACTGCAGACACAACTACGGCGTCCTTGACAACTTCCTGGTGCCGCGGCGAGTTGCGCCTACAGTC
Eqca-DRB*is8:01
CTAACAGTGATATTGATGGTACTGAGCCCTCCTCTCGCTTGGGCCAGGAACACCCAACCACATTTCCTGGAGTATAGTACGTCCGAGTGTCATTTCTCCAACGGGACTCAGCGGGTGCGGTTCCTGGACAGATACTTCTATAACGGGAAGGAGTACGTGCGCTTCGACAGCGACGTGGGGGAGTACCGGGCGGTGACCGAGCTGGGGCGGCGGAGCGCCGAGTACTGGAACGGGCAGAAGGACGTCCTGGATAACGCGCGGGCCGCGGTGGACACGTTCTGCAGACACAACTACGGCGTCAGCGAGAGCTTCCTGGTGCCGCGGCGAGTTGCGCCTACAGTC
Eqca-DRB*is6:01
CTGACAGTGATATTGATGGTGCTGAGCCCTCCTCTCGCTTGGGCCAGGAACACCCAACCACATTTCCTGGAGTATGTGACGTCCGAGTGTCATTTCTCCAACGGGACTCAGCGGGTGCGGTTCCTGGACAGATACTTCTATAACGGGAAGGAGTACGTGCGCTTCGACAGCGACGTGGGGGAGTTCCGGGCGGTGACCGAGCTGGGGCGGCCGGACGCCGAGTACTGGAACGGGCAGAAGGACTTCCTGGATGACCGGCGGGCCGCGGTGGACACGTACTGCAGACACAACTACGGCGTCAGCGAGAGCTTCCTGGTGCCGCGGCGAGTTGCGCCTACAGTC
Eqca-DRB*no2:01:02
CTGACAGCGATACTGATGGTGTTGAGCCCTCCACTCGCTTGGGCCAGGAATACCCAACCACATTTCCTGGAGTATGTGACGTCCGAGTGTCATTTCTCCAACGGGACTCAGCGGGTGCGGTTCCTGGAGAGATACTTCTATAACGGGAAGGAGACCGTGCGCTTCGACAGCGACGTGGGGGAGTACCGGGCGGTGACCGAGCTGGGGCGGCCGGACGCCGTGTACTGGAACGGGCAGCAGGACCTCCTGGAGCGGAAGCGGGCCCAGGTGGACGCGTACTGCAGACACAACTACGGGGTTTTTGATAGCTTCCTGGTGCAGCGGCGAGTTGAGCCTACAGTC
Eqca-DRB2*002:01:AA
CTGACAGTGATATTGATGGTGCTGAACCCTCCCCTTGCTTGAGCCAGGGACACCCAACCACATTTCCTGGAGCTGGTTAAACACGAGTGTCATTTCTCCAACGGGACTCAGCGGGTGCGGTTCCTGGACAGATACTTCTATAACAGGGAGGAGTACGTGCGCTTCGACAGCGACGTGGGGGAGTACCGGGCGGTGACCGAGCTGGGGCGGCGGAGCGCCGAGTACTGGAACGGGCAGAAGGACGTCCTGGATGACGCGCGGGCCGCGGTGGACACGTACTGCAGACACAACTACGGCGTCAGCGACAGCTTCCTGGTGCCGCGGCGAGTTGCGCCTACAGTC
Eqca-DRB*is1:01:01
CTGACAGTGATATTGATGGTGCTGAGCCCTCCTCTCGCTTGGGCCAGGAATACCCAACCACATTTCCTGGAGTATGTGACGTCCGAGTGTCATTTCTCCAACGGGACTCAGCGGGTGCGGTTCCTGGAGAGATACTTCTATAACGGGAAGGAGACCGTGCGCTTCGACAGCGACGTGGGGGAGTACCGGGCGGTGACCGAGCTGGGGCGGCCGGACGCCGTGTACTGGAACGGGCAGCAGGACCTCCTGGAGCGGAAGCGGGCCCAGGTGGACGCGTACTGCAGACACAACTACGGGGTTTTTGATAGCTTCCTGGTGCAGCGGCGAGTTGAGCCTACAGTC
Eqca-DRB*is3:01
CTGACAGCGATACTGATGGTGTTGAGCCCTCCACTCGCTTGGGCCAAGAACACCCGACCACATTTCCTGGAGTATGTGACGTCCGAGTGTCATTTCTCCAACGGGACTCAGCGGGTGCGGTTCCTGGAGAGATACTTCTATAACGGGAAGGAGACCGTGCGCTTCGACAGCGACGTGGGGGAGTACCGGGCGGTGACCGAGCTGGGGCGGCCGGACGCCGTGTACTGGAACGGGCAGCAGGACCTCCTGGAGCGGAAGCGGGCCCAGGTGGACGCGTACTGCAGACACAACTACGGGGTTTTTGATAGCTTCCTGGTGCAGCGGCGAGTTGAGCCTACAGTC
Eqca-DRB*is1:01:02
CTAACAGTGATATTGATGGTACTGAGCCCTCCTCTCGCTTGGGCCAGGAACACCCAACCACATTTCCTGGAGTATGTGACGTCCGAGTGTCATTTCTCCAACGGGACTCAGCGGGTGCGGTTCCTGGAGAGATACTTCTATAACGGGAAGGAGACCGTGCGCTTCGACAGCGACGTGGGGGAGTACCGGGCGGTGACCGAGCTGGGGCGGCCGGACGCCGTGTACTGGAACGGGCAGCAGGACCTCCTGGAGCGGAAGCGGGCCCAGGTGGACGCGTACTGCAGACACAACTACGGGGTTTTTGATAGCTTCCTGGTGCAGCGGCGAGTTGAGCCTACAGTC
Eqca-DRB*is1:01:04
CTAACAGTGATATTGATGGTACTGAGCCCTCCTCTCGCTTGGGCCAGGAATACCCAACCACATTTCCTGGAGTATGTGACGTCCGAGTGTCATTTCTCCAACGGGACTCAGCGGGTGCGGTTCCTGGAGAGATACTTCTATAACGGGAAGGAGACCGTGCGCTTCGACAGCGACGTGGGGGAGTACCGGGCGGTGACCGAGCTGGGGCGGCCGGACGCCGTGTACTGGAACGGGCAGCAGGACCTCCTGGAGCGGAAGCGGGCCCAGGTGGACGCGTACTGCAGACACAACTACGGGGTTTTTGATAGCTTCCTGGTGCAGCGGCGAGTTGAGCCTACAGTC
Eqca-DRB2*002:AA
CTGACAGTGATATTGATGGTGCTGAACCCTCCCCTTGCTTGGGCCAGGGACACCCAACCACATTTCCTGGAGCTGGTTAAACACGAGTGTCATTTCTCCAACGGGACTCAGCGGGTGCGGTTCCTGGACAGATACTTCTATAACAGGGAGGAGTACGTGCGCTTCGACAGCGACGTGGGGGAGTACCGGGCGGTGACCGAGCTGGGGCGGCGGAGCGCCGAGTACTGGAACGGGCAGAAGGACGTCCTGGATGACGCGCGGGCCGCGGTGGACACGTACTGCAGACACAACTACGGCGTCAGCGAGAGCTTCCTGGTGCCGCGGCGAGTTGCGCCTACAGTC
Eqca-DRB3*002:AA
CTGACAGTGATGCTGATGGTACTAAACCCTCCCCTTGGTTGGGCCAGGAACACCCAACCACATTTCCTGGAGTATAGTACCTTCGAGTGTCATTTCTCCAACGGGACTCAGCGGGTGCTATACTTGCACAGACTCTTCTATAACGGGAAGGAGTACGTGCGCTTCGACAGCGACCTGGGCGAGTACCGGGCGCTGACCGAGCTGGGGCGGCGGAGCGCCGAGTACTGGAACGGGCAGCAGGACATCCTGGAGCAGAAGCGGGCGGAGGTGGACACGGTGTGCAGGCACAACTACGGCGTCAGCGAGAGCTTCCTGGTGCCGCGGCGAGTTGAACCTACAGTG
Eqca-DRB*is1:01:03
CTAACAGTGATATTGATGGTGCTGAGCCCTCCTCTCGCTTGGGCCAGGAATACCCAACCACATTTCCTGGAGTATGTGACGTCCGAGTGTCATTTCTCCAACGGGACTCAGCGGGTGCGGTTCCTGGAGAGATACTTCTATAACGGGAAGGAGACCGTGCGCTTCGACAGCGACGTGGGGGAGTACCGGGCGGTGACCGAGCTGGGGCGGCCGGACGCCGTGTACTGGAACGGGCAGCAGGACCTCCTGGAGCGGAAGCGGGCCCAGGTGGACGCGTACTGCAGACACAACTACGGGGTTTTTGATAGCTTCCTGGTGCAGCGGCGAGTTGAGCCTACAGTC
Eqca-DRB*is1:02
CTAACAGTGATATTGATGGTACTGAGCCCTCCTCTCGCTTGGGCCAGGAACACCCAACCACATTTCCTGGAGTATAGTACGTCCGAGTGTCATTTCTCCAACGGGACTCAGCGGGTGCGGTTCCTGGAGAGATACTTCTATAACGGGAAGGAGACCGTGCGCTTCGACAGCGACGTGGGGGAGTACCGGGCGGTGACCGAGCTGGGGCGGCCGGACGCCGTGTACTGGAACGGGCAGCAGGACCTCCTGGAGCGGAAGCGGGCCCAGGTGGACGCGTACTGCAGACACAACTACGGGGTTTTTGATAGCTTCCTGGTGCAGCGGCGAGTTGAGCCTACAGTC
Eqca-DRB*no4:01
CTGACAGCGATACTGATGGTGTTGAGCCCTCCACTCGCTTGGGCCAAGAACACCCGACCACATTTCCTGGAGGCTGTGAAGTACGAGTGTCATTTCTCCAACGGGACTCAGCGGGTGCGGTTCCTGGAGAGATACTTCTATAACGGGAAGGAGACCGTGCGCTTCGACAGCGACGTGGGGGAGTACCGGGCGGTGACCGAGCTGGGGCGGCCGGACGCCGTGTACTGGAACGGGCAGCAGGACCTCCTGGAGCGGAAGCGGGCCCAGGTGGACGCGTACTGCAGACACAACTACGGGGTTTTTGATAGCTTCCTGGTGCAGCGGCGAGTTGAGCCTACAGTC
Eqca-DRB*is5:02
CTGACAGCGATACTGATGGTGTTGAGCCCTCCACTCGCTTGGGCCAAGAACACCCGACCACATTTCCTGGAGGCTGTGAAGTACGAGTGTCATTTCTCCAACGGGACTGAGCGGGTGCGATACCTGGAAAGACTCTTCTATAACGGGAAGGAGACCGTGCGCTTCGACAGCGACGTGGGGGAGTACCGGGCGGTGACCGAGCTGGGGCGGCCGGACGCCGTGTACTGGAACGGGCAGCAGGACCTCCTGGAGCGGAAGCGGGCCCAGGTGGACGCGTACTGCAGACACAACTACGGGGTTTTTGATAGCTTCCTGGTGCAGCGGCGAGTTGAGCCTACAGTC
Eqca-DRB*is9:01
CTGACAGTGATATTGACGATGCTGAGCCCTCCTCTCGCTTGGGCCAGGAACACCCAACCACATTTCCTGGAGTGTTTGAAGGCCGAGTGTCATTTCTCCAACGGGACGGAGCGGGTGCGGTTCATGGCCAGATACTTCTATAACGGGAAGGAGTTCGTGCGCTTCGACAGCGACGTGGGACAGTTCCAGGCGCTGACCGAGCTGGGGCGGCCGGACGCCGAGGCCTGGAACCGGCAGACGGACATCCTGGAGCGGCACCGGGCCCAGGTGGACACGTTCTGCAGACACAACTACGCCGTCAGCGAGAGCTTCCTGGTGCAGCGGCAAGTTGAGCCTACAGTC
Eqca-DRB*no6:01
CTGACAGTGATATTGATGGTGCCGAACCCTCCCCTTGCTTGGGCCAAGGACACCCAACCACATTTCCTGGAGCTGGTTAAACACGAGTGTCATTTCTCCAATGGGACGGAGAGGGTGCGGTATGTATTCAGAGACGTCTACAACCGGGAGGAGCACGTGCGCTTCGACAGCGACGTGGGGGAGTTCCGGGCGGTGACCGAGCTGGGGCGGCCGGACGCCGAGTACTGGAACGGGCAGAAGGACGTCCTGGAGCGGAAGCGGGCCGCGGTGGACACGTACTGCAGACACAACTACGGCGTCCTTGACAACTTCCTGGTGCCGCGGCGAGTTGCGCCTACAGTC
Eqca-DRB*no8:01
CTGACAGTGATATTGATGGTGCTGAGCCCTCCTCTCGCTTGGGCCAGGAACACCCAACCACATTTCTTGTTTCTGGGGAAAGCCGAGTGTCACTTCTCCAACGGGACCCAGAAGGTGCGATACCTGGAGAGATACATCTATAACCAGGGGGAGTACGTGCGCTTCGACAGCGACGTGGGGGAGTACCGGGCGGTGACCGAGCTGGGGCGGCGGAGCGCCGAGTACTGGAACGGGCAGAAGGACGTCCTGGATGACGCGCGGGCCACGGTGGACACGTACTGCAGACACAACTACGGCGTCAGCGAGAGCTTCCTGGTGCCGCGGCGAGTTGCGCCTACAGTC
Eqca-DRB*no3:01:01
CTGACAGCGATACTGATGGTGTTGAGCCCTCCACTCGCTTGGGCCAAGAACACCCGACCACATTTCCTGGAGTATCTTAAGTTCGAGTGTCATTTCTCCAACGGGACTCAGCGGGTGCGGTTCCTGGAGAGATACTTCTATAACGGGAAGGAGACCGTGCGCTTCGACAGCGACGTGGGGGAGTACCGGGCGGTGACCGAGCTGGGGCGGCCGGACGCCGTGTACTGGAACGGGCAGCAGGACCTCCTGGAGCGGAAGCGGGCCCAGGTGGACGCGTACTGCAGACACAACTACGGGGTTTTTGATAGCTTCCTGGTGCAGCGGCGAGTTGAGCCTACAGTC
Eqca-DRB*is12:01
CTGACAGCGATACTGATGGTGTTGAGCCCTCCACTCGCTTGGGCCAAGAACACCCGACCACATTTCCTGGAGATGATTAAACACGAGTGTCATTTCTCCAACGGGACTCAGCGAGTGCGGTTCCTGGACAGATACTTCTCTAACGGGGAGGAGAACGTGCGCTTCGACAGCGACGTGGGGGAGTTCCGGGCGGTGACCGAGCTGGGGCGGCCGGACGCCGAGGCCTGGAACGGGCAGAAGGACGTCCTGGATGACGCGCGGGCCGCGGTGGACACGTACTGCAGACACAACTACGGCGTCCTTGACAACTTCCTGGTGCCGCGGCGAGTTGCGCCTACAGTC
Eqca-DRB*no3:01:02
CTGACAGCGATACTGATGGTGTTGAGCCCTCCACTCGCTTGGGCCAAGAACACCCGACCACATTTCCTGGAGTATCTTAAGTTCGAGTGTCATTTCTCCAACGGGACTCAGAGGGTGCGGTTCCTGGAGAGATACTTCTATAACGGGAAGGAGACCGTGCGCTTCGACAGCGACGTGGGGGAGTACCGGGCGGTGACCGAGCTGGGGCGGCCGGACGCCGTGTACTGGAACGGGCAGCAGGACCTCCTGGAGCGGAAGCGGGCCCAGGTGGACGCGTACTGCAGACACAACTACGGGGTTTTTGATAGCTTCCTGGTGCAGCGGCGAGTTGAGCCTACAGTC
Eqca-DRB*is1:05
CTAACAGTGATATTGATGGTACTGAGCCCTCCTCTCGCTTGGGCCAGGAACACCCAACCACATTTCCTGGAGTATAGTACGTCCGAGTGTCATTTCTCCAACGGGACTCAGCGGGTGCGGTTCCTGGACAGATACTTCTATAACGGGAAGGAGACCGTGCGCTTCGACAGCGACGTGGGGGAGTACCGGGCGGTGACCGAGCTGGGGCGGCCGGACGCCGTGTACTGGAACGGGCAGCAGGACCTCCTGGAGCGGAAGCGGGCCCAGGTGGACGCGTACTGCAGACACAACTACGGGGTTTTTGATAGCTTCCTGGTGCAGCGGCGAGTTGAGCCTACAGTC
Eqca-DRB*no1:01:01
CTGACAGTGATATTGATGGTGCTGAGCCCTCCTCTCGCTTGGGCCAGGAATACCCAACCACATTTCCTGGAGTATATAACGTCCGAGTGTCATTTCTCCAACGGGACTCAGCGGGTGCGGTTCCTGGAGAGATACTTCTATAACGGGAAGGAGTACGTGCGCTTCGACAGCGACGTGGGGGAGTACCGGGCGGTGACCGAGCTGGGGCGGCCGGACGCCATGTACTGGAACGGGCAGCAGGACCTCCTGGAGCGGAAGCGGGCCCAGGTGGACGCGTACTGCAGACACAACTACGGGGTTTCTGATAGCTTCCTGGTGCAGCGGCGAGTTGAGCCTACAGTC
Eqca-DRB*no2:01:01
CTGACAGCGATACTGATGGTGTTGAGCCCTCCTCTCGCTTGGGCCAGGAATACCCAACCACATTTCCTGGAGTATGTGACGTCCGAGTGTCATTTCTCCAACGGGACTCAGCGGGTGCGGTTCCTGGAGAGATACTTCTATAACGGGAAGGAGACCGTGCGCTTCGACAGCGACGTGGGGGAGTACCGGGCGGTGACCGAGCTGGGGCGGCCGGACGCCGTGTACTGGAACGGGCAGCAGGACCTCCTGGAGCGGAAGCGGGCCCAGGTGGACGCGTACTGCAGACACAACTACGGGGTTTTTGATAGCTTCCTGGTGCAGCGGCGAGTTGAGCCTACAGTC
Eqca-DRB*is5:03
CTGACAGCGATACTGATGGTGTTGAGCCCTCCACTCGCTTGGGCCAAGAACACCCGACCACATTTCCTGGAGGCTGTGAAGTACGAGTGTCATTTCTCCAACGGGACTGAGCGGGTGCGATACCTGGAAAGACTCTTCTATAACGGGAAGGAGTTCGTGCGCTTCGACAGCGACGTGGGGGAGTTTCGGGCGGTGACCGAGCTGGGGCGGCCGGACGCCGTGTACTGGAACGGGCAGCAGGACCTCCTGGAGCGGAAGCGGGCCCAGGTGGACGCGTACTGCAGACACAACTACGGGGTTTTTGATAGCTTCCTGGTGCAGCGGCGAGTTGAGCCTACAGTC
Eqca-DRB*no5:01
CTGACAGTGATATTGATGGTGCCGAACCCTCCCCTTGCTTGGGCCAAGGACACCCAACCACATTTCCTGGAGCTGGTTAAACACGAGTGTCATTTCTCCAATGGGACGGAGAGGGTGCGGTATGTATTCAGAGACGTCTACAACCGGGAGGAGCACGTGCGCTTCGACAGCGACGTGGGGGAGTTCCGGGCGGTGACCGAGCTGGGGCGGCCGGACGCCATGTACTGGAACGGGCAGCAGGACCTCCTGGAGCGGAAGCGGGCCCAGGTGGACGCGTACTGCAGACACAACTACGGGGTTTCTGATAGCTTCCTGGTGCAGCGGCGAGTTGAGCCTACAGTC
Eqca-DRB*is4:02
CTAACAGTGATATTGATGGTACTGAGCCCTCCTCTCGCTTGGGCCAGGAACACCCAACCACATTTCCTGTGGTATACTACGTCCGAGTGTCATTTCTCCAACGGGACTCAGCGGGTGCGGTTCCTGGACAGATACTTCTATAACGGGAAGGAGACCGTGCGCTTCGACAGCGACGTGGGGGAGTACCGGGCGGTGACCGAGCTGGGGCGGCCGGACGCCGTGTACTGGAACGGGCAGCAGGACCTCCTGGAGCGGAAGCGGGCCCAGGTGGACGCGTACTGCAGACACAACTACGGGGTTTTTGATAGCTTCCTGGTGCAGCGGCGAGTTGAGCCTACAGTC
Eqca-DRB*is1:03
CTGACAGTGATATTGATGGTGCTGAGCCCTCCTCTCGCTTGGGCCAGGAATACCCAACCACATTTCCTGGAGTATGTGACGTCCGAGTGTCATTTCTCCAACGGGACTCAGCGGGTGCGGTTCCTGGAGAGATACTTCTATAACGGGAAGGAGACCGTGCGCTTCGACAGCGACGTGGGGGAGTACCGGGCGGTGACCGAGCTGGGGCGGCCGGACGCCGTGTACTGGAACGGGCAGCAGGACCTCCTGGAGCGGAAGCGGCCCCAGGTGGACGCGTACTGCAGACACAACTACGGGGTTTTTGATAGCTTCCTGGTGCAGCGGCGAGTTGAGCCTACAGTC
Eqca-DRB*is1:04
CTGACAGTGATATTGATGGTGCTGAGCCCTCCTCTCGCTTGGGCCAGGAATACCCAACCACATTTCCTGGAGTATGTGACGTCCGAGTGTCATTTCTCCAACGGGACTCAGCGGGTGCGGTTCCTGGAGAGATACTTCTATAACGGGAAGGAGACCGTGCGCTTCGACAGCGACGTGGGGGAGTACCGGGCGGTGACCGAGCTGGGGCGGCCGGACGCCGTGTACTGGAACGGGCAGCAGGACCTCCTGGAGCGGAAGCGGGCCCAGGTGGACGCGTACTGCAGACACAACTACGGGGTTTCTGATAGCTTCCTGGTGCAGCGGCGAGTTGAGCCTACAGTC
Eqca-DRB*no5:02
CTGACAGTGATATTGATGGTGCCGAACCCTCCCCTTGCTTGGGCCAAGGACACCCAACCACATTTCCTGGAGCTGGTTAAACACGAGTGTCATTTCTCCAATGGGACGGAGAGGGTGCGGTATGTATTCAGAGACGTCTACAACCGGGAGGAGCACGTGCGCTTCGACAGCGACGTGGGGGAGTACCGGGCGGTGACCGAGCTGGGGCGGCCGGACGCCATGTACTGGAACGGGCAGCAGGACCTCCTGGAGCGGAAGCGGGCCCAGGTGGACGCGTACTGCAGACACAACTACGGGGTTTCTGATAGCTTCCTGGTGCAGCGGCGAGTTGAGCCTACAGTC
Eqca-DRB*no12:01:01
CTGACAGCGATACTGATGGTGTTGAGCCCTCCACTCGCTTGGGCCAAGAACACCCGACCACATTTCCTGGAGTATCTTAAGTTCGAGTGTCATTTCTCCAACGGGACTCAGCGGGTGCGGTTCCTGGAGAGATACTTCTATAACGGGAAGGAGTACGTGCGCTTCGACAGCGACGTGGGGGAGTACCGGGCGGTGACCGAGCTGGGGCGGCCGGACGCCATGTACTGGAACGGGCAGCAGGACCTCCTGGAGCGGAAGCGGGCCCAGGTGGACGCGTACTGCAGACACAACTACGGGGTTTCTGATAGCTTCCTGGTGCAGCGGCGAGTTGAGCCTACAGTC
Eqca-DRB*no1:03
CTGACAGCGATACTGATGGTGTTGAGCCCTCCACTCGCTTGGGCCAAGAACACCCGACCACATTTCCTGGAGTATATAACGTCCGAGTGTCATTTCTCCAACGGGACTCAGCGGGTGCGGTTCCTGGAGAGATACTTCTATAACGGGAAGGAGTACGTGCGCTTCGACAGCGACGTGGGGGAGTACCGGGCGGTGACCGAGCTGGGGCGGCCGGACGCCATGTACTGGAACGGGCAGCAGGACCTCCTGGAGCGGAAGCGGGCCCAGGTGGACGCGTACTGCAGACACAACTACGGGGTTTCTGATAGCTTCCTGGTGCAGCGGCGAGTTGAGCCTACAGTC
Eqca-DRB*no9:01:01
CTGACAGCGATACTGATGGTGTTGAGCCCTCCACTCGCTTGGGCCAAGAACACCCGACCACATTTCCTGGAGTATCTTAAGTTCGAGTGTCATTTCTCCAACGGGACTCAGAGGGTGCGGTTCCTGGAGAGATACTTCTATAACGGGAAGGAGACCGTGCGCTTCGACAGCGACGTGGGGGAGTACCGGGCGGTGACCGAGCTGGGGCGGCCGGACGCCGTGTACTGGAACGGGCAGCAGGACCTCCTGGAGCGGAAGCGGCCCCAGGTGGACGCGTACTGCAGACACAACTACGGGGTTTTTGATAGCTTCCTGGTGCAGCGGCGAGTTGAGCCTACAGTC
Eqca-DRB*is3:02
CTGACAGCGATACTGATGGTGTTGAGCCCTCCACTCGCTTGGGCCAAGAACACCCGACCACATTTCCTGGAGTATGTGACGTCCGAGTGTCATTTCTCCAACGGGACTCAGCGGGTGCGGTTCCTGGAGAGATACTTCTATAACGGGAAGGAGACCGTGCGCTTCGACAGCGACGTGGGGGAGTACCGGGCGGTGACCGAGCTGGGGCGGCCGGACGCCGTGTACTGGAACGGGCAGCAGGACCTCCTGGAGCGGAAGCGGCCCCAGGTGGACGCGTACTGCAGACACAACTACGGGGTTTTTGATAGCTTCCTGGTGCAGCGGCGAGTTGAGCCTACAGTC
Eqca-DRB*no9:01:02
CTGACAGCGATACTGATGGTGTTGAGCCCTCCACTCGCTTGGGCCAAGAACACCCGACCACATTTCCTGGAGTATCTTAAGTTCGAGTGTCATTTCTCCAACGGGACTCAGCGGGTGCGGTTCCTGGAGAGATACTTCTATAACGGGAAGGAGACCGTGCGCTTCGACAGCGACGTGGGGGAGTACCGGGCGGTGACCGAGCTGGGGCGGCCGGACGCCGTGTACTGGAACGGGCAGCAGGACCTCCTGGAGCGGAAGCGGCCCCAGGTGGACGCGTACTGCAGACACAACTACGGGGTTTTTGATAGCTTCCTGGTGCAGCGGCGAGTTGAGCCTACAGTC
Eqca-DRB*gb2:02
CTGACAGTGATATTGATGGTGCTGAACCCTCCCCTTGCTTGGGCCAGGGACACCCAACCACATTTCCTGGAGTATAGTACGTCCGAGTGTCATTTCTCCAACGGGACTCAGCGAGTGCGGTTCCTGGACAGATACTTCTCTAACGGGGAGGAGAACGTGCGCTTCGACAGCGACGTGGGGGAGTACCGGGCGGTGACCGAGCTGGGGCGGCCGGACGCCGAGTACTGGAACGGGCAGAAGGACGTCCTGGATGACGCGCGGGCCGCGGTGGACACGTACTGCAGACACAACTACAGGGTTTTTGATAGCCTCCTGGTGCAGCGGCGAGTTGCGCCTACAGTC
Eqca-DRB*no1:04
CTGACAGCGATACTGATGGTGTTGAGCCCTCCACTCGCTTGGGCCAGGAATACCCAACCACATTTCCTGGAGTATATAACGTCCGAGTGTCATTTCTCCAACGGGACTCAGCGGGTGCGGTTCCTGGAGAGATACTTCTATAACGGGAAGGAGTACGTGCGCTTCGACAGCGACGTGGGGGAGTACCGGGCGGTGACCGAGCTGGGGCGGCCGGACGCCATGTACTGGAACGGGCAGCAGGACCTCCTGGAGCGGAAGCGGGCCCAGGTGGACGCGTACTGCAGACACAACTACGGGGTTTCTGATAGCTTCCTGGTGCAGCGGCGAGTTGAGCCTACAGTC
Eqca-DRB*is11:01
CTAACAGTGATATTGATGGTACTGAGCCCTCCTCTCGCTTGGGCCAGGAACACCCAACCACATTTCCTGGAGTATGCGACGTCCGAGTGTCATTTCTCCAACGGGACTCAGCAGGTGCGGTTCCTGGACAGATACTTCTATAACGGGAAGGAGACCGTGCGCTTCGACAGCGACGTGGGGGAGTACCGGGCGGTGACCGAGCTGGGGCGGCCGGACGCCGAGTACCTGAACGGGCAGAAGGACGTCCTGGATGACGCGCGGGCCGCGGTGGACACGTACTGCAGACACAACTACGGGGTTTTTGATGGCTTCCTGGTGCAGCGGCGAGTTGCGCCTACAGTC
Eqca-DRB*is2:01:01
CTAACAGTGATATTGACGATGCTGAGCCCTCCTCTCGCTTGGGCCAGGAATACCCAACCACATTTCCTGGAGTATGTGACGTCCGAGTGTCATTTCTCCAACGGGACTCAGCGGGTGCGGTTCCTGGAGAGATACTTCTATAACGGGAAGGAGACCGTGCGCTTCGACAGCGACGTGGGGGAGTACCGGGCGGTGACCGAGCTGGGGCGGCCGGACGCCGTGTACTGGAACGGGCAGCAGGACCTCCTGGAGCGGAAGCGGGCCCAGGTGGACGCGTACTGCAGACACAACTACGGGGTTTTTGATAGCTTCCTGGTGCAGCGGCGAGTTGAGCCTACAGTC
Eqca-DRB*no2:02
CTGACAGCGATACTGATGGTGTTGAGCCCTCCACTCGCTTGGGCCAGGAATACCCAACCACATTTCCTGGAGTATGTGACGTCCGAGTGTCATTTCTCCAACGGGACTCAGCGGGTGCGGTTCCTGGAGAGATACTTCTATAACGGGAAGGAGACCGTGCGCTTCGACAGCGACGTGGGGGAGTACCGGGCGGTGACCGAGCTGGGGCGGCCGGACGCCGTGTACTGGAACGGGCAGCAGGACCTCCTGGAGCGGAAGCGGCCCCAGGTGGACGCGTACTGCAGACACAACTACGGGGTTTTTGATAGCTTCCTGGTGCAGCGGCGAGTTGAGCCTACAGTC
Eqca-DRB*is5:01
CTGACAGCGATACTGATGGTGTTGAGCCCTCCACTCGCTTGGGCCAAGAACACCCGACCACATTTCCTGGAGGCTGTGAAGTACGAGTGTCATTTCTCCAACGGGACTGAGCGGGTGCGATACCTGGAAAGACTCTTCTATAACGGGAAGGAGTTCGTGCGCTTCGACAGCGACGTGGGGGAGTACCGGGCGGTGACCGAGCTGGGGCGGCCGGACGCCGTGTACTGGAACGGGCAGCAGGACCTCCTGGAGCGGAAGCGGGCCCAGGTGGACGCGTACTGCAGACACAACTACGGGGTTTTTGATAGCTTCCTGGTGCAGCGGCGAGTTGAGCCTACAGTC
Eqca-DRB*is2:01:02
CTAACAGTGATATTGACGATGCTGAGCCCTCCTCTCGCTTGGGCCAGGAACACCCAACCACATTTCCTGGAGTATGTGACGTCCGAGTGTCATTTCTCCAACGGGACTCAGCGGGTGCGGTTCCTGGAGAGATACTTCTATAACGGGAAGGAGACCGTGCGCTTCGACAGCGACGTGGGGGAGTACCGGGCGGTGACCGAGCTGGGGCGGCCGGACGCCGTGTACTGGAACGGGCAGCAGGACCTCCTGGAGCGGAAGCGGGCCCAGGTGGACGCGTACTGCAGACACAACTACGGGGTTTTTGATAGCTTCCTGGTGCAGCGGCGAGTTGAGCCTACAGTC
Eqca-DRB*no4:02
CTGACAGCGATACTGATGGTGTTGAGCCCTCCACTCGCTTGGGCCAAGAACACCCGACCACATTTCCTGGAGGCTGTGAAGTACGAGTGTCATTTCTCCAACGGGACTGAGCGGGTGCGGTTCCTGGAGAGATACTTCTATAACGGGAAGGAGACCGTGCGCTTCGACAGCGACGTGGGGGAGTACCGGGCGGTGACCGAGCTGGGGCGGCCGGACGCCGTGTACTGGAACGGGCAGCAGGACCTCCTGGAGCGGAAGCGGGCCCAGGTGGACGCGTACTGCAGACACAACTACGGGGTTTTTGATAGCTTCCTGGTGCAGCGGCGAGTTGAGCCTACAGTC
Eqca-DRB*is7:01
CTGACAGCGATACTGATGGTGTTGAGCCCTCCACTCGCTTGGGCCAAGAACACCCGACCACATTTCCTGGAGGCTGTGAAGTTCGAGTGTCGTTTCTCCAACGGGACTGAGCGAGTGCGATTCCTGGAGAGACGCTTCCATAACGGGGAGGAGTACGCGCGCTTCGACAGCGACGTGGGGGAGTACCGGGCGGTGACCGAGCTGGGGCGGCCGGACGCCGTGTACTGGAACGGGCAGCAGGACCTCCTGGAGCGGAAGCGGGCCCAGGTGGACGCGTACTGCAGACACAACTACGGGGTTTTTGATAGCTTCCTGGTGCAGCGGCGAGTTGAGCCTACAGTC
Eqca-DRB*is4:01
CTAACAGTGATATTGATGGTACTGAGCCCTCCTCTCGCTTGGGCCAGGAACACCCAACCACATTTCCTGTGGTATACTACGTCCGAGTGTCATTTCTCCAACGGGACTCAGCGGGTGCGGTTCCTGGAGAGATACTTCTATAACGGGAAGGAGACCGTGCGCTTCGACAGCGACGTGGGGGAGTACCGGGCGGTGACCGAGCTGGGGCGGCCGGACGCCGTGTACTGGAACGGGCAGCAGGACCTCCTGGAGCGGAAGCGGGCCCAGGTGGACGCGTACTGCAGACACAACTACGGGGTTTTTGATAGCTTCCTGGTGCAGCGGCGAGTTGAGCCTACAGTC
Eqca-DRB*no12:01:02
CTGACAGCGATACTGATGGTGTTGAGCCCTCCACTCGCTTGGGCCAAGAACACCCGACCACATTTCCTGGAGTATCTTAAGTTCGAGTGTCATTTCTCCAACGGGACTCAGAGGGTGCGGTTCCTGGAGAGATACTTCTATAACGGGAAGGAGTACGTGCGCTTCGACAGCGACGTGGGGGAGTACCGGGCGGTGACCGAGCTGGGGCGGCCGGACGCCATGTACTGGAACGGGCAGCAGGACCTCCTGGAGCGGAAGCGGGCCCAGGTGGACGCGTACTGCAGACACAACTACGGGGTTTCTGATAGCTTCCTGGTGCAGCGGCGAGTTGAGCCTACAGTC
Eqca-DRB*no3:02
CTGACAGCGATACTGATGGTGTTGAGCCCTCCACTCGCTTGGGCCAAGAACACCCGACCACATTTCCTGGAGTATCTTAAGTTCGAGTGTCATTTCTCCAACGGGACTCAGAGGGTGCGGTTCCTGGAGAGATACTTCTATAACGGGAAGGAGTACGCGCGCTTCGACAGCGACGTGGGGGAGTACCGGGCGGTGACCGAGCTGGGGCGGCCGGACGCCATGTACTGGAACGGGCAGCAGGACCTCCTGGAGCGGAAGCGGGCCCAGGTGGACGCGTACTGCAGACACAACTACGGGGTTTCTGATAGCTTCCTGGTGCAGCGGCGAGTTGAGCCTACAGTC
Eqca-DRB*no1:02
CTAACAGTGATATTGATGGTACTGAGCCCTCCTCTCGCTTGGGCCAGGAACACCCAACCACATTTCCTGGAGTATAGTACGTCCGAGTGTCATTTCTCCAACGGGACTCAGCGGGTGCGGTTCCTGGAGAGATACTTCTATAACGGGAAGGAGTACGTGCGCTTCGACAGCGACGTGGGGGAGTACCGGGCGGTGACCGAGCTGGGGCGGCCGGACGCCATGTACTGGAACGGGCAGCAGGACCTCCTGGAGCGGAAGCGGGCCCAGGTGGACGCGTACTGCAGACACAACTACGGGGTTTCTGATAGCTTCCTGGTGCAGCGGCGAGTTGAGCCTACAGTC
