# Supplementary material for: High-Resolution Genotyping of Expressed Equine MHC Reveals a Highly Complex MHC Structure
Source: Genes (Basel). 2023 Jul 10;14(7):1422. doi: 10.3390/genes14071422 (PMC10379315; doi:10.3390/genes14071422)
Supplement: Supplementary file 1 [file genes-14-01422-s001.zip › Supplementary Data S3.xlsx]

## Sheet: MHCI
Sample_ID	Breed	MHCI_comments_general	Total_Read_count_For_1	Total_read_count_For_3	Haplotype 1	Haplotype 2	Haplotype1 Allele 1	Haplotype1 Allele 2	Haplotype1 Allele 3	Haplotype1 Allele 4	Haplotype1 Allele 5	Haplotype1 Allele 6	Haplotype1 Allele 7	Haplotype1 Allele 8	Haplotype1 Allele 9		Haplotype2 Allele 1	Haplotype2 Allele 2	Haplotype2 Allele 3	Haplotype2 Allele 4	Haplotype2 Allele 5	Haplotype2 Allele 6	Haplotype2 Allele 7	Haplotype2 Allele 8	Haplotype2 Allele 9		Unassigned alleles	Unassigned alleles	Unassigned alleles	Unassigned alleles	Unassigned alleles	Unassigned alleles	Unassigned alleles	Unassigned alleles	Unassigned alleles	Unassigned alleles	Unassigned alleles		Eqca-MHCI*gb9:01	Eqca-MHCI*gb11:01:01	Eqca-MHCI*gb11:01:02	Eqca-MHCI*gb11:02	Eqca-MHCI*gb13:01	Eqca-MHCI*gb13:02	Eqca-MHCI*gb13:03	Eqca-MHCI*gb13:04	Eqca-MHCI*gb13:05	Eqca-MHCI*gb13:06	Eqca-MHCI*gb26:01
Icel_001	Icelandic_Horse	Unassigned alleles	25190	32639	HP1.20	HP1.10	Eqca-MHCI*gb41:01|1737-6.90|2746-8.41	Eqca-MHCI*no31:01|1896-7.53|4909-15.04	Eqca-MHCI*gb4:02|113-0.45|467-1.43	Eqca-MHCI*gb1:01|63-0.25|78-0.24	Eqca-MHCI*gb12:03|0-0.00|81-0.25	Eqca-2*001:AG|134-0.53|69-0.21					Eqca-MHCI*gb3:02|3172-12.59|6053-18.55	Eqca-MHCI*gb49:01|49-0.19|88-0.27									Eqca-MHCI*gb27:01|0-0.00|695-2.13														Eqca-MHCI*gb11:01:02|1449-5.75|1022-3.13	Eqca-MHCI*gb11:02|1358-5.39103|896-2.74518	Eqca-MHCI*gb13:01|0-0.00|1085-3.32			Eqca-MHCI*gb13:04|0-0|46-0.14094			Eqca-MHCI*gb26:01|0-0|64-0.19608
Icel_002	Icelandic_Horse		8956	13439	HP1.24	HP1.10	Eqca-MHCI*no23:01|751-8.39|1549-11.53	Eqca-MHCI*is1:01:01|361-4.03|640-4.76	Eqca-MHCI*gb4:02|34-0.38|170-1.26	Eqca-MHCI*gb15:01|134-1.50|175-1.30	Eqca-MHCI*no8:01|296-3.31|513-3.82	Eqca-MHCI*gb1:02:02|17-0.18982|10-0.07441	Eqca-3*001:AC|0-0.00|28-0.21	Eqca-2*001:03|53-0.59|20-0.15			Eqca-MHCI*gb3:02|886-9.89|2223-16.54	Eqca-MHCI*gb49:01|9-0.10|32-0.24																					Eqca-MHCI*gb9:01|98-1.09|50-0.37			Eqca-MHCI*gb11:02|487-5.44|315-2.34	Eqca-MHCI*gb13:01|0-0.00|102-0.76			Eqca-MHCI*gb13:04|0-0.00|36-0.27	Eqca-MHCI*gb13:05|0-0.00|38-0.28		Eqca-MHCI*gb26:01|0-0|8-0.05953
Icel_003	Icelandic_Horse		37816	35421	HP1.24	HP1.16	Eqca-MHCI*no23:01|3746-9.91|3583-10.12	Eqca-MHCI*is1:01:01|2471-6.53|2511-7.09	Eqca-MHCI*gb4:02|161-0.43|526-1.48	Eqca-MHCI*gb15:01|1701-4.50|1314-3.71	Eqca-MHCI*no8:01|754-1.99|770-2.17	Eqca-MHCI*gb1:02:02|46-0.12164|65-0.18351	Eqca-3*001:AC|0-0.00|79-0.22	Eqca-2*001:03|142-0.38|33-0.09			Eqca-MHCI*no16:01|0-0.00|971-2.74	Eqca-MHCI*no28:01|1762-4.66|2684-7.58	Eqca-MHCI*gb15:01|1701-4.50|1314-3.71	Eqca-MHCI*gb34:02|1561-4.13|2767-7.81	Eqca-MHCI*gb49:04|52-0.13751|50-0.14116	Eqca-MHCI*gb6:03|30-0.07933|42-0.11857																			Eqca-MHCI*gb11:01:02|1523-4.03|641-1.81		Eqca-MHCI*gb13:01|0-0.00|721-2.04			Eqca-MHCI*gb13:04|0-0|31-0.08752			Eqca-MHCI*gb26:01|0-0|19-0.05364
Icel_004	Icelandic_Horse		32461	34920	HP1.13	unHP1.31	Eqca-N*006:01|4869-15.00|5857-16.77	Eqca-MHCI*no5:01|314-0.97|414-1.19	Eqca-MHCI*no3:02|0-0.00|845-2.42	Eqca-MHCI*gb8:03|0-0.00|468-1.34	Eqca-MHCI*gb6:05|191-0.59|250-0.72	Eqca-2*001:AC|230-0.71|102-0.29	Eqca-6*001:01|724-2.23|15-0.04				Eqca-MHCI*gb1:02|77-0.24|93-0.27	Eqca-MHCI*gb5:02|1285-3.96|4110-11.77	Eqca-MHCI*gb29:01|1340-4.13|1492-4.27	Eqca-MHCI*gb15:01|1248-3.84|1103-3.16	Eqca-MHCI*gb4:02|202-0.62|839-2.40	Eqca-MHCI*gb7:05|95-0.29|263-0.75	Eqca-MHCI*gb1:05|55-0.17|78-0.22		Eqca-3*001:AB|0-0.00|129-0.37														Eqca-MHCI*gb9:01|243-0.75|85-0.24			Eqca-MHCI*gb11:02|1620-4.99|714-2.04	Eqca-MHCI*gb13:01|0-0.00|846-2.42			Eqca-MHCI*gb13:04|0-0|40-0.11455			Eqca-MHCI*gb26:01|0-0|50-0.14318
Icel_005	Icelandic_Horse	Homozygous	32020	34183	HP1.16	-	Eqca-MHCI*no16:01|0-0.00|1929-5.64	Eqca-MHCI*no28:01|4131-12.90|6114-17.89	Eqca-MHCI*gb15:01|1814-5.67|1564-4.58	Eqca-MHCI*gb34:02|3027-9.45|5923-17.33	Eqca-MHCI*gb49:04|76-0.24|130-0.38	Eqca-MHCI*gb6:03|73-0.23|91-0.27																													Eqca-MHCI*gb11:01:02|2811-8.78|1399-4.09		Eqca-MHCI*gb13:01|0-0.00|974-2.85			Eqca-MHCI*gb13:04|0-0|64-0.18723			Eqca-MHCI*gb26:01|0-0|61-0.17845
Icel_006	Icelandic_Horse		26547	24078	HP1.14	unHP1.7b	Eqca-MHCI*no25:01|2850-10.74|3103-12.89	Eqca-MHCI*gb34:01|1643-6.19|2117-8.79	Eqca-MHCI*no3:02|0-0.00|777-3.23	Eqca-MHCI*gb40:01|79-0.30|0-0.00	Eqca-1*002:AA|358-1.35|574-2.38	Eqca-MHCI*gb6:05|237-0.89|274-1.14	Eqca-MHCI*gb1:02|138-0.52|102-0.42		Eqca-2*001:AA|213-0.80|24-0.10		Eqca-MHCI*gb37:01|1643-6.19|1914-7.95	Eqca-MHCI*gb36:02|1354-5.10|1537-6.38	Eqca-MHCI*gb4:02|239-0.90|757-3.14	Eqca-MHCI*gb8:01|26-0.10|396-1.64	Eqca-MHCI*no37:01|48-0.18|63-0.26	Eqca-2*001:AH|89-0.34|0-0.00	Eqca-MHCI*gb10:01|0-0.00|81-0.34		Eqca-MHCI*gb30:01|17-0.06404|0-0																Eqca-MHCI*gb11:01:02|2828-10.65|1189-4.94						Eqca-MHCI*gb13:05|0-0.00|77-0.32
Icel_007	Icelandic_Horse	Unassigned alleles	32187	31630	HP1.24	HP1.13	Eqca-MHCI*no23:01|2963-9.21|3296-10.42	Eqca-MHCI*is1:01:01|1723-5.35|2177-6.88	Eqca-MHCI*gb4:02|97-0.30|434-1.37	Eqca-MHCI*gb15:01|618-1.92|681-2.15	Eqca-MHCI*no8:01|795-2.47|860-2.72	Eqca-MHCI*gb1:02:02|42-0.13049|125-0.39519	Eqca-3*001:AC|0-0|49-0.15492	Eqca-2*001:03|109-0.34|25-0.08			Eqca-N*006:01|3580-11.12|4472-14.14	Eqca-MHCI*no5:01|263-0.82|310-0.98	Eqca-MHCI*no3:02|0-0.00|631-1.99	Eqca-MHCI*gb8:03|0-0.00|374-1.18	Eqca-MHCI*gb6:05|163-0.51|176-0.56	Eqca-2*001:AC|129-0.40|76-0.24	Eqca-6*001:01|539-1.67|12-0.04				Eqca-MHCI*gb1:02|52-0.16|125-0.40															Eqca-MHCI*gb11:02|1320-4.10|617-1.95	Eqca-MHCI*gb13:01|0-0.00|565-1.79			Eqca-MHCI*gb13:04|0-0.00|74-0.23			Eqca-MHCI*gb26:01|0-0|31-0.09801
Icel_008	Icelandic_Horse		30350	30588	HP1.14	HP1.25	Eqca-MHCI*no25:01|3292-10.85|3134-10.25	Eqca-MHCI*gb34:01|1982-6.53|1930-6.31	Eqca-MHCI*no3:02|0-0.00|666-2.18	Eqca-MHCI*gb40:01|114-0.38|0-0.00	Eqca-1*002:AA|346-1.14|554-1.81	Eqca-MHCI*gb6:05|246-0.81|252-0.82	Eqca-MHCI*gb1:02|250-0.82|198-0.65		Eqca-2*001:AA|213-0.70|36-0.12		Eqca-MHCI*no13:01|2552-8.41|2162-7.07	Eqca-MHCI*no4:01|88-0.29|2830-9.25	Eqca-MHCI*no22:01|0-0.00|2582-8.44	Eqca-MHCI*gb7:06|100-0.33|98-0.32	Eqca-MHCI*gb1:05|61-0.20|77-0.25	Eqca-2*001:03|192-0.63|23-0.08	Eqca-MHCI*gb1:03|57-0.18781|51-0.16673																		Eqca-MHCI*gb11:01:02|1842-6.07|607-1.98					Eqca-MHCI*gb13:04|0-0|38-0.12423	Eqca-MHCI*gb13:05|0-0.00|197-0.64		Eqca-MHCI*gb26:01|0-0|27-0.08827
Icel_009	Icelandic_Horse		25656	35954	HP1.24	HP1.16	Eqca-MHCI*no23:01|1615-6.29|2385-6.63	Eqca-MHCI*is1:01:01|1181-4.60|1480-4.12	Eqca-MHCI*gb4:02|50-0.19|358-1.00	Eqca-MHCI*gb15:01|1109-4.32|1284-3.57	Eqca-MHCI*no8:01|836-3.26|930-2.59	Eqca-MHCI*gb1:02:02|26-0.10134|59-0.16410	Eqca-3*001:AC|0-0|59-0.16410	Eqca-2*001:03|138-0.54|16-0.04			Eqca-MHCI*no16:01|0-0.00|654-1.82	Eqca-MHCI*no28:01|1209-4.71|2455-6.83	Eqca-MHCI*gb15:01|1109-4.32|1284-3.57	Eqca-MHCI*gb34:02|1035-4.03|2032-5.65	Eqca-MHCI*gb49:04|38-0.14811|72-0.20026	Eqca-MHCI*gb6:03|24-0.09355|32-0.08900																	Eqca-MHCI*gb9:01|225-0.88|79-0.22		Eqca-MHCI*gb11:01:02|872-3.40|646-1.80		Eqca-MHCI*gb13:01|0-0.00|772-2.15			Eqca-MHCI*gb13:04|0-0.00|76-0.21	Eqca-MHCI*gb13:05|0-0.00|174-0.48		Eqca-MHCI*gb26:01|0-0|21-0.05841
Icel_010	Icelandic_Horse		15893	39842	unHP1.18b	HP1.26	Eqca-MHCI*no2:01|2664-16.76|6262-15.72	Eqca-MHCI*gb34:01|1655-10.41|3223-8.09	Eqca-MHCI*no32:01|0-0.00|563-1.41	Eqca-MHCI*gb1:01|80-0.50|112-0.28	Eqca-2*001:AI|86-0.54|0-0.00						Eqca-MHCI*no1:01|1213-7.63|3066-7.70	Eqca-MHCI*no18:01|937-5.90|3846-9.65	Eqca-MHCI*gb8:02|30-0.19|371-0.93	Eqca-MHCI*gb15:02|0-0.00|421-1.06	Eqca-MHCI*gb49:02|64-0.40|132-0.33	Eqca-3*001:AA|0-0.00|122-0.31	Eqca-2*001:AB|135-0.85|119-0.30		Eqca-MHCI*gb7:04|29-0.18|87-0.22																Eqca-MHCI*gb11:01:02|619-3.89|711-1.78		Eqca-MHCI*gb13:01|0-0.00|835-2.10			Eqca-MHCI*gb13:04|0-0.00|122-0.31		Eqca-MHCI*gb13:06|0-0.00|173-0.43	Eqca-MHCI*gb26:01|0-0|57-0.14307
Icel_011	Icelandic_Horse	Homozygous	36664	38635	HP1.24	-	Eqca-MHCI*no23:01|7475-20.39|7767-20.10	Eqca-MHCI*is1:01:01|4644-12.67|4802-12.43	Eqca-MHCI*gb4:02|210-0.57|937-2.43	Eqca-MHCI*gb15:01|1777-4.85|1612-4.17	Eqca-MHCI*no8:01|2299-6.27|2249-5.82	Eqca-MHCI*gb1:02:02|150-0.41|148-0.38	Eqca-3*001:AC|0-0.00|126-0.33	Eqca-2*001:03|332-0.91|61-0.16																													Eqca-MHCI*gb13:01|0-0.00|1163-3.01			Eqca-MHCI*gb13:04|0-0.00|107-0.28			Eqca-MHCI*gb26:01|0-0|36-0.09318
Icel_012	Icelandic_Horse	Homozygous	29233	36284	HP1.16	-	Eqca-MHCI*no16:01|0-0.00|2410-6.64	Eqca-MHCI*no28:01|4329-14.81|7412-20.43	Eqca-MHCI*gb15:01|1646-5.63|1622-4.47	Eqca-MHCI*gb34:02|2697-9.23|4522-12.46	Eqca-MHCI*gb49:04|114-0.39|146-0.40	Eqca-MHCI*gb6:03|87-0.30|88-0.24																													Eqca-MHCI*gb11:01:02|2353-8.05|1430-3.94		Eqca-MHCI*gb13:01|0-0.00|1039-2.86			Eqca-MHCI*gb13:04|0-0.00|94-0.26			Eqca-MHCI*gb26:01|0-0|30-0.08268
Icel_013	Icelandic_Horse		28683	39058	HP1.24	HP1.28	Eqca-MHCI*no23:01|2843-9.91|3709-9.50	Eqca-MHCI*is1:01:01|1865-6.50|2705-6.93	Eqca-MHCI*gb4:02|91-0.32|533-1.36	Eqca-MHCI*gb15:01|680-2.37|877-2.25	Eqca-MHCI*no8:01|940-3.28|1227-3.14	Eqca-MHCI*gb1:02:02|54-0.18826|70-0.17922	Eqca-3*001:AC|0-0|39-0.09985	Eqca-2*001:03|324-1.13|64-0.16			Eqca-MHCI*no21:01|3210-11.19|5603-14.35	Eqca-MHCI*no15:01|849-2.96|2172-5.56	Eqca-MHCI*gb6:01|203-0.71|263-0.67	Eqca-MHCI*gb19:01|0-0|74-0.18946	Eqca-MHCI*gb15:02|0-0.00|382-0.98	Eqca-MHCI*gb1:02:02|54-0.18826|70-0.17922	Eqca-3*001:AD|0-0|79-0.20226	Eqca-6*001:01|713-2.49|13-0.03	Eqca-2*001:03|324-1.13|64-0.16																		Eqca-MHCI*gb13:01|0-0.00|1117-2.86			Eqca-MHCI*gb13:04|0-0.00|91-0.23			Eqca-MHCI*gb26:01|0-0|43-0.11009
Icel_014	Icelandic_Horse		25065	21116	HP1.24	HP1.28	Eqca-MHCI*no23:01|2678-10.68|2620-12.41	Eqca-MHCI*is1:01:01|1589-6.34|1419-6.72	Eqca-MHCI*gb4:02|79-0.32|280-1.33	Eqca-MHCI*gb15:01|664-2.65|467-2.21	Eqca-MHCI*no8:01|924-3.69|757-3.58	Eqca-MHCI*gb1:02:02|63-0.25|65-0.31	Eqca-3*001:AC|0-0|31-0.14681	Eqca-2*001:03|366-1.46|52-0.25			Eqca-MHCI*no21:01|3183-12.70|3692-17.48	Eqca-MHCI*no15:01|827-3.30|1292-6.12	Eqca-MHCI*gb6:01|241-0.96|221-1.05	Eqca-MHCI*gb19:01|0-0.00|59-0.28	Eqca-MHCI*gb15:02|0-0.00|215-1.02	Eqca-MHCI*gb1:02:02|63-0.25|65-0.31	Eqca-3*001:AD|0-0.00|61-0.29	Eqca-6*001:01|745-2.97|14-0.07	Eqca-2*001:03|366-1.46|52-0.25																		Eqca-MHCI*gb13:01|0-0.00|374-1.77			Eqca-MHCI*gb13:04|0-0|35-0.16575			Eqca-MHCI*gb26:01|0-0|24-0.11366
Icel_015	Icelandic_Horse		23782	26631	HP1.24	HP1.15	Eqca-MHCI*no23:01|2816-11.84|3185-11.96	Eqca-MHCI*is1:01:01|1400-5.89|1513-5.68	Eqca-MHCI*gb4:02|72-0.30|459-1.72	Eqca-MHCI*gb15:01|676-2.84|668-2.51	Eqca-MHCI*no8:01|799-3.36|973-3.65	Eqca-MHCI*gb1:02:02|53-0.22|109-0.41	Eqca-3*001:AC|0-0|48-0.18024	Eqca-2*001:03|368-1.55|69-0.26			Eqca-MHCI*no17:01|2245-9.44|2576-9.67	Eqca-MHCI*no1:02|935-3.93|2090-7.85	Eqca-MHCI*gb1:02:02|53-0.22|109-0.41	Eqca-MHCI*gb49:02|62-0.26|76-0.29	Eqca-3*001:AA|0-0.00|68-0.26																					Eqca-MHCI*gb11:02|1178-4.95|638-2.40	Eqca-MHCI*gb13:01|0-0.00|897-3.37			Eqca-MHCI*gb13:04|0-0.00|60-0.23			Eqca-MHCI*gb26:01|0-0|38-0.14269
Icel_016	Icelandic_Horse		38388	39288	HP1.13	HP1.20	Eqca-N*006:01|6191-16.13|6405-16.30	Eqca-MHCI*no5:01|327-0.85|391-1.00	Eqca-MHCI*no3:02|0-0.00|813-2.07	Eqca-MHCI*gb8:03|0-0.00|454-1.16	Eqca-MHCI*gb6:05|273-0.71|280-0.71	Eqca-2*001:AC|273-0.71|87-0.22	Eqca-6*001:01|927-2.41|20-0.05				Eqca-MHCI*gb41:01|2212-5.76|3246-8.26	Eqca-MHCI*no31:01|1984-5.17|3961-10.08	Eqca-MHCI*gb4:02|194-0.51|1000-2.55	Eqca-MHCI*gb1:01|81-0.21|166-0.42	Eqca-MHCI*gb12:03|0-0.00|91-0.23	Eqca-2*001:AG|185-0.48|119-0.30																			Eqca-MHCI*gb11:01:02|1599-4.17|667-1.70	Eqca-MHCI*gb11:02|1539-4.00907|662-1.68499	Eqca-MHCI*gb13:01|0-0.00|1118-2.85			Eqca-MHCI*gb13:04|0-0|50-0.12727			Eqca-MHCI*gb26:01|0-0|56-0.14254
Icel_017	Icelandic_Horse		27605	46075	unHP1.18a	HP1.19b	Eqca-MHCI*no2:02|2779-10.07|5030-10.92	Eqca-MHCI*gb34:01|1975-7.15|3302-7.17	Eqca-MHCI*no32:01|0-0.00|425-0.92	Eqca-MHCI*gb1:01|76-0.28|74-0.16	Eqca-2*001:AI|124-0.45|0-0.00						Eqca-MHCI*no24:01|3482-12.61|4244-9.21	Eqca-MHCI*no9:01|1073-3.89|940-2.04	Eqca-MHCI*no12:01|1014-3.67|2871-6.23		Eqca-MHCI*gb4:03|2-0.01|1608-3.49	Eqca-MHCI*gb15:03|0-0.00|112-0.24	Eqca-3*001:AA|0-0.00|148-0.32	Eqca-MHCI*gb6:03|55-0.19924|46-0.09984	Eqca-2*001:AJ|161-0.58|42-0.09															Eqca-MHCI*gb11:01:01|1395-5.05|736-1.60						Eqca-MHCI*gb13:04|0-0.00|194-0.42		Eqca-MHCI*gb13:06|0-0.00|556-1.21	Eqca-MHCI*gb26:01|0-0|26-0.05643
Icel_018	Icelandic_Horse	Homozygous	14873	42377	HP1.24	-	Eqca-MHCI*no23:01|3288-22.11|8685-20.49	Eqca-MHCI*is1:01:01|1909-12.84|5170-12.20	Eqca-MHCI*gb4:02|124-0.83|1078-2.54	Eqca-MHCI*gb15:01|432-2.90|1150-2.71	Eqca-MHCI*no8:01|798-5.37|1683-3.97	Eqca-MHCI*gb1:02:02|61-0.41|119-0.28	Eqca-3*001:AC|0-0.00|108-0.25	Eqca-2*001:03|225-1.51|53-0.13																													Eqca-MHCI*gb13:01|0-0.00|1344-3.17			Eqca-MHCI*gb13:04|0-0|49-0.11563			Eqca-MHCI*gb26:01|0-0|8-0.01888
Icel_019	Icelandic_Horse		32953	44002	HP1.24	HP1.26	Eqca-MHCI*no23:01|4331-13.14|4942-11.23	Eqca-MHCI*is1:01:01|2593-7.87|3136-7.13	Eqca-MHCI*gb4:02|132-0.40|698-1.59	Eqca-MHCI*gb15:01|719-2.18|846-1.92	Eqca-MHCI*no8:01|828-2.51|1252-2.85	Eqca-MHCI*gb1:02:02|70-0.21|72-0.16	Eqca-3*001:AC|0-0|51-0.11590	Eqca-2*001:03|253-0.77|43-0.10			Eqca-MHCI*no1:01|1599-4.85|3380-7.68	Eqca-MHCI*no18:01|1013-3.07|2684-6.10	Eqca-MHCI*gb8:02|17-0.05|413-0.94	Eqca-MHCI*gb15:02|0-0.00|402-0.91	Eqca-MHCI*gb49:02|93-0.28|139-0.32	Eqca-3*001:AA|0-0|58-0.13181	Eqca-2*001:AB|330-1.00|172-0.39		Eqca-MHCI*gb7:04|27-0.08193|39-0.08863																Eqca-MHCI*gb11:01:02|1613-4.89|594-1.35		Eqca-MHCI*gb13:01|0-0.00|569-1.29			Eqca-MHCI*gb13:04|0-0|50-0.11363		Eqca-MHCI*gb13:06|0-0|77-0.17499	Eqca-MHCI*gb26:01|0-0|40-0.09090
Icel_020	Icelandic_Horse		29028	41853	HP1.24	HP1.12	Eqca-MHCI*no23:01|4653-16.03|5431-12.98	Eqca-MHCI*is1:01:01|3015-10.39|3855-9.21	Eqca-MHCI*gb4:02|148-0.51|692-1.65	Eqca-MHCI*gb15:01|948-3.27|1043-2.49	Eqca-MHCI*no8:01|1049-3.61|1318-3.15	Eqca-MHCI*gb1:02:02|84-0.28938|180-0.43008	Eqca-3*001:AC|0-0|52-0.12424	Eqca-2*001:03|238-0.82|31-0.07			Eqca-1*001:AA|990-3.41|2360-5.64	Eqca-MHCI*no34:01|313-1.08|1060-2.53	Eqca-MHCI*gb1:02|102-0.35|180-0.43	Eqca-MHCI*no6:01|142-0.49|122-0.29	Eqca-MHCI*gb6:05|89-0.31|120-0.29	Eqca-3*001:01|45-0.16|193-0.46	Eqca-2*001:01|238-0.82|18-0.04	Eqca-4*001:AB|46-0.15847|0-0															Eqca-MHCI*gb9:01|392-1.35|229-0.55				Eqca-MHCI*gb13:01|0-0.00|760-1.82			Eqca-MHCI*gb13:04|0-0|46-0.10991	Eqca-MHCI*gb13:05|0-0.00|124-0.30		Eqca-MHCI*gb26:01|0-0|35-0.08363
Icel_021	Icelandic_Horse		30999	52539	HP1.25	HP1.28*	Eqca-MHCI*no13:01|2836-9.15|2797-5.32	Eqca-MHCI*no4:01|109-0.35|4014-7.64	Eqca-MHCI*no22:01|0-0.00|3680-7.00	Eqca-MHCI*gb7:06|151-0.49|167-0.32	Eqca-MHCI*gb1:05|136-0.44|123-0.23	Eqca-2*001:03|567-1.83|76-0.14	Eqca-MHCI*gb1:03|178-0.57|183-0.35				Eqca-MHCI*no21:01|6091-19.65|7072-13.46	Eqca-MHCI*no15:01|1072-3.46|2275-4.33	Eqca-MHCI*gb6:01|325-1.05|324-0.62	Eqca-MHCI*gb19:01|0-0.00|108-0.21	Eqca-MHCI*gb15:02|0-0.00|404-0.77	Eqca-MHCI*gb1:02|201-0.65|196-0.37	Eqca-3*001:AD|0-0.00|121-0.23	Eqca-6*001:01|1245-4.02|11-0.02																			Eqca-MHCI*gb13:01|0-0.00|2047-3.90			Eqca-MHCI*gb13:04|0-0|58-0.11039			Eqca-MHCI*gb26:01|0-0|52-0.09897
Icel_022	Icelandic_Horse		25098	31464	HP1.28	HP1.10	Eqca-MHCI*no21:01|3339-13.30|7533-23.94	Eqca-MHCI*no15:01|611-2.43|1977-6.28	Eqca-MHCI*gb6:01|123-0.49|303-0.96	Eqca-MHCI*gb19:01|0-0.00|124-0.39	Eqca-MHCI*gb15:02|0-0.00|378-1.20	Eqca-3*001:AD|0-0.00|91-0.29	Eqca-2*001:03|167-0.67|47-0.15	Eqca-6*001:01|566-2.26|21-0.07			Eqca-MHCI*gb3:02|2247-8.95|6401-20.34	Eqca-MHCI*gb49:01|22-0.08766|34-0.10806																								Eqca-MHCI*gb11:02|1735-6.91|738-2.35	Eqca-MHCI*gb13:01|0-0.00|543-1.73			Eqca-MHCI*gb13:04|0-0|39-0.12395			Eqca-MHCI*gb26:01|0-0|18-0.05721
Icel_023	Icelandic_Horse		28198	37112	HP1.26	HP1.27*	Eqca-MHCI*no1:01|1286-4.56|4508-12.15	Eqca-MHCI*no18:01|877-3.11|3725-10.04	Eqca-MHCI*gb8:02|40-0.14|1100-2.96	Eqca-MHCI*gb15:02|0-0.00|481-1.30	Eqca-MHCI*gb49:02|63-0.22|138-0.37	Eqca-3*001:AA|0-0.00|97-0.26	Eqca-2*001:AB|304-1.08|245-0.66	Eqca-MHCI*gb7:04|17-0.06029|45-0.12125			Eqca-N*001:01|3474-12.32|531-1.43	Eqca-MHCI*gb8:02|40-0.14|1100-2.96	Eqca-16*001:AA|647-2.29|2956-7.97	Eqca-2*001:AB|304-1.08|245-0.66																				Eqca-MHCI*gb11:01:01|1586-5.62|1436-3.87	Eqca-MHCI*gb11:01:02|1110-3.93645|966-2.60293		Eqca-MHCI*gb13:01|0-0.00|1007-2.71			Eqca-MHCI*gb13:04|0-0.00|117-0.32		Eqca-MHCI*gb13:06|0-0.00|130-0.35	Eqca-MHCI*gb26:01|0-0|27-0.07275
Icel_024	Icelandic_Horse		25248	33772	HP1.23	unHP1.30	Eqca-MHCI*no31:01|1201-4.76|3570-10.57	Eqca-MHCI*no7:01|2412-9.55|2846-8.43	Eqca-MHCI*gb4:02|359-1.42|1835-5.43		Eqca-2*001:AG|153-0.61|95-0.28						Eqca-16*003:01|2220-8.79|3815-11.30	Eqca-1*002:02|244-0.97|1093-3.24	Eqca-3*001:AA:01|0-0.00|192-0.57	Eqca-MHCI*gb15:03|0-0.00|135-0.40	Eqca-MHCI*gb40:01|109-0.43|0-0.00	Eqca-MHCI*gb12:03|0-0.00|96-0.28	Eqca-MHCI*gb1:01:01|5-0.02|75-0.22		Eqca-2*001:03|295-1.17|32-0.09															Eqca-MHCI*gb11:01:01|1881-7.45|709-2.10			Eqca-MHCI*gb13:01|0-0.00|473-1.40			Eqca-MHCI*gb13:04|0-0|63-0.18655		Eqca-MHCI*gb13:06|0-0.00|81-0.24	Eqca-MHCI*gb26:01|0-0|36-0.10660
Icel_025	Icelandic_Horse		29752	41535	HP1.24	HP1.16	Eqca-MHCI*no23:01|3390-11.39|5080-12.23	Eqca-MHCI*is1:01:01|2079-6.99|2592-6.24	Eqca-MHCI*gb4:02|119-0.40|508-1.22	Eqca-MHCI*gb15:01|1441-4.84|1671-4.02	Eqca-MHCI*no8:01|824-2.77|809-1.95	Eqca-MHCI*gb1:02:02|47-0.15797|46-0.11075	Eqca-3*001:AC|0-0|50-0.12038	Eqca-2*001:03|206-0.69|27-0.07			Eqca-MHCI*no16:01|0-0.00|1080-2.60	Eqca-MHCI*no28:01|1867-6.28|2856-6.88	Eqca-MHCI*gb15:01|1441-4.84|1671-4.02	Eqca-MHCI*gb34:02|1258-4.23|2673-6.44	Eqca-MHCI*gb49:04|52-0.17478|65-0.15649	Eqca-MHCI*gb6:03|34-0.11428|32-0.07704																	Eqca-MHCI*gb9:01|295-0.99|112-0.27		Eqca-MHCI*gb11:01:02|1388-4.67|775-1.87		Eqca-MHCI*gb13:01|0-0.00|470-1.13			Eqca-MHCI*gb13:04|0-0|19-0.04574	Eqca-MHCI*gb13:05|0-0.00|91-0.22		Eqca-MHCI*gb26:01|0-0|19-0.04574
Icel_026	Icelandic_Horse		16036	42309	HP1.20	unHP1.33	Eqca-MHCI*gb41:01|1745-10.88|3522-8.32	Eqca-MHCI*no31:01|1801-11.23|5802-13.71	Eqca-MHCI*gb4:02|164-1.02|964-2.28	Eqca-MHCI*gb1:01|80-0.50|97-0.23	Eqca-MHCI*gb12:03|0-0.00|124-0.29	Eqca-2*001:AG|210-1.31|146-0.35					Eqca-MHCI*no30:01|128-0.80|4855-11.48	Eqca-MHCI*no33:01|1500-9.35|3075-7.27	Eqca-MHCI*gb15:01|729-4.55|1536-3.63	Eqca-MHCI*no36:01|460-2.87|132-0.31	Eqca-MHCI*gb49:03|80-0.50|136-0.32	Eqca-MHCI*gb7:06|58-0.36|106-0.25	Eqca-MHCI*no37:01|36-0.22|55-0.13		Eqca-2*001:AL|133-0.83|0-0.00																					Eqca-MHCI*gb13:04|0-0|44-0.10400	Eqca-MHCI*gb13:05|0-0.00|157-0.37	Eqca-MHCI*gb13:06|0-0.00|123-0.29
Icel_027	Icelandic_Horse	Unassigned alleles	30634	41954	HP1.23	HP1.10	Eqca-MHCI*no31:01|2264-7.39|6163-14.69	Eqca-MHCI*no7:01|3969-12.96|3878-9.24	Eqca-MHCI*gb4:02|177-0.58|853-2.03		Eqca-2*001:AG|205-0.67|112-0.27	Eqca-MHCI*gb12:03|0-0.00|105-0.25					Eqca-MHCI*gb3:02|3724-12.16|7246-17.27	Eqca-MHCI*gb49:01|56-0.18280|57-0.13586									Eqca-MHCI*gb1:01:01|10-0.03|131-0.31												Eqca-MHCI*gb9:01|406-1.33|185-0.44			Eqca-MHCI*gb11:02|2377-7.76|1309-3.12	Eqca-MHCI*gb13:01|0-0.00|602-1.43			Eqca-MHCI*gb13:04|0-0.00|115-0.27		Eqca-MHCI*gb13:06|0-0.00|102-0.24	Eqca-MHCI*gb26:01|0-0.00|92-0.22
Icel_028	Icelandic_Horse	Unassigned alleles	34569	34201	HP1.24	HP1.15	Eqca-MHCI*no23:01|3976-11.50|3949-11.55	Eqca-MHCI*is1:01:01|2523-7.30|2428-7.10	Eqca-MHCI*gb4:02|182-0.53|435-1.27	Eqca-MHCI*gb15:01|712-2.06|560-1.64	Eqca-MHCI*no8:01|833-2.41|751-2.20	Eqca-MHCI*gb1:02:02|46-0.13307|122-0.35671	Eqca-3*001:AC|0-0|36-0.10526	Eqca-2*001:03|372-1.08|39-0.11			Eqca-MHCI*no17:01|2893-8.37|2847-8.32	Eqca-MHCI*no1:02|993-2.87|1865-5.45	Eqca-MHCI*gb1:02:02|46-0.13307|122-0.35671	Eqca-MHCI*gb49:02|53-0.15332|55-0.16081	Eqca-3*001:AA|0-0.00|99-0.29						Eqca-MHCI*gb1:02|58-0.17|122-0.36												Eqca-MHCI*gb9:01|298-0.86|109-0.32			Eqca-MHCI*gb11:02|1593-4.61|647-1.89	Eqca-MHCI*gb13:01|0-0.00|459-1.34			Eqca-MHCI*gb13:04|0-0|24-0.07017	Eqca-MHCI*gb13:05|0-0.00|71-0.21		Eqca-MHCI*gb26:01|0-0|39-0.11403
Icel_029	Icelandic_Horse	Unassigned alleles	29281	42348	HP1.23	HP1.25	Eqca-MHCI*no31:01|3433-11.72|4697-11.09	Eqca-MHCI*no7:01|5597-19.11|3087-7.29	Eqca-MHCI*gb4:02|288-0.98|704-1.66		Eqca-2*001:AG|306-1.05|103-0.24	Eqca-MHCI*gb12:03|0-0.00|113-0.27					Eqca-MHCI*no13:01|4009-13.69|2678-6.32	Eqca-MHCI*no4:01|147-0.50|4225-9.98	Eqca-MHCI*no22:01|0-0.00|3731-8.81	Eqca-MHCI*gb7:06|242-0.83|149-0.35	Eqca-MHCI*gb1:05|163-0.56|103-0.24	Eqca-2*001:03|441-1.51|34-0.08	Eqca-MHCI*gb1:03|235-0.80|168-0.40				Eqca-MHCI*gb1:02|273-0.93|160-0.38	Eqca-MHCI*gb30:01|164-0.56|0-0.00	Eqca-MHCI*no37:01|106-0.36|77-0.18										Eqca-MHCI*gb9:01|725-2.48|178-0.42							Eqca-MHCI*gb13:04|0-0|63-0.14877		Eqca-MHCI*gb13:06|0-0.00|135-0.32	Eqca-MHCI*gb26:01|0-0|38-0.08973
Icel_030	Icelandic_Horse		29702	31767	HP1.12	HP1.16*	Eqca-1*001:AA|1279-4.31|2479-7.80	Eqca-MHCI*no34:01|370-1.25|1085-3.42	Eqca-MHCI*gb1:02|105-0.35|74-0.23	Eqca-MHCI*no6:01|100-0.34|111-0.35	Eqca-MHCI*gb6:05|134-0.45|156-0.49	Eqca-3*001:01|63-0.21|121-0.38	Eqca-2*001:01|229-0.77|25-0.08	Eqca-4*001:AB|43-0.14477|0-0			Eqca-MHCI*no16:01|0-0.00|1403-4.42	Eqca-MHCI*no28:01|2837-9.55|3824-12.04	Eqca-MHCI*gb15:01|1388-4.67|1284-4.04	Eqca-MHCI*gb34:02|2000-6.73|3375-10.62	Eqca-MHCI*gb49:04|65-0.22|91-0.29																		Eqca-MHCI*gb9:01|494-1.66|210-0.66		Eqca-MHCI*gb11:01:02|1775-5.98|780-2.46		Eqca-MHCI*gb13:01|0-0.00|381-1.20			Eqca-MHCI*gb13:04|0-0|19-0.05981	Eqca-MHCI*gb13:05|0-0.00|94-0.30		Eqca-MHCI*gb26:01|0-0|30-0.09444
Icel_031	Icelandic_Horse	Unassigned alleles	36156	39120	HP1.26	HP1.24	Eqca-MHCI*no1:01|1664-4.60|2655-6.79	Eqca-MHCI*no18:01|1380-3.82|2481-6.34	Eqca-MHCI*gb8:02|27-0.07|303-0.77	Eqca-MHCI*gb15:02|0-0.00|310-0.79	Eqca-MHCI*gb49:02|81-0.22|90-0.23	Eqca-3*001:AA|0-0.00|90-0.23	Eqca-2*001:AB|250-0.69|99-0.25	Eqca-MHCI*gb7:04|31-0.08574|133-0.33998			Eqca-MHCI*no23:01|5264-14.56|5561-14.22	Eqca-MHCI*no1:01|1664-4.60|2655-6.79	Eqca-MHCI*gb4:02|467-1.29|1353-3.46	Eqca-MHCI*gb15:01|1265-3.50|1078-2.76							Eqca-MHCI*gb7:05|48-0.13|133-0.34	Eqca-3*001:AB|0-0.00|122-0.31	Eqca-MHCI*gb29:01|1401-3.87|1185-3.03												Eqca-MHCI*gb11:01:02|1303-3.60|594-1.52		Eqca-MHCI*gb13:01|0-0.00|526-1.34			Eqca-MHCI*gb13:04|0-0|77-0.19683		Eqca-MHCI*gb13:06|0-0|65-0.16616	Eqca-MHCI*gb26:01|0-0|33-0.08436
Icel_032	Icelandic_Horse		36255	37353	HP1.24	HP1.28	Eqca-MHCI*no23:01|4292-11.84|4521-12.10	Eqca-MHCI*is1:01:01|2567-7.08|2815-7.54	Eqca-MHCI*gb4:02|135-0.37|474-1.27	Eqca-MHCI*gb15:01|795-2.19|730-1.95	Eqca-MHCI*no8:01|808-2.23|844-2.26	Eqca-MHCI*gb1:02:02|70-0.19308|62-0.16598	Eqca-3*001:AC|0-0|44-0.11780	Eqca-2*001:03|455-1.25|75-0.20			Eqca-MHCI*no21:01|4607-12.71|5587-14.96	Eqca-MHCI*no15:01|864-2.38|1711-4.58	Eqca-MHCI*gb6:01|311-0.86|332-0.89	Eqca-MHCI*gb19:01|0-0.00|98-0.26	Eqca-MHCI*gb15:02|0-0.00|361-0.97	Eqca-MHCI*gb1:02:02|70-0.19308|62-0.16598	Eqca-3*001:AD|0-0.00|84-0.22	Eqca-6*001:01|841-2.32|33-0.09	Eqca-2*001:03|455-1.25|75-0.20																		Eqca-MHCI*gb13:01|0-0.00|811-2.17			Eqca-MHCI*gb13:04|0-0|53-0.14189			Eqca-MHCI*gb26:01|0-0|36-0.09638
Icel_033	Icelandic_Horse		29223	43357	HP1.24	HP1.15	Eqca-MHCI*no23:01|3114-10.66|5031-11.60	Eqca-MHCI*is1:01:01|1806-6.18|2748-6.34	Eqca-MHCI*gb4:02|97-0.33|546-1.26	Eqca-MHCI*gb15:01|609-2.08|749-1.73	Eqca-MHCI*no8:01|744-2.55|1164-2.68	Eqca-MHCI*gb1:02:02|43-0.15|122-0.28	Eqca-3*001:AC|0-0|44-0.10148	Eqca-2*001:03|353-1.21|49-0.11			Eqca-MHCI*no17:01|2120-7.25|3277-7.56	Eqca-MHCI*no1:02|692-2.37|2188-5.05	Eqca-MHCI*gb1:02:02|43-0.15|122-0.28	Eqca-MHCI*gb49:02|65-0.22|93-0.21	Eqca-3*001:AA|0-0.00|113-0.26																		Eqca-MHCI*gb9:01|261-0.89|158-0.36			Eqca-MHCI*gb11:02|1603-5.49|829-1.91	Eqca-MHCI*gb13:01|0-0.00|775-1.79			Eqca-MHCI*gb13:04|0-0|27-0.06227	Eqca-MHCI*gb13:05|0-0.00|98-0.23		Eqca-MHCI*gb26:01|0-0|54-0.12455
Icel_034	Icelandic_Horse	Unassigned alleles	15775	45329	HP1.24	HP1.10	Eqca-MHCI*no23:01|2203-13.97|6120-13.50	Eqca-MHCI*is1:01:01|1437-9.11|3946-8.71	Eqca-MHCI*gb4:02|89-0.56|736-1.62	Eqca-MHCI*gb15:01|370-2.35|940-2.07	Eqca-MHCI*no8:01|555-3.52|1274-2.81	Eqca-MHCI*gb1:02:02|37-0.23|68-0.15	Eqca-3*001:AC|0-0|59-0.13016	Eqca-2*001:03|132-0.84|33-0.07			Eqca-MHCI*gb3:02|1535-9.73|6735-14.86	Eqca-MHCI*gb49:01|39-0.25|66-0.15									Eqca-MHCI*gb30:01|33-0.21|0-0.00												Eqca-MHCI*gb9:01|195-1.24|232-0.51			Eqca-MHCI*gb11:02|863-5.47|898-1.98	Eqca-MHCI*gb13:01|0-0.00|685-1.51			Eqca-MHCI*gb13:04|0-0|13-0.02868	Eqca-MHCI*gb13:05|0-0.00|151-0.33		Eqca-MHCI*gb26:01|0-0|61-0.13457
Icel_035	Icelandic_Horse		33598	45647	HP1.26	HP1.10	Eqca-MHCI*no1:01|1707-5.08|4860-10.65	Eqca-MHCI*no18:01|1301-3.87|4140-9.07	Eqca-MHCI*gb8:02|25-0.07|462-1.01	Eqca-MHCI*gb15:02|0-0.00|611-1.34	Eqca-MHCI*gb49:02|82-0.24|194-0.42	Eqca-3*001:AA|0-0.00|129-0.28	Eqca-2*001:AB|225-0.67|157-0.34	Eqca-MHCI*gb7:04|31-0.08574|133-0.33998			Eqca-MHCI*gb3:02|3319-9.88|8862-19.41	Eqca-MHCI*gb49:01|49-0.14584|194-0.42500																							Eqca-MHCI*gb11:01:02|1572-4.67885|1108-2.42732	Eqca-MHCI*gb11:02|2338-6.96|1612-3.53	Eqca-MHCI*gb13:01|0-0.00|716-1.57			Eqca-MHCI*gb13:04|0-0.00|97-0.21		Eqca-MHCI*gb13:06|0-0.00|111-0.24	Eqca-MHCI*gb26:01|0-0|63-0.13802
Norw_001	Norwegian_Fjord_Horse		31811	49303	HP1.22	HP1.19a	Eqca-MHCI*gb43:01:01|1959-6.16|3317-6.73	Eqca-MHCI*gb36:02|1194-3.75|2061-4.18	Eqca-MHCI*gb3:01|599-1.88|1227-2.49	Eqca-MHCI*gb4:02|250-0.78589|1207-2.44813	Eqca-2*001:AG|68-0.21|50-0.10						Eqca-MHCI*no24:01|2788-8.76|3277-6.65	Eqca-MHCI*no9:01|1596-5.02|1402-2.84		Eqca-MHCI*gb2:01|1652-5.19|2770-5.62	Eqca-MHCI*gb4:03|250-0.79|1682-3.41	Eqca-MHCI*gb15:03|0-0.00|135-0.27			Eqca-2*001:AJ|162-0.51|34-0.07																Eqca-MHCI*gb11:01:02|1026-3.23|723-1.47		Eqca-MHCI*gb13:01|0-0.00|1398-2.84			Eqca-MHCI*gb13:04|0-0|37-0.07505			Eqca-MHCI*gb26:01|0-0|37-0.07505
Norw_002	Norwegian_Fjord_Horse		16727	45080	HP1.19a	HP1.19b	Eqca-MHCI*no24:01|4125-24.66|8665-19.22	Eqca-MHCI*no9:01|2608-8.12|3126-6.91	Eqca-MHCI*gb2:01|1016-6.07|2488-5.52	Eqca-MHCI*no12:01|782-4.68|2462-5.46	Eqca-MHCI*gb4:03|0-0.00|3079-6.83	Eqca-MHCI*gb15:03|0-0.00|302-0.67	Eqca-2*001:AJ|218-1.30|70-0.16	Eqca-MHCI*gb10:02|0-0|74-0.16415			Eqca-MHCI*no24:01|4125-24.66|8665-19.22	Eqca-MHCI*no9:01|2608-8.12|3126-6.91	Eqca-MHCI*no12:01|782-4.68|2462-5.46		Eqca-MHCI*gb4:03|0-0.00|3079-6.83	Eqca-MHCI*gb15:03|0-0.00|302-0.67	Eqca-3*001:AA|0-0|65-0.14419	Eqca-MHCI*gb6:03|21-0.12555|57-0.12644	Eqca-2*001:AJ|218-1.30|70-0.16																		Eqca-MHCI*gb13:01|0-0.00|946-2.10			Eqca-MHCI*gb13:04|0-0.00|98-0.22			Eqca-MHCI*gb26:01|0-0|18-0.03993
Norw_003	Norwegian_Fjord_Horse		36467	45954	HP1.19a	HP1.19b	Eqca-MHCI*no24:01|7537-20.67|8673-18.87	Eqca-MHCI*no9:01|1338-8.38|2856-6.77	Eqca-MHCI*gb2:01|1803-4.94|2611-5.68	Eqca-MHCI*no12:01|1171-3.21|2450-5.33	Eqca-MHCI*gb4:03|3-0.01|3269-7.11	Eqca-MHCI*gb15:03|0-0.00|303-0.66	Eqca-2*001:AJ|382-1.05|50-0.11	Eqca-MHCI*gb10:02|0-0|64-0.13927			Eqca-MHCI*no24:01|7537-20.67|8673-18.87	Eqca-MHCI*no9:01|1338-8.38|2856-6.77	Eqca-MHCI*no12:01|1171-3.21|2450-5.33		Eqca-MHCI*gb4:03|3-0.01|3269-7.11	Eqca-MHCI*gb15:03|0-0.00|303-0.66	Eqca-3*001:AA|0-0|79-0.17191	Eqca-MHCI*gb6:03|39-0.10695|38-0.08269	Eqca-2*001:AJ|382-1.05|50-0.11																		Eqca-MHCI*gb13:01|0-0.00|1124-2.45			Eqca-MHCI*gb13:04|0-0|51-0.11098			Eqca-MHCI*gb26:01|0-0|38-0.08269
Norw_004	Norwegian_Fjord_Horse		33655	46490	HP1.22	HP1.26	Eqca-MHCI*gb43:01:01|2917-8.67|3997-8.60	Eqca-MHCI*gb36:02|1500-4.46|1985-4.27	Eqca-MHCI*gb3:01|842-2.50|1610-3.46	Eqca-MHCI*gb4:02|290-0.86|1160-2.50	Eqca-2*001:AG|99-0.29|56-0.12						Eqca-MHCI*no1:01|1809-5.38|3261-7.01	Eqca-MHCI*no18:01|1238-3.68|3114-6.70	Eqca-MHCI*gb8:02|14-0.04|386-0.83	Eqca-MHCI*gb15:02|0-0.00|334-0.72	Eqca-MHCI*gb49:02|96-0.29|103-0.22	Eqca-3*001:AA|0-0|82-0.17638	Eqca-2*001:AB|267-0.79|107-0.23		Eqca-MHCI*gb7:04|35-0.10400|30-0.06453																Eqca-MHCI*gb11:01:02|2440-7.25|1471-3.16		Eqca-MHCI*gb13:01|0-0.00|1199-2.58			Eqca-MHCI*gb13:04|0-0|67-0.14412		Eqca-MHCI*gb13:06|0-0.00|118-0.25	Eqca-MHCI*gb26:01|0-0|76-0.16348
Norw_005	Norwegian_Fjord_Horse	Unassigned alleles	32483	48388	HP1.19b	HP1.22	Eqca-MHCI*no24:01|2863-8.81|3631-7.50	Eqca-MHCI*no9:01|1485-4.57|1617-3.34		Eqca-MHCI*no12:01|1074-3.31|2461-5.09	Eqca-MHCI*gb4:03|237-0.73|1684-3.48	Eqca-MHCI*gb15:03|0-0.00|126-0.26	Eqca-2*001:AJ|126-0.39|34-0.07	Eqca-MHCI*gb6:03|25-0.07696|32-0.06613	Eqca-3*001:AA|0-0|58-0.11986		Eqca-MHCI*gb43:01:01|2076-6.39|3576-7.39	Eqca-MHCI*gb36:02|1341-4.13|2136-4.41	Eqca-MHCI*gb3:01|580-1.79|1291-2.67	Eqca-MHCI*gb4:02|237-0.729611222-2.52542	Eqca-2*001:AG|75-0.23|47-0.10						Eqca-MHCI*gb27:01|0-0.00|852-1.76	Eqca-6*001:01|451-1.39|10-0.02													Eqca-MHCI*gb11:01:02|1024-3.15|819-1.69		Eqca-MHCI*gb13:01|0-0.00|477-0.99						Eqca-MHCI*gb26:01|0-0|48-0.09920
Norw_006	Norwegian_Fjord_Horse	Unassigned alleles	29024	29945	HP1.26	HP1.20	Eqca-MHCI*no1:01|1882-6.48|2664-8.90	Eqca-MHCI*no18:01|1478-5.09|2807-9.37	Eqca-MHCI*gb8:02|23-0.08|352-1.18	Eqca-MHCI*gb15:02|0-0.00|379-1.27	Eqca-MHCI*gb49:02|88-0.30|89-0.30	Eqca-3*001:AA|0-0|60-0.20037	Eqca-2*001:AB|304-1.08|245-0.66	Eqca-MHCI*gb7:04|63-0.22|63-0.21			Eqca-MHCI*gb41:01|2686-9.25|3046-10.17	Eqca-MHCI*no31:01|2293-7.90|3413-11.40	Eqca-MHCI*gb4:01/Eqca-MHCI*gb4:02|0-0.00|835-2.79	Eqca-MHCI*gb1:01|98-0.34|61-0.20	Eqca-MHCI*gb12:03|0-0.00|113-0.38	Eqca-2*001:AG|282-0.97|134-0.45					Eqca-MHCI*gb27:01|0-0.00|369-1.23	Eqca-6*001:01|676-2.33|15-0.05													Eqca-MHCI*gb11:01:02|1105-3.81|425-1.42		Eqca-MHCI*gb13:01|0-0.00|365-1.22			Eqca-MHCI*gb13:04|0-0|19-0.06345		Eqca-MHCI*gb13:06|0-0|49-0.16363	Eqca-MHCI*gb26:01|0-0|36-0.12022
Norw_007	Norwegian_Fjord_Horse	Unassigned alleles	36811	47148	HP1.19b	HP1.20	Eqca-MHCI*no24:01|3944-10.71|3597-7.63	Eqca-MHCI*no9:01|1840-5.00|1271-2.70		Eqca-MHCI*no12:01|1665-4.52|2813-5.97	Eqca-MHCI*gb4:03|0-0.00|1558-3.30	Eqca-MHCI*gb15:03|0-0.00|145-0.31	Eqca-2*001:AJ|267-0.73|46-0.10	Eqca-MHCI*gb6:03|25-0.06791|37-0.07848	Eqca-3*001:AA|0-0|47-0.09969		Eqca-MHCI*gb41:01|2736-7.43|3882-8.23	Eqca-MHCI*no31:01|1816-4.93|3098-6.57	Eqca-MHCI*gb4:01/Eqca-MHCI*gb4:02|0-0|901-1.91100	Eqca-MHCI*gb1:01|109-0.30|65-0.14	Eqca-3*001:AA|0-0|47-0.09969	Eqca-2*001:AG|259-0.70|132-0.28					Eqca-MHCI*gb27:01|0-0.00|866-1.84	Eqca-6*001:01|595-1.62|9-0.02															Eqca-MHCI*gb13:01|0-0.00|823-1.75			Eqca-MHCI*gb13:04|0-0|59-0.12514			Eqca-MHCI*gb26:01|0-0|18-0.03818
Norw_008	Norwegian_Fjord_Horse		34468	37677	HP1.21	HP1.19b	Eqca-MHCI*no35:01|2866-8.31|6343-16.84	Eqca-MHCI*no19:01|1082-3.14|2307-6.12	Eqca-2*001:AM|200-0.58|0-0.00	Eqca-MHCI*gb1:01|36-0.10444|43-0.11413	Eqca-MHCI*gb10:01|0-0|29-0.07697						Eqca-MHCI*no24:01|3014-8.74|2995-7.95	Eqca-MHCI*no9:01|1634-4.74|1538-4.08	Eqca-MHCI*no12:01|1088-3.16|2209-5.86		Eqca-MHCI*gb4:03|0-0.00|1518-4.03	Eqca-MHCI*gb15:03|0-0.00|99-0.26	Eqca-3*001:AA|0-0|42-0.11147	Eqca-MHCI*gb6:03|15-0.04352|17-0.04512	Eqca-2*001:AJ|114-0.33|35-0.09																Eqca-MHCI*gb11:01:02|1130-3.28|589-1.56		Eqca-MHCI*gb13:01|0-0.00|455-1.21			Eqca-MHCI*gb13:04|0-0|51-0.13536			Eqca-MHCI*gb26:01|0-0|26-0.06901
Norw_009	Norwegian_Fjord_Horse		34857	43089	HP1.19b	HP1.297	Eqca-MHCI*no24:01|3549-10.18|4903-11.38	Eqca-MHCI*no9:01|1985-5.69|1637-3.80		Eqca-MHCI*no12:01|1537-4.41|4172-9.68	Eqca-MHCI*gb4:03|2-0.01|2025-4.70	Eqca-MHCI*gb15:03|0-0.00|147-0.34	Eqca-2*001:AJ|184-0.53|37-0.09	Eqca-MHCI*gb6:03|36-0.10328|64-0.14853	Eqca-3*001:AA|0-0|81-0.18798		Eqca-N*001:01|3219-9.23|374-0.87	Eqca-MHCI*gb8:02|30-0.09|487-1.13	Eqca-16*001:AA|842-2.42|1889-4.38	Eqca-2*001:AB|244-0.70|132-0.31	Eqca-MHCI*gb27:01|0-0.00|946-2.20																				Eqca-MHCI*gb11:01:02|1494-4.29|1186-2.75		Eqca-MHCI*gb13:01|0-0.00|690-1.60			Eqca-MHCI*gb13:04|0-0|52-0.12068			Eqca-MHCI*gb26:01|0-0|49-0.11372
Norw_010	Norwegian_Fjord_Horse		17104	44351	HP1.26	HP1.19b	Eqca-MHCI*no1:01|1176-6.88|3527-7.95	Eqca-MHCI*no18:01|709-4.15|2750-6.20	Eqca-MHCI*gb8:02|25-0.15|464-1.05	Eqca-MHCI*gb15:02|0-0.00|389-0.88	Eqca-MHCI*gb49:02|51-0.30|113-0.25	Eqca-3*001:AA|0-0.00|171-0.39	Eqca-2*001:AB|196-1.15|181-0.41	Eqca-MHCI*gb7:04|9-0.05262|32-0.07215			Eqca-MHCI*no24:01|2063-12.06|4196-9.46	Eqca-MHCI*no9:01|1282-7.50|1685-3.80	Eqca-MHCI*no12:01|974-5.69|3390-7.64		Eqca-MHCI*gb4:03|0-0.00|1717-3.87	Eqca-MHCI*gb15:03|0-0|160-0.36076	Eqca-3*001:AA|0-0.00|171-0.39	Eqca-MHCI*gb6:03|9-0.05262|25-0.05637	Eqca-2*001:AJ|158-0.92|52-0.12																Eqca-MHCI*gb11:01:02|481-2.81|783-1.77		Eqca-MHCI*gb13:01|0-0.00|347-0.78			Eqca-MHCI*gb13:04|0-0.00|100-0.23		Eqca-MHCI*gb13:06|0-0.00|93-0.21	Eqca-MHCI*gb26:01|0-0|56-0.12627
Norw_011	Norwegian_Fjord_Horse	Unassigned alleles	40208	47105	HP1.21	HP1.22	Eqca-MHCI*no35:01|3297-8.20|7604-16.14	Eqca-MHCI*no19:01|1760-4.38|3615-7.67	Eqca-2*001:AM|270-0.67|0-0.00	Eqca-MHCI*gb1:01|54-0.13430|4-0.28447	Eqca-MHCI*gb10:01|0-0|29-0.07697						Eqca-MHCI*gb43:01:01|2412-6.00|3389-7.19	Eqca-MHCI*gb36:02|1686-4.19|1932-4.10	Eqca-MHCI*gb3:01|804-2.00|1260-2.67	Eqca-MHCI*gb4:02|255-0.63|1156-2.45	Eqca-2*001:AG|112-0.28|60-0.13						Eqca-MHCI*gb1:02|56-0.14|134-0.28														Eqca-MHCI*gb11:01:02|2921-7.26|1659-3.52		Eqca-MHCI*gb13:01|0-0.00|1191-2.53			Eqca-MHCI*gb13:04|0-0.00|99-0.21			Eqca-MHCI*gb26:01|0-0|83-0.17620
Norw_012	Norwegian_Fjord_Horse		36997	42789	HP1.21	HP1.10	Eqca-MHCI*no35:01|4207-11.37|9112-21.30	Eqca-MHCI*no19:01|1612-4.36|3171-7.41	Eqca-2*001:AM|267-0.72|0-0.00	Eqca-MHCI*gb1:01|55-0.14866|56-0.13087	Eqca-MHCI*gb10:01|0-0|29-0.07697						Eqca-MHCI*gb3:02|3740-10.11|7074-16.53	Eqca-MHCI*gb49:01|36-0.09731|44-0.10283																							Eqca-MHCI*gb11:01:02|1683-4.54902|1140-2.66424	Eqca-MHCI*gb11:02|1810-4.89|1148-2.68	Eqca-MHCI*gb13:01|0-0.00|1136-2.65			Eqca-MHCI*gb13:04|0-0.00|101-0.24			Eqca-MHCI*gb26:01|0-0|87-0.20332
Norw_013	Norwegian_Fjord_Horse		40292	47091	HP1.22	HP1.26	Eqca-MHCI*gb43:01:01|3537-8.78|5275-11.20	Eqca-MHCI*gb36:02|1225-3.04|1658-3.52	Eqca-MHCI*gb3:01|887-2.20|1314-2.79	Eqca-MHCI*gb4:02|260-0.65|1012-2.15	Eqca-2*001:AG|116-0.29|71-0.15						Eqca-MHCI*no1:01|1772-4.40|3289-6.98	Eqca-MHCI*no18:01|1291-3.20|2816-5.98	Eqca-MHCI*gb8:02|30-0.07|493-1.05	Eqca-MHCI*gb15:02|0-0.00|393-0.83	Eqca-MHCI*gb49:02|75-0.19|117-0.25	Eqca-3*001:AA|0-0.00|108-0.23	Eqca-2*001:AB|320-0.79|157-0.33		Eqca-MHCI*gb7:04|24-0.05957|43-0.09131																Eqca-MHCI*gb11:01:02|3300-8.19|2267-4.81		Eqca-MHCI*gb13:01|0-0.00|1154-2.45			Eqca-MHCI*gb13:04|0-0.00|149-0.32		Eqca-MHCI*gb13:06|0-0.00|140-0.30	Eqca-MHCI*gb26:01|0-0.00|120-0.25
Norw_014	Norwegian_Fjord_Horse		35009	33982	HP1.19a	HP1.19b	Eqca-MHCI*no24:01|5870-16.77|7036-20.71	Eqca-MHCI*no9:01|3792-10.83|2884-8.49	Eqca-MHCI*gb2:01|2072-5.92|2412-7.10	Eqca-MHCI*no12:01|1425-4.07|2600-7.65	Eqca-MHCI*gb4:03|7-0.02|2791-8.21	Eqca-MHCI*gb15:03|0-0.00|243-0.72	Eqca-2*001:AJ|495-1.41|95-0.28	Eqca-MHCI*gb10:02|0-0|53-0.15596			Eqca-MHCI*no24:01|5870-16.77|7036-20.71	Eqca-MHCI*no9:01|3792-10.83|2884-8.49	Eqca-MHCI*no12:01|1425-4.07|2600-7.65		Eqca-MHCI*gb4:03|7-0.02|2791-8.21	Eqca-MHCI*gb15:03|0-0.00|243-0.72	Eqca-3*001:AA|0-0|52-0.15302	Eqca-MHCI*gb6:03|22-0.06284|37-0.10888	Eqca-2*001:AJ|495-1.41|95-0.28																		Eqca-MHCI*gb13:01|0-0.00|480-1.41			Eqca-MHCI*gb13:04|0-0|63-0.18539			Eqca-MHCI*gb26:01|0-0|26-0.07651
Norw_015	Norwegian_Fjord_Horse		42598	45467	HP1.17	HP1.10	Eqca-MHCI*no29:01|3938-9.24|4919-10.82	Eqca-MHCI*no1:02|1580-3.71|2866-6.30	Eqca-MHCI*no3:01|0-0.00|1426-3.14	Eqca-MHCI*gb8:05|0-0.00|658-1.45	Eqca-MHCI*gb6:05|194-0.46|255-0.56						Eqca-MHCI*gb3:02|4492-10.55|7140-15.70	Eqca-MHCI*gb49:01|59-0.13850|68-0.14956																								Eqca-MHCI*gb11:02|4015-9.43|2571-5.65	Eqca-MHCI*gb13:01|0-0.00|1209-2.66			Eqca-MHCI*gb13:04|0-0|66-0.14516			Eqca-MHCI*gb26:01|0-0|44-0.09677
Norw_016	Norwegian_Fjord_Horse		46393	39681	HP1.26	HP1.19b	Eqca-MHCI*no1:01|2162-4.66|3031-7.64	Eqca-MHCI*no18:01|1617-3.49|2984-7.52	Eqca-MHCI*gb8:02|42-0.09|511-1.29	Eqca-MHCI*gb15:02|0-0.00|371-0.93	Eqca-MHCI*gb49:02|87-0.19|123-0.31	Eqca-3*001:AA|0-0.00|157-0.40	Eqca-2*001:AB|334-0.72|148-0.37	Eqca-MHCI*gb7:04|21-0.04527|27-0.06804			Eqca-MHCI*no24:01|5068-10.92|4262-10.74	Eqca-MHCI*no9:01|2530-5.45|1551-3.91	Eqca-MHCI*no12:01|1706-3.68|2795-7.04		Eqca-MHCI*gb4:03|0-0.00|1456-3.67	Eqca-MHCI*gb15:03|0-0|127-0.32005	Eqca-3*001:AA|0-0.00|157-0.40	Eqca-MHCI*gb6:03|28-0.06035|42-0.10584	Eqca-2*001:AJ|225-0.48|34-0.09																Eqca-MHCI*gb11:01:02|1331-2.87|640-1.61		Eqca-MHCI*gb13:01|0-0.00|372-0.94			Eqca-MHCI*gb13:04|0-0.00|83-0.21		Eqca-MHCI*gb13:06|0-0.00|91-0.23	Eqca-MHCI*gb26:01|0-0|72-0.18145
Norw_017	Norwegian_Fjord_Horse		32674	44413	HP1.26	HP1.19a	Eqca-MHCI*no1:01|1491-4.56|3165-7.13	Eqca-MHCI*no18:01|887-2.71|2411-5.43	Eqca-MHCI*gb8:02|31-0.09|476-1.07	Eqca-MHCI*gb15:02|0-0.00|252-0.57	Eqca-MHCI*gb49:02|69-0.21|133-0.30	Eqca-3*001:AA|0-0|26-0.05854	Eqca-2*001:AB|258-0.79|131-0.29	Eqca-MHCI*gb7:04|19-0.05815|22-0.04954			Eqca-MHCI*no24:01|2961-9.06|3731-8.40	Eqca-MHCI*no9:01|1696-5.19|1333-3.00		Eqca-MHCI*gb2:01|1926-5.89|2829-6.37	Eqca-MHCI*gb4:03|0-0.00|1791-4.03	Eqca-MHCI*gb15:03|0-0|104-0.23417	Eqca-MHCI*gb10:02|0-0|33-0.07430		Eqca-2*001:AJ|176-0.54|45-0.10																Eqca-MHCI*gb11:01:02|1184-3.62|687-1.55		Eqca-MHCI*gb13:01|0-0.00|742-1.67			Eqca-MHCI*gb13:04|0-0|84-0.18913		Eqca-MHCI*gb13:06|0-0.00|136-0.31	Eqca-MHCI*gb26:01|0-0|47-0.10582
Norw_018	Norwegian_Fjord_Horse		16235	43435	HP1.17	HP1.19b*	Eqca-MHCI*no29:01|1682-10.36|3517-8.10	Eqca-MHCI*no1:02|626-3.86|2552-5.88	Eqca-MHCI*no3:01|0-0.00|1165-2.68	Eqca-MHCI*gb8:05|0-0.00|477-1.10	Eqca-MHCI*gb6:05|103-0.63|207-0.48						Eqca-MHCI*no24:01|1871-11.52|3547-8.17	Eqca-MHCI*no9:01|917-5.65|1155-2.66	Eqca-MHCI*no12:01|698-4.30|2640-6.08		Eqca-MHCI*gb4:03|0-0.00|1358-3.13	Eqca-MHCI*gb15:03|0-0|80-0.18418	Eqca-3*001:AA|0-0|64-0.14735		Eqca-2*001:AJ|108-0.67|36-0.08																	Eqca-MHCI*gb11:02|740-4.56|689-1.59	Eqca-MHCI*gb13:01|0-0.00|1058-2.44			Eqca-MHCI*gb13:04|0-0.00|94-0.22			Eqca-MHCI*gb26:01|0-0|5-0.01151
Norw_019	Norwegian_Fjord_Horse		33736	38416	HP1.21	HP1.26	Eqca-MHCI*no35:01|3439-10.19|6366-16.57	Eqca-MHCI*no19:01|1480-4.39|3134-8.16	Eqca-2*001:AM|289-0.86|0-0.00	Eqca-MHCI*gb1:01|49-0.14525|58-0.15098	Eqca-MHCI*gb10:01|0-0|71-0.18482						Eqca-MHCI*no1:01|1971-5.84|3011-7.84	Eqca-MHCI*no18:01|1332-3.95|2618-6.81	Eqca-MHCI*gb8:02|28-0.08|367-0.96	Eqca-MHCI*gb15:02|0-0.00|206-0.54	Eqca-MHCI*gb49:02|86-0.25|111-0.29	Eqca-3*001:AA|0-0.00|83-0.22	Eqca-2*001:AB|300-0.89|79-0.21		Eqca-MHCI*gb7:04|42-0.12450|46-0.11974																Eqca-MHCI*gb11:01:02|3697-10.96|1405-3.66		Eqca-MHCI*gb13:01|0-0.00|1019-2.65			Eqca-MHCI*gb13:04|0-0|68-0.17701		Eqca-MHCI*gb13:06|0-0.00|130-0.34	Eqca-MHCI*gb26:01|0-0|75-0.19523
Norw_020	Norwegian_Fjord_Horse		37575	42973	HP1.21	HP1.26	Eqca-MHCI*no35:01|3368-8.96|8050-18.73	Eqca-MHCI*no19:01|1172-3.12|3044-7.08	Eqca-2*001:AM|171-0.46|0-0.00	Eqca-MHCI*gb1:01|53-0.14105|46-0.10704	Eqca-MHCI*gb10:01|0-0|39-0.09075						Eqca-MHCI*no1:01|1344-3.58|2602-6.05	Eqca-MHCI*no18:01|923-2.46|2626-6.11	Eqca-MHCI*gb8:02|13-0.03|363-0.84	Eqca-MHCI*gb15:02|0-0.00|277-0.64	Eqca-MHCI*gb49:02|63-0.17|111-0.26	Eqca-3*001:AA|0-0|47-0.10937	Eqca-2*001:AB|177-0.47|101-0.24		Eqca-MHCI*gb7:04|23-0.06121|13-0.03025																Eqca-MHCI*gb11:01:02|3474-9.25|1864-4.34		Eqca-MHCI*gb13:01|0-0.00|631-1.47			Eqca-MHCI*gb13:04|0-0.00|89-0.21		Eqca-MHCI*gb13:06|0-0|78-0.18151	Eqca-MHCI*gb26:01|0-0|34-0.07912
Norw_021	Norwegian_Fjord_Horse		36313	46323	HP1.19b	HP1.10	Eqca-MHCI*no24:01|3426-9.43|4529-9.78	Eqca-MHCI*no9:01|1430-3.94|1334-2.88		Eqca-MHCI*no12:01|1159-3.19|3401-7.34	Eqca-MHCI*gb4:03|0-0.00|2083-4.50	Eqca-MHCI*gb15:03|0-0.00|100-0.22	Eqca-2*001:AJ|163-0.45|39-0.08	Eqca-MHCI*gb6:03|25-0.06791|37-0.07848	Eqca-3*001:AA|0-0|78-0.16838		Eqca-MHCI*gb3:02|3089-8.51|7425-16.03	Eqca-MHCI*gb49:01|38-0.10465|62-0.13384																								Eqca-MHCI*gb11:02|1646-4.53|1041-2.25	Eqca-MHCI*gb13:01|0-0.00|1200-2.59			Eqca-MHCI*gb13:04|0-0|76-0.16407			Eqca-MHCI*gb26:01|0-0|39-0.08419
Norw_022	Norwegian_Fjord_Horse	Homozygous, Unassigned alleles	33099	33431	HP1.19b	-	Eqca-MHCI*no24:01|6386-19.29|7519-22.49	Eqca-MHCI*no9:01|2743-8.29|2211-6.61		Eqca-MHCI*no12:01|2532-7.65|5864-17.54	Eqca-MHCI*gb4:03|4-0.01|2819-8.43	Eqca-MHCI*gb15:03|0-0.00|172-0.51	Eqca-2*001:AJ|303-0.92|63-0.19	Eqca-MHCI*gb6:03|41-0.12|73-0.22	Eqca-3*001:AA|0-0.00|139-0.42												Eqca-MHCI*gb6:03|41-0.12|73-0.22																Eqca-MHCI*gb13:01|0-0.00|484-1.45			Eqca-MHCI*gb13:04|0-0|68-0.20340			Eqca-MHCI*gb26:01|0-0|17-0.05085
Norw_023	Norwegian_Fjord_Horse	Unassigned alleles	35101	40667	HP1.19b	HP1.21	Eqca-MHCI*no24:01|3212-9.15|3521-8.66	Eqca-MHCI*no9:01|1270-3.62|990-2.43		Eqca-MHCI*no12:01|1201-3.42|2543-6.25	Eqca-MHCI*gb4:03|0-0.00|1215-2.99	Eqca-MHCI*gb15:03|0-0|78-0.19180	Eqca-2*001:AJ|143-0.41|22-0.05	Eqca-MHCI*gb6:03|32-0.09117|37-0.09098	Eqca-3*001:AA|0-0.00|85-0.21		Eqca-MHCI*no35:01|2827-8.05|5321-13.08	Eqca-MHCI*no19:01|1139-3.24|2481-6.10	Eqca-2*001:AM|218-0.62|0-0.00	Eqca-MHCI*gb1:01|74-0.21|80-0.20	Eqca-MHCI*gb10:01|0-0.00|84-0.21						Eqca-MHCI*gb27:01|0-0.00|616-1.51	Eqca-6*001:01|632-1.80|13-0.03													Eqca-MHCI*gb11:01:02|1306-3.72|581-1.43		Eqca-MHCI*gb13:01|0-0.00|714-1.76			Eqca-MHCI*gb13:04|0-0|58-0.14262			Eqca-MHCI*gb26:01|0-0|66-0.16229
Norw_024	Norwegian_Fjord_Horse		36301	35851	HP1.21*	unHP1.32	Eqca-MHCI*no35:01|3911-10.77|5256-14.66	Eqca-MHCI*no19:01|1630-4.49|2529-7.05	Eqca-2*001:AM|339-0.93|0-0.00		Eqca-MHCI*gb10:01|0-0|49-0.13668						Eqca-MHCI*no4:02|0-0.00|2616-7.30	Eqca-MHCI*no20:01|0-0.00|2582-7.20	Eqca-MHCI*gb41:02|1168-3.22|979-2.73	Eqca-MHCI*gb21:01|0-0.00|356-0.99	Eqca-MHCI*gb1:01|83-0.23|74-0.21	Eqca-2*001:AC|288-0.79|64-0.18	Eqca-6*001:01|882-2.43|11-0.03																Eqca-MHCI*gb9:01|459-1.26|168-0.47		Eqca-MHCI*gb11:01:02|4225-11.64|1142-3.19		Eqca-MHCI*gb13:01|0-0.00|794-2.21			Eqca-MHCI*gb13:04|0-0|46-0.12831			Eqca-MHCI*gb26:01|0-0|34-0.09484
Norw_025	Norwegian_Fjord_Horse	Homozygous	27638	43902	HP1.19a	-	Eqca-MHCI*no24:01|5439-19.68|8767-19.97	Eqca-MHCI*no9:01|3526-9.67|3618-7.87	Eqca-MHCI*gb2:01|3303-11.95|5923-13.49		Eqca-MHCI*gb4:03|4-0.01|2593-5.91	Eqca-MHCI*gb15:03|0-0.00|199-0.45	Eqca-2*001:AJ|369-1.34|60-0.14	Eqca-MHCI*gb10:02|0-0.00|105-0.24																													Eqca-MHCI*gb13:01|0-0.00|1461-3.33			Eqca-MHCI*gb13:04|0-0|64-0.14578			Eqca-MHCI*gb26:01|0-0|47-0.10706
Norw_026	Norwegian_Fjord_Horse	Homozygous	15966	42157	HP1.19a	-	Eqca-MHCI*no24:01|3515-22.02|8625-20.46	Eqca-MHCI*no9:01|1885-11.27|3371-7.48	Eqca-MHCI*gb2:01|1944-12.18|5722-13.57		Eqca-MHCI*gb4:03|3-0.02|3033-7.19	Eqca-MHCI*gb15:03|0-0.00|277-0.66	Eqca-2*001:AJ|197-1.23|62-0.15	Eqca-MHCI*gb10:02|0-0.00|97-0.23																													Eqca-MHCI*gb13:01|0-0.00|958-2.27			Eqca-MHCI*gb13:04|0-0|39-0.09251			Eqca-MHCI*gb26:01|0-0|36-0.08540
Norw_027	Norwegian_Fjord_Horse		35069	44608	HP1.21	HP1.19a	Eqca-MHCI*no35:01|2728-7.78|6546-14.67	Eqca-MHCI*no19:01|1080-3.08|2594-5.82	Eqca-2*001:AM|228-0.65|0-0.00	Eqca-MHCI*gb1:01|48-0.13687|69-0.15468	Eqca-MHCI*gb10:01|0-0|39-0.09075						Eqca-MHCI*no24:01|3004-8.57|3406-7.64	Eqca-MHCI*no9:01|1146-3.27|1303-2.92		Eqca-MHCI*gb2:01|1586-4.52|2406-5.39	Eqca-MHCI*gb4:03|2-0.01|1578-3.54	Eqca-MHCI*gb15:03|0-0.00|114-0.26	Eqca-MHCI*gb10:02|0-0|66-0.14796		Eqca-2*001:AJ|214-0.61|34-0.08																Eqca-MHCI*gb11:01:02|1433-4.09|666-1.49		Eqca-MHCI*gb13:01|0-0.00|906-2.03			Eqca-MHCI*gb13:04|0-0.00|98-0.22			Eqca-MHCI*gb26:01|0-0|62-0.13899
Norw_028	Norwegian_Fjord_Horse	Homozygous, Unassigned alleles	31820	45094	HP1.19a	-	Eqca-MHCI*no24:01|5716-17.96|7885-17.49	Eqca-MHCI*no9:01|2568-8.07|3104-6.88	Eqca-MHCI*gb2:01|1630-5.12|2524-5.60	Eqca-MHCI*no12:01|1126-3.54|2746-6.09	Eqca-MHCI*gb4:03|2-0.01|3247-7.20	Eqca-MHCI*gb15:03|0-0.00|284-0.63	Eqca-2*001:AJ|340-1.07|60-0.13	Eqca-MHCI*gb10:02|0-0|59-0.13084													Eqca-MHCI*gb27:01|0-0.00|793-1.76	Eqca-6*001:01|437-1.37|7-0.02															Eqca-MHCI*gb13:01|0-0.00|408-0.90			Eqca-MHCI*gb13:04|0-0|24-0.05322			Eqca-MHCI*gb26:01|0-0|51-0.11310
Norw_029	Norwegian_Fjord_Horse		32116	45249	HP1.19a	HP1.19b	Eqca-MHCI*no24:01|6308-19.64|8592-18.99	Eqca-MHCI*no9:01|2684-9.63|3568-10.79	Eqca-MHCI*gb2:01|1672-5.21|2463-5.44	Eqca-MHCI*no12:01|1141-3.55|2546-5.63	Eqca-MHCI*gb4:03|7-0.02|2705-5.98	Eqca-MHCI*gb15:03|0-0.00|328-0.72	Eqca-2*001:AJ|420-1.31|88-0.19	Eqca-MHCI*gb10:02|0-0|86-0.19006			Eqca-MHCI*no24:01|6308-19.64|8592-18.99	Eqca-MHCI*no9:01|2684-9.63|3568-10.79	Eqca-MHCI*no12:01|1141-3.55|2546-5.63		Eqca-MHCI*gb4:03|7-0.02|2705-5.98	Eqca-MHCI*gb15:03|0-0.00|328-0.72	Eqca-3*001:AA|0-0.00|105-0.23	Eqca-MHCI*gb6:03|41-0.12766|52-0.11492	Eqca-2*001:AJ|420-1.31|88-0.19																		Eqca-MHCI*gb13:01|0-0.00|918-2.03			Eqca-MHCI*gb13:04|0-0.00|174-0.38			Eqca-MHCI*gb26:01|0-0|37-0.08177
Norw_030	Norwegian_Fjord_Horse		28912	31234	HP1.21	HP1.10	Eqca-MHCI*no35:01|2723-9.42|7452-23.86	Eqca-MHCI*no19:01|1040-3.60|2470-7.91	Eqca-2*001:AM|189-0.65|0-0.00	Eqca-MHCI*gb1:01|40-0.13835|48-0.15368	Eqca-MHCI*gb10:01|0-0|49-0.13668						Eqca-MHCI*gb3:02|2345-8.11|5583-17.87	Eqca-MHCI*gb49:01|32-0.11068|52-0.16649																							Eqca-MHCI*gb11:01:02|1551-5.36455|704-2.25395	Eqca-MHCI*gb11:02|1609-5.57|710-2.27	Eqca-MHCI*gb13:01|0-0.00|379-1.21			Eqca-MHCI*gb13:04|0-0|39-0.12486			Eqca-MHCI*gb26:01|0-0|25-0.08004
Norw_031	Norwegian_Fjord_Horse		27332	39353	HP1.20	HP1.19a	Eqca-MHCI*gb41:01|1880-6.88|3493-8.88	Eqca-MHCI*no31:01|1436-5.25|3137-7.97	Eqca-MHCI*gb4:02|182-0.66589|858-2.18027	Eqca-MHCI*gb1:01|38-0.13903|76-0.19312	Eqca-MHCI*gb12:03|0-0|80-0.20329	Eqca-2*001:AG|314-1.15|131-0.33					Eqca-MHCI*no24:01|3407-12.47|4221-10.73	Eqca-MHCI*no9:01|1662-6.08|1549-3.94		Eqca-MHCI*gb2:01|1094-4.00|1546-3.93	Eqca-MHCI*gb4:03|182-0.67|1154-2.93	Eqca-MHCI*gb15:03|0-0.00|110-0.28	Eqca-MHCI*gb10:02|0-0|47-0.11943		Eqca-2*001:AJ|201-0.74|38-0.10																		Eqca-MHCI*gb13:01|0-0.00|1869-4.75			Eqca-MHCI*gb13:04|0-0|34-0.08640			Eqca-MHCI*gb26:01|0-0|41-0.10419
Norw_032	Norwegian_Fjord_Horse		27868	33071	HP1.19a	HP1.19b	Eqca-MHCI*no24:01|6322-22.69|7805-23.60	Eqca-MHCI*no9:01|2144-7.76|2614-5.95	Eqca-MHCI*gb2:01|1119-4.02|1667-5.04	Eqca-MHCI*no12:01|734-2.63|1691-5.11	Eqca-MHCI*gb4:03|3-0.01|2562-7.75	Eqca-MHCI*gb15:03|0-0.00|217-0.66	Eqca-2*001:AJ|338-1.21|92-0.28	Eqca-MHCI*gb10:02|0-0|19-0.05745	Eqca-3*001:AA|0-0|34-0.10281		Eqca-MHCI*no24:01|6322-22.69|7805-23.60	Eqca-MHCI*no9:01|2144-7.76|2614-5.95	Eqca-MHCI*no12:01|734-2.63|1691-5.11		Eqca-MHCI*gb4:03|3-0.01|2562-7.75	Eqca-MHCI*gb15:03|0-0.00|217-0.66	Eqca-3*001:AA|0-0|34-0.10281	Eqca-MHCI*gb6:03|11-0.03947|25-0.07559	Eqca-2*001:AJ|338-1.21|92-0.28																		Eqca-MHCI*gb13:01|0-0.00|472-1.43			Eqca-MHCI*gb13:04|0-0.00|80-0.24			Eqca-MHCI*gb26:01|0-0|14-0.04233
Norw_033	Norwegian_Fjord_Horse	Homozygous	34747	50547	HP1.19b	-	Eqca-MHCI*no24:01|7914-22.78|12076-23.89	Eqca-MHCI*no9:01|4164-11.98|5232-10.35		Eqca-MHCI*no12:01|1604-4.62|4902-9.70	Eqca-MHCI*gb4:03|4-0.01|3291-6.51	Eqca-MHCI*gb15:03|0-0.00|348-0.69	Eqca-2*001:AJ|343-0.99|107-0.21	Eqca-MHCI*gb6:03|38-0.10936|83-0.16420	Eqca-3*001:AA|0-0.00|174-0.34																												Eqca-MHCI*gb13:01|0-0.00|1224-2.42			Eqca-MHCI*gb13:04|0-0.00|185-0.37			Eqca-MHCI*gb26:01|0-0|11-0.02176
Norw_034	Norwegian_Fjord_Horse		29483	40295	HP1.26	HP1.27	Eqca-MHCI*no1:01|1671-5.67|5292-13.13	Eqca-MHCI*no18:01|999-3.39|3090-7.67	Eqca-MHCI*gb8:02|63-0.21|1399-3.47	Eqca-MHCI*gb15:02|0-0.00|362-0.90	Eqca-MHCI*gb49:02|126-0.43|218-0.54	Eqca-3*001:AA|0-0.00|86-0.21	Eqca-2*001:AB|527-1.79|397-0.99	Eqca-MHCI*gb7:04|11-0.03731|32-0.07941			Eqca-N*001:01|3217-10.91|526-1.31	Eqca-MHCI*gb8:02|63-0.21|1399-3.47	Eqca-16*001:AA|542-1.84|1702-4.22	Eqca-2*001:AB|527-1.79|397-0.99	Eqca-MHCI*gb27:01|0-0.00|668-1.66																				Eqca-MHCI*gb11:01:02|2729-9.26|2051-5.09		Eqca-MHCI*gb13:01|0-0.00|710-1.76			Eqca-MHCI*gb13:04|0-0|53-0.13153		Eqca-MHCI*gb13:06|0-0.00|160-0.40	Eqca-MHCI*gb26:01|0-0|42-0.10423
Norw_035	Norwegian_Fjord_Horse		31428	32757	HP1.19a	HP1.19b	Eqca-MHCI*no24:01|6818-21.69|8398-25.64	Eqca-MHCI*no9:01|3423-10.89|3477-10.61	Eqca-MHCI*gb2:01|1088-3.46|1518-4.63	Eqca-MHCI*no12:01|775-2.47|1705-5.20	Eqca-MHCI*gb4:03|9-0.03|2964-9.05	Eqca-MHCI*gb15:03|0-0.00|235-0.72	Eqca-2*001:AJ|407-1.30|90-0.27	Eqca-MHCI*gb10:02|0-0|27-0.08243			Eqca-MHCI*no24:01|6818-21.69|8398-25.64	Eqca-MHCI*no9:01|3423-10.89|3477-10.61	Eqca-MHCI*no12:01|775-2.47|1705-5.20		Eqca-MHCI*gb4:03|9-0.03|2964-9.05	Eqca-MHCI*gb15:03|0-0.00|235-0.72	Eqca-3*001:AA|0-0|49-0.14959	Eqca-MHCI*gb6:03|28-0.08909|52-0.15874	Eqca-2*001:AJ|407-1.30|90-0.27																		Eqca-MHCI*gb13:01|0-0.00|490-1.50			Eqca-MHCI*gb13:04|0-0|49-0.14959			Eqca-MHCI*gb26:01|0-0|25-0.07632
Norw_036	Norwegian_Fjord_Horse		27387	36227	HP1.12	HP1.26	Eqca-1*001:AA|1609-5.88|3735-10.31	Eqca-MHCI*no34:01|677-2.47|1711-4.72	Eqca-MHCI*gb1:02|73-0.27|114-0.31	Eqca-MHCI*no6:01|99-0.36|110-0.30	Eqca-MHCI*gb6:05|120-0.44|132-0.36	Eqca-3*001:01|57-0.21|154-0.43	Eqca-2*001:01|295-1.08|35-0.10	Eqca-4*001:AB|59-0.22|0-0.00			Eqca-MHCI*no1:01|2581-9.42|4617-12.74	Eqca-MHCI*no18:01|1650-6.02|3468-9.57	Eqca-MHCI*gb8:02|39-0.14|519-1.43	Eqca-MHCI*gb15:02|0-0.00|514-1.42	Eqca-MHCI*gb49:02|143-0.52|164-0.45	Eqca-3*001:AA|0-0.00|77-0.21	Eqca-2*001:AB|481-1.76|260-0.72		Eqca-MHCI*gb7:04|23-0.08398|31-0.08557																Eqca-MHCI*gb11:01:02|1549-5.66|750-2.07		Eqca-MHCI*gb13:01|0-0.00|878-2.42			Eqca-MHCI*gb13:04|0-0.00|115-0.32		Eqca-MHCI*gb13:06|0-0.00|161-0.44	Eqca-MHCI*gb26:01|0-0|43-0.11870
Norw_037	Norwegian_Fjord_Horse	Unassigned alleles	27498	31786																							Eqca-MHCI*no10:01|3922-14.26|5371-16.90	Eqca-MHCI*no26:01|2121-7.71|4561-14.35	Eqca-MHCI*is1:01:02|1895-6.89|2636-8.29	Eqca-MHCI*no11:01|607-2.21|909-2.86	Eqca-MHCI*gb15:01|618-2.25|622-1.96	Eqca-MHCI*gb8:04|0-0.00|767-2.41	Eqca-2*001:AF|246-0.89|119-0.37	Eqca-MHCI*no14:01|140-0.51|100-0.31	Eqca-MHCI*gb1:04|0-0.00|68-0.21	Eqca-MHCI*no27:01|1286-4.68|1494-4.70	Eqca-6*001:01|852-3.10|26-0.08		Eqca-MHCI*gb9:01|166-0.60|131-0.41		Eqca-MHCI*gb11:01:02|1322-4.81|650-2.04		Eqca-MHCI*gb13:01|0-0|2-0.00629	Eqca-MHCI*gb13:02|0-0.00|102-0.32	Eqca-MHCI*gb13:03|0-0|25-0.07865	Eqca-MHCI*gb13:04|0-0|18-0.05663		Eqca-MHCI*gb13:06|0-0|67-0.21078	Eqca-MHCI*gb26:01|0-0|13-0.04090
[truncated: 4 more columns]

## Sheet: MHCII
Sample_ID	Breed	MHCII_comments	Read_count_DQA	Read_count_DQB	Read_count_DRA	Read_count_DRB	Haplotype1	Haplotype2	Haplotype1 DQA1	Haplotype1 DQA2	Haplotype1 DQA3	Haplotype1 DQB1	Haplotype1 DQB2	Haplotype1 DQB3	Haplotype1 DRA	Haplotype1 DRB1	Haplotype1 DRB2	Haplotype1 DRB3		Haplotype2 DQA1	Haplotype2 DQA2	Haplotype2 DQA3	Haplotype2 DQB1	Haplotype2 DQB2	Haplotype2 DQB3	Haplotype2 DRA	Haplotype2 DRB1	Haplotype2 DRB2	Haplotype2 DRB3		Unassinged DQB alleles	Unassinged DRB alleles	Unassinged DRB alleles	Unassinged DRB		DRB_associsated_with_HP2.25	DRB_associsated_with_HP2.25	DRB_associsated_with_HP2.25	DRB_associsated_with_HP2.25	DRB_associsated_with_HP2.25	DRB_associsated_with_HP2.25	DRB_associsated_with_HP2.25	DRB_associsated_with_HP2.25	DRB_associsated_with_HP2.25	DRB_associsated_with_HP2.25	DRB_associsated_with_HP2.25	DRB_associsated_with_HP2.25
Icel_001	Icelandic_Pony		9965	9304	11715	5186	unHP2.16b	unHP2.23d	Eqca-DQA1*002:AA|4129-26.37	Eqca-DQA*gb1:05:04|3565-22.77		Eqca-DQB1*006:AA|4776-37.46	Eqca-DQB2*002:AB|398-3.12		Eqca-DRA*001:01/Eqca-DRA*001:04|11715-79.70	Eqca-DRB*is8:01|2662-27.86	Eqca-DRB2*002:AA|4-0.04187			Eqca-DQA*no1:01|2271-14.51			Eqca-DQB*no1:03|881-6.91	Eqca-DQB*no6:01|3249-25.49		Eqca-DRA*001:01/Eqca-DRA*001:04|11715-79.70	Eqca-DRB1*002:01|2409-25.21	Eqca-DRB2*002:01|74-0.77	Eqca-DRB3*001:01:02/Eqca-DRB3*001:01:01|41-0.43
Icel_002	Icelandic_Pony	DRB anomaly	4407	5110	6209	2453	HP2.9b	HP2.25b	Eqca-DQA1*005:01|1633-22.02	Eqca-DQA*gb1:04|1227-16.54		Eqca-DQB*gb5:01|643-6.90	Eqca-DQB2*003:01|370-3.97		Eqca-DRA*001:01/Eqca-DRA*001:04|3528-36.60	Eqca-DRB1*007:01/Eqca-DRB1*007:02|2021-36.64	Eqca-DRB2*006:01|118-2.14	Eqca-DRB3*002:01/Eqca-DRB3*002:02|27-0.49		Eqca-DQA*gb1:05:03|914-12.32	Eqca-DQA*no4:01|633-8.53		Eqca-DQB*no11:01|2211-23.72	Eqca-DQB*is7:01|1667-17.88	Eqca-DQB*is1:02|219-2.35	Eqca-DRA*001:AA|2681-27.81		Eqca-DRB2*005:01|177-3.21											Eqca-DRB*is1:01:02|13-0.23568		Eqca-DRB*is1:01:04|15-0.27		Eqca-DRB*is4:02|41-0.74	Eqca-DRB*is4:01|41-0.74			4
Icel_003	Icelandic_Pony	DRB anomaly	8312	12637	12545	5107	unHP2.27	unHP2.25c	Eqca-DQA*is3:01|2217-15.09	Eqca-DQA*is5:01|3111-21.17	Eqca-DQA*gb1:01|1314-8.94	Eqca-DQB*no11:01|5051-23.35	Eqca-DQB*is7:01|2830-13.08	Eqca-DQB*is1:02|225-1.04	Eqca-DRA*001:01/Eqca-DRA*001:04|7038-37.11	Eqca-DRB1*001:01|4023-39.07	Eqca-DRB2*002:01|406-3.94	Eqca-DRB3*002:01/Eqca-DRB3*002:02|52-0.51		Eqca-DQA*gb1:05:03|1091-7.42480	Eqca-DQA*no4:01|579-3.94		Eqca-DQB*is8:01|4531-20.95			Eqca-DRA*001:AA|5507-29.04		Eqca-DRB2*005:01|358-3.48									Eqca-DRB*no2:01:02|39-0.38	Eqca-DRB*is1:01:01|23-0.22
Icel_004	Icelandic_Pony		6247	12427	12286	6486	HP2.20	unHP2.34	Eqca-DQA1*002:01|1804-18.08	Eqca-DQA*gb1:02|908-9.10		Eqca-DQB1*007:AB|2187-11.57	Eqca-DQB2*003:01|1732-9.16		Eqca-DRA*001:01/Eqca-DRA*001:04|12286-81.79	Eqca-DRB*no7:01|2126-16.44	Eqca-DRB2*001:01/Eqca-DRB2*001:02|174-1.35	Eqca-DRB3*002:01/Eqca-DRB3*002:02|35-0.27		Eqca-DQA*gb2:03|2285-22.90	Eqca-DQA2*002:AA|1250-12.53		Eqca-DQB1*003:AA|8096-42.83	Eqca-DQB*no1:02|412-2.18		Eqca-DRA*001:01/Eqca-DRA*001:04|12286-81.79	Eqca-DRB1*002:01|3962-30.63	Eqca-DRB2*002:01|189-1.46
Icel_005	Icelandic_Pony	Homozygous	11875	14470	11016	11994	HP2.16a	-	Eqca-DQA1*002:AA|6257-32.50	Eqca-DQA*gb1:05:04|5618-29.18		Eqca-DQB1*006:AA|13230-67.80	Eqca-DQB2*002:AB|1240-6.35		Eqca-DRA*001:01/Eqca-DRA*001:04|11016-79.97	Eqca-DRB*is8:01|11904-70.01	Eqca-DRB2*002:01:AA|90-0.53	Eqca-DRB3*002:01/Eqca-DRB3*002:02|29-0.17056
Icel_006	Icelandic_Pony		7620	9595	10732	6199	HP2.20	unHP2.28a	Eqca-DQA1*002:01|2159-17.06	Eqca-DQA*gb1:02|2122-16.77		Eqca-DQB1*007:AB|1861-12.37	Eqca-DQB2*003:01|1957-13.01		Eqca-DRA*001:01/Eqca-DRA*001:04|5475-33.78	Eqca-DRB*no7:01|2566-25.42	Eqca-DRB2*001:01/Eqca-DRB2*001:02|202-2.00	Eqca-DRB3*002:01/Eqca-DRB3*002:02|56-0.55		Eqca-DQA*gb2:02|3339-26.38			Eqca-DQB*gb1:02|5777-38.41		Eqca-DRA*001:AA|5257-32.44	Eqca-DRB*is10:01|3223-31.92	Eqca-DRB2*002:AA|152-1.51
Icel_007	Icelandic_Pony	DRB anomaly	4317	9570	10800	3752	HP2.20	HP2.25b	Eqca-DQA1*002:01|2193-32.46	Eqca-DQA*gb1:02|797-11.80		Eqca-DQB1*007:AB|1134-7.06	Eqca-DQB2*003:01|409-2.54		Eqca-DRA*001:01/Eqca-DRA*001:04|6063-37.85	Eqca-DRB*no7:01|3012-49.08	Eqca-DRB2*001:01/Eqca-DRB2*001:02|168-2.74	Eqca-DRB3*002:01/Eqca-DRB3*002:02|65-1.06		Eqca-DQA*gb1:05:03|798-11.81	Eqca-DQA*no4:01|529-7.83		Eqca-DQB*no11:01|4479-27.87	Eqca-DQB*is7:01|3265-20.31	Eqca-DQB*is1:02|283-1.76	Eqca-DRA*001:AA|4737-29.57		Eqca-DRB2*005:01|168-2.74								Eqca-DRB*no3:01:02|158-2.57	Eqca-DRB*no2:01:02|33-0.54	Eqca-DRB*is1:01:01|24-0.39	Eqca-DRB*no3:01:01|65-1.05915	Eqca-DRB*is3:01|59-0.96							5
Icel_008	Icelandic_Pony		6403	13214	10991	5536	HP2.11	HP2.19b	Eqca-DQA*no1:01|1113-7.15	Eqca-DQA1*002:01:AA|2898-18.62		Eqca-DQB1*007:AA|2920-14.29	Eqca-DQB*no1:01|1116-5.46		Eqca-DRA*001:01/Eqca-DRA*001:04|11687-78.40	Eqca-DRB*is10:01|3129-29.87				Eqca-DQA*gb1:01|873-7.12	Eqca-DQA*is5:01|1712-13.96	Eqca-DQA*is3:01|1266-10.33	Eqca-DQB*is8:01|9334-46.55	Eqca-DQB*is2:01|58-0.29		Eqca-DRA*001:01/Eqca-DRA*001:04|11687-78.40	Eqca-DRB1*001:01|2274-21.71	Eqca-DRB2*002:01|133-1.27
Icel_009	Icelandic_Pony		6921	8915	9887	4352	HP2.19b	unHP2.36	Eqca-DQA*gb1:01|2390-16.52	Eqca-DQA*is5:01|1811-12.52	Eqca-DQA*is3:01|1196-8.27	Eqca-DQB*is8:01|6278-38.11	Eqca-DQB*is2:01|146-0.89		Eqca-DRA*001:01/Eqca-DRA*001:04|9887-71.42	Eqca-DRB1*001:01|1836-20.70	Eqca-DRB2*002:01|208-2.35			Eqca-DQA*is4:01|1524-10.54			Eqca-DQB*is4:01|1246-7.56	Eqca-DQB*is9:01|1245-7.56		Eqca-DRA*001:01/Eqca-DRA*001:04|9887-71.42	Eqca-DRB*is9:01|2281-25.72	Eqca-DRB3*002:AA|27-0.30
Icel_010	Icelandic_Pony		7942	7526	13423	7242	HP2.11	HP2.12	Eqca-DQA*no1:01|1196-9.31	Eqca-DQA1*002:01:AA|2580-20.07313		Eqca-DQB1*007:AA|2162-17.88	Eqca-DQB*no1:01|855-7.07		Eqca-DRA*001:01/Eqca-DRA*001:04|13423-80.11	Eqca-DRB*is10:01|2881-21.45				Eqca-DQA1*002:03|2796-21.75	Eqca-DQA*gb1:01|1370-10.66		Eqca-DQB*gb1:03|3415-28.24	Eqca-DQB2*003:AA|1094-9.05		Eqca-DRA*001:01/Eqca-DRA*001:04|13423-80.11	Eqca-DRB*is6:01|4233-31.52	Eqca-DRB2*002:01:AA|41-0.31	Eqca-DRB3*001:01:02/Eqca-DRB3*001:01:01|87-0.65
Icel_011	Icelandic_Pony	DRB anomaly	7718	9639	10503	4872	HP2.14	HP2.25b	Eqca-DQA1*002:02|3473-26.36	Eqca-DQA*gb1:02|1766-13.41		Eqca-DQB*no9:01|475-3.09	Eqca-DQB2*003:01|614-4.00		Eqca-DRA*001:01/Eqca-DRA*001:04|6223-41.02	Eqca-DRB*gb1:01|4024-43.52				Eqca-DQA*gb1:05:03|1673-12.70	Eqca-DQA*no4:01|806-6.12		Eqca-DQB*no11:01|5054-32.90	Eqca-DQB*is7:01|3157-20.55	Eqca-DQB*is1:02|339-2.21	Eqca-DRA*001:AA|4280-28.21		Eqca-DRB2*005:01|447-4.83											Eqca-DRB*is1:01:02|64-0.69212	Eqca-DRB*is1:02|175-1.89	Eqca-DRB*is1:01:04|66-0.71	Eqca-DRB*is1:01:03|31	Eqca-DRB3*002:01/Eqca-DRB3*002:02|65-0.70				5
Icel_012	Icelandic_Pony	Unassigned alleles	5786	6951	8251	6392	HP2.16a	HP2.14	Eqca-DQA1*002:AA|1828-18.73	Eqca-DQA*gb1:05:04|1718-17.61		Eqca-DQB1*006:AA|2722-25.58	Eqca-DQB2*002:AB|164-1.54		Eqca-DRA*001:01/Eqca-DRA*001:04|8251-77.42	Eqca-DRB*is8:01|3496-31.40	Eqca-DRB2*002:01:AA|24-0.22	Eqca-DRB3*002:01/Eqca-DRB3*002:02|41-0.37		Eqca-DQA1*002:02|1571-16.10	Eqca-DQA*gb1:02|669-6.86		Eqca-DQB*no9:01|2301-21.63	Eqca-DQB2*003:01|1764-16.58		Eqca-DRA*001:01/Eqca-DRA*001:04|8251-77.42	Eqca-DRB*gb1:01|2705-24.30						Eqca-DRB2*005:01|126-1.13
Icel_013	Icelandic_Pony	Unassigned alleles	7424	9273	8566	5136	HP2.14	HP2.19a	Eqca-DQA1*002:02|1738-12.68	Eqca-DQA*gb1:02|909-6.62923		Eqca-DQB*no9:01|911-6.51	Eqca-DQB2*003:01|872-6.23		Eqca-DRA*001:01/Eqca-DRA*001:04|8566-76.87	Eqca-DRB*gb1:01|2619-23.66				Eqca-DQA*is5:01|2087-15.22	Eqca-DQA*gb1:01|1128-8.23	Eqca-DQA*is3:01|1562-11.39	Eqca-DQB*is8:01|7431-53.09	Eqca-DQB*is2:01|59-0.42		Eqca-DRA*001:01/Eqca-DRA*001:04|8566-76.87	Eqca-DRB1*002:01|2322-20.97	Eqca-DRB2*005:01|108-0.98				Eqca-DRB2*002:01|87-0.79
Icel_014	Icelandic_Pony	Unassigned alleles	6090	8338	9124	4733	HP2.14	HP2.19a	Eqca-DQA1*002:02|1519-14.71	Eqca-DQA*gb1:02|744-7.20302		Eqca-DQB*no9:01|961-7.68	Eqca-DQB2*003:01|919-7.34		Eqca-DRA*001:01/Eqca-DRA*001:04|9124-78.34	Eqca-DRB*gb1:01|2370-24.10				Eqca-DQA*is5:01|1654-16.01	Eqca-DQA*gb1:01|928-8.98	Eqca-DQA*is3:01|1245-12.05	Eqca-DQB*is8:01|6410-51.22	Eqca-DQB*is2:01|48-0.38		Eqca-DRA*001:01/Eqca-DRA*001:04|9124-78.34	Eqca-DRB1*002:01|2105-21.41	Eqca-DRB2*005:01|123-1.25				Eqca-DRB2*002:01|112-1.14		Eqca-DRB3*002:01/Eqca-DRB3*002:02|23-0.23
Icel_015	Icelandic_Pony		3994	4703	7278	4782	HP2.16a	HP2.11	Eqca-DQA1*002:AA|1094-17.22	Eqca-DQA*gb1:05:04|1288-20.28		Eqca-DQB1*006:AA|1673-23.90	Eqca-DQB2*002:AB|139-1.99		Eqca-DRA*001:01/Eqca-DRA*001:04|7278-75.34	Eqca-DRB*is8:01|2785-32.85	Eqca-DRB2*002:01:AA|25-0.29	Eqca-DRB3*002:01/Eqca-DRB3*002:02|26-0.31		Eqca-DQA*no1:01|428-6.74	Eqca-DQA1*002:01:AA|1184-18.64		Eqca-DQB1*007:AA|1967-28.10	Eqca-DQB*no1:01|924-13.20	Eqca-DRA*001:01/Eqca-DRA*001:04|7278-75.34		Eqca-DRB*is10:01|3097-20.54
Icel_016	Icelandic_Pony		7708	10582	13842	7159	HP2.20	unHP2.28b	Eqca-DQA1*002:01|2172-16.46	Eqca-DQA*gb1:02|2000-15.16		Eqca-DQB1*007:AB|2532-15.29	Eqca-DQB2*003:01|2265-13.68		Eqca-DRA*001:01/Eqca-DRA*001:04|13842-81.39	Eqca-DRB*no7:01|2877-22.92	Eqca-DRB2*001:01/Eqca-DRB2*001:02|132-1.05	Eqca-DRB3*002:01/Eqca-DRB3*002:02|40-0.32		Eqca-DQA*gb2:02|3536-26.80			Eqca-DQB*gb1:02|5785-34.93		Eqca-DRA*001:01/Eqca-DRA*001:04|13842-81.39	Eqca-DRB*is12:01|3968-31.60	Eqca-DRB2*002:AA|142-1.13
Icel_017	Icelandic_Pony	Unassigned alleles	10057	10225	13282	7593	HP2.11	HP2.12*	Eqca-DQA*no1:01|692-5.64	Eqca-DQA1*002:01:AA|1860-15.17		Eqca-DQB1*007:AA|2878-14.35	Eqca-DQB*no1:01|944-4.71		Eqca-DRA*001:01/Eqca-DRA*001:04|10991-78.71	Eqca-DRB*is10:01|2652-20.21				Eqca-DQA1*002:03|6978-41.50	Eqca-DQA*gb1:01|3079-18.31		Eqca-DQB*gb1:03|8321-57.52	Eqca-DQB2*003:AA|1904-13.16		Eqca-DRA*001:01/Eqca-DRA*001:04|13282-82.18	Eqca-DRB*is6:01|7371-71.05	Eqca-DRB2*002:01:AA|47-0.45306				Eqca-DRB2*002:01|134-1.29		Eqca-DRB3*002:01/Eqca-DRB3*002:02|41-0.40
Icel_018	Icelandic_Pony	DRB anomaly	7454	9170	10089	7222	HP2.13	HP2.25b	Eqca-DQA*gb1:06|4016-34.74			Eqca-DQB*is3:01|2277-15.42	Eqca-DQB2*002:AA|55-0.37		Eqca-DRA*001:03|5772-37.26	Eqca-DRB*gb3:01|6431-57.31	Eqca-DRB*gb2:01|125-1.11	Eqca-DRB3*002:01/Eqca-DRB3*002:02|81-0.72		Eqca-DQA*gb1:05:03|1683-14.56	Eqca-DQA*no4:01|1755-15.18		Eqca-DQB*no11:01|3812-25.81	Eqca-DQB*is7:01|2867-19.41	Eqca-DQB*is1:02|159-1.08	Eqca-DRA*001:AA|4317-27.86		Eqca-DRB2*005:01|361-3.22														Eqca-DRB*is1:01:03|39-0.35	Eqca-DRB*is2:01:02|109-0.97	Eqca-DRB*is2:01:01|76-0.67724
Icel_019	Icelandic_Pony		8103	13303	12158	8997	HP2.16a	HP2.15	Eqca-DQA1*002:AA|2062-15.00	Eqca-DQA*gb1:05:04|1935-14.07		Eqca-DQB1*006:AA|2464-12.72	Eqca-DQB2*002:AB|124-0.64		Eqca-DRA*001:01/Eqca-DRA*001:04|12158-81.29	Eqca-DRB*is8:01|4553-27.28	Eqca-DRB2*002:01:AA|17-0.10188	Eqca-DRB3*002:01/Eqca-DRB3*002:02|10-0.05993		Eqca-DQA*gb2:01|2772-20.16	Eqca-DQA2*002:AA|1334-9.70		Eqca-DQB*gb1:01|9981-51.51	Eqca-DQB*gb4:01|734-3.79		Eqca-DRA*001:01/Eqca-DRA*001:04|12158-81.29	Eqca-DRB*is6:01|4364-26.15		Eqca-DRB3*001:01:02/Eqca-DRB3*001:01:01|80-0.48
Icel_020	Icelandic_Pony		5436	9884	10273	6393	HP2.9b	HP2.12*	Eqca-DQA1*005:01|1751-19.67	Eqca-DQA*gb1:04|741-8.32304		Eqca-DQB*gb5:01|1575-10.46	Eqca-DQB2*003:01|699-4.64113		Eqca-DRA*001:01/Eqca-DRA*001:04|10273-81.73	Eqca-DRB1*007:01/Eqca-DRB1*007:02|2984-23.39	Eqca-DRB2*006:01|66-0.52	Eqca-DRB3*002:01/Eqca-DRB3*002:02|10-0.07838		Eqca-DQA1*002:03|2190-24.60	Eqca-DQA*gb1:01|754-8.47		Eqca-DQB*gb1:03|6437-42.74	Eqca-DQB2*003:AA|1173-7.79		Eqca-DRA*001:01/Eqca-DRA*001:04|10273-81.73	Eqca-DRB*is6:01|3290-25.79		Eqca-DRB3*001:01:02/Eqca-DRB3*001:01:01|53-0.42
Icel_021	Icelandic_Pony	DRB anomaly	8554	10681	8582	5464	HP2.19a	unHP2.31	Eqca-DQA*is5:01|3401-20.79	Eqca-DQA*gb1:01|1467-8.97	Eqca-DQA*is3:01|2531-15.47	Eqca-DQB*is8:01|3870-22.10	Eqca-DQB*is1:02|167-0.95		Eqca-DRA*001:01/Eqca-DRA*001:04|4609-36.23	Eqca-DRB1*002:01|4563-41.41	Eqca-DRB2*005:01|243-2.21			Eqca-DQA*gb1:05:01|1155-7.06			Eqca-DQB*is7:01|2370-13.54	Eqca-DQB*no11:01|4274-24.41	Eqca-DRB2*002:01|249-2.26	Eqca-DRA*001:AA|3973-31.23		Eqca-DRB*no2:01:02|40-0.36	Eqca-DRB3*002:01/Eqca-DRB3*002:02|41-0.37									Eqca-DRB*is1:01:01|30-0.27	Eqca-DRB*is5:02|87-0.79	Eqca-DRB*no4:01|62-0.56	Eqca-DRB*is3:01|52-0.47		Eqca-DRB*is5:03|97-0.88				5
Icel_022	Icelandic_Pony		7493	8939	11579	6641	unHP2.29	HP2.11	Eqca-DQA1*002:01:AA|5044-42.63	Eqca-DQA*no1:01|2449-20.70		Eqca-DQB*no7:01|3368-26.13	Eqca-DQB*no4:01|55-0.43		Eqca-DRA*001:01/Eqca-DRA*001:04|11579-81.09	Eqca-DRB1*001:01|3575-29.87	Eqca-DRB2*002:AA|66-0.55	Eqca-DRB3*002:01/Eqca-DRB3*002:02|26-0.22		Eqca-DQA1*002:01:AA|5044-42.63	Eqca-DQA*no1:01|2449-20.70		Eqca-DQB1*007:AA|4109-31.88	Eqca-DQB*no1:01|1407-10.92		Eqca-DRA*001:01/Eqca-DRA*001:04|11579-81.09	Eqca-DRB*is10:01|2974-24.85
Icel_023	Icelandic_Pony		3963	8760	8780	6489	HP2.15	unHP2.32	Eqca-DQA*gb2:01|1526-24.87	Eqca-DQA2*002:AA|495-8.07		Eqca-DQB*gb1:01|6192-45.50	Eqca-DQB*gb4:01|652-4.79		Eqca-DRA*001:01/Eqca-DRA*001:04|4245-31.60	Eqca-DRB*is6:01|3758-29.92		Eqca-DRB3*001:01:02/Eqca-DRB3*001:01:01|69-0.55		Eqca-DQA*gb1:05:02|924-15.06	Eqca-DQA*is2:01|1018-16.59		Eqca-DQB*is5:01|1844-13.55	Eqca-DQB2*002:AA|72-0.53		Eqca-DRA*001:AA|4535-33.76	Eqca-DRB1*001:01|2618-20.85	Eqca-DRB*gb2:02|44-0.35
Icel_024	Icelandic_Pony		8650	10021	9698	4939	HP2.15	unpHP2.40	Eqca-DQA*gb2:01|6243-47.92	Eqca-DQA2*002:AA|2407-18.48		Eqca-DQB*gb1:01|9012-58.74	Eqca-DQB*gb4:01|1009-6.58		Eqca-DRA*001:01/Eqca-DRA*001:04|4549-34.95198	Eqca-DRB*is6:01|2518-23.24		Eqca-DRB3*001:01:02/Eqca-DRB3*001:01:01|70-0.65								Eqca-DRA*001:03|5149-39.56	Eqca-DRB*is11:01|2351-21.69
Icel_025	Icelandic_Pony		9741	11575	3051	7765	HP2.15	HP2.11	Eqca-DQA*gb2:01|3922-23.43	Eqca-DQA2*002:AA|1689-10.09		Eqca-DQB*gb1:01|6865-40.16	Eqca-DQB*gb4:01|844-4.94		Eqca-DRA*001:01/Eqca-DRA*001:04|3051-82.22	Eqca-DRB*is6:01|7688-70.92		Eqca-DRB3*001:01:02/Eqca-DRB3*001:01:01|77-0.71		Eqca-DQA*no1:01|1216-7.26	Eqca-DQA1*002:03|2914-17.41		Eqca-DQB1*007:AA|2872-16.80	Eqca-DQB*no1:01|994-5.81	Eqca-DRA*001:01/Eqca-DRA*001:04|3051-82.22		Eqca-DRB*is10:01|1946-22.95
Icel_026	Icelandic_Pony		8242	10784	2819	8312	HP2.11	unHP2.35	Eqca-DQA*no1:01|1342-9.72	Eqca-DQA1*002:05|2999-21.73		Eqca-DQB1*007:AA|3267-19.35	Eqca-DQB*no1:01|1517-8.98		Eqca-DRA*001:01/Eqca-DRA*001:04|1461-41.09	Eqca-DRB*is10:01|2899-17.61				Eqca-DQA*gb3:01|550-3.98			Eqca-DQB1*003:AA|6000-35.54			Eqca-DRA*001:03|1358-38.18898	Eqca-DRB1*008:01|5182-31.48	Eqca-DRB2*002:01|68-0.41	Eqca-DRB3*001:01:02/Eqca-DRB3*001:01:01|163-0.99
Icel_027	Icelandic_Pony		7617	9562	2891	8069	HP2.11	unHP2.33a	Eqca-DQA*no1:01|1253-9.02	Eqca-DQA1*002:01:AA|2437-17.55		Eqca-DQB1*007:AA|1262-8.42	Eqca-DQB*no1:01|610-4.07		Eqca-DRA*001:01/Eqca-DRA*001:04|2891-78.69	Eqca-DRB*is10:01|3129-29.87				Eqca-DQA*gb2:02|3387-24.39	Eqca-DQA1*002:01:AA|2437-17.55	Eqca-DQA*gb1:03|540-3.89	Eqca-DQB*gb1:02|6659-44.45	Eqca-DQB2*003:01|1031-6.88		Eqca-DRA*001:01/Eqca-DRA*001:04|2891-78.69	Eqca-DRB*is12:01|4861-32.23	Eqca-DRB2*002:AA|111-0.74
Icel_028	Icelandic_Pony		5597	11288	2616	9268	HP2.17	HP2.16a	Eqca-DQA*is4:01|1265-13.19	Eqca-DQA*gb3:01|324-3.38		Eqca-DQB*is4:01|8356-52.39			Eqca-DRA*001:01/Eqca-DRA*001:04|2616-79.49	Eqca-DRB*is9:01|3954-25.34	Eqca-DRB2*004:01|81-0.52			Eqca-DQA1*002:AA|1958-20.41	Eqca-DQA*gb1:05:04|2050-21.37		Eqca-DQB1*006:AA|2755-17.27	Eqca-DQB2*002:AB|177-1.11		Eqca-DRA*001:01/Eqca-DRA*001:04|2616-79.49	Eqca-DRB*is8:01|5190-33.26	Eqca-DRB2*002:01:AA|43-0.28	Eqca-DRB3*002:01/Eqca-DRB3*002:02|8-0.05128
Icel_029	Icelandic_Pony		8254	6275	2663	6632	HP2.9b	unHP2.37	Eqca-DQA1*005:01|2588-17.35	Eqca-DQA*gb1:04|1363-9.14		Eqca-DQB*gb5:01|2497-25.02	Eqca-DQB2*003:01|2310-23.15		Eqca-DRA*001:01/Eqca-DRA*001:04|2663-81.74	Eqca-DRB1*007:01/Eqca-DRB1*007:02|3433-26.23	Eqca-DRB2*006:01|66-0.50	Eqca-DRB3*002:01/Eqca-DRB3*002:02|29-0.22		Eqca-DQA1*002:01|3135-21.02	Eqca-DQA*gb1:02|1168-7.83		Eqca-DQB*no9:01|1468-14.71	Eqca-DQB2*003:01|2310-23.15		Eqca-DRA*001:01/Eqca-DRA*001:04|2663-81.74	Eqca-DRB*no7:01|2999-22.91	Eqca-DRB2*005:01|105-0.80
Icel_030	Icelandic_Pony		8537	11973	3136	8867	HP2.13	HP2.16a	Eqca-DQA*gb1:06|2123-14.92			Eqca-DQB*is3:01|8697-51.90	Eqca-DQB2*002:AA|124-0.74		Eqca-DRA*001:03|1545-40.25534	Eqca-DRB*gb3:01|4702-31.93	Eqca-DRB*gb2:01|46-0.31	Eqca-DRB3*002:01/Eqca-DRB3*002:02|19-0.12903		Eqca-DQA1*002:AA|4108-28.87	Eqca-DQA*gb1:05:04|2306-16.21		Eqca-DQB1*006:AA|3024-18.05	Eqca-DQB2*002:AB|128-0.76		Eqca-DRA*001:01/Eqca-DRA*001:04|1591-41.45	Eqca-DRB*is8:01|4085-27.74	Eqca-DRB2*002:01:AA|34-0.23	Eqca-DRB3*002:01/Eqca-DRB3*002:02|19-0.12903
Icel_031	Icelandic_Pony		4496	11297	2768	8919	HP2.15	HP2.21*	Eqca-DQA*gb2:01|2162-33.03	Eqca-DQA2*002:AA|772-11.80		Eqca-DQB*gb1:01|8423-51.63	Eqca-DQB*gb4:01|893-5.47		Eqca-DRA*001:01/Eqca-DRA*001:04|2768-82.01	Eqca-DRB*is6:01|4318-32.39		Eqca-DRB3*001:01:02/Eqca-DRB3*001:01:01|132-0.99		Eqca-DQA*no3:01|1008-15.40	Eqca-DQA2*002:01|554-8.46448			Eqca-DQB*no5:01|1828-11.21	Eqca-DQB2*004:01|153-0.94	Eqca-DRA*001:01/Eqca-DRA*001:04|2768-82.01	Eqca-DRB*no8:01|4469-33.52
Icel_032	Icelandic_Pony		5956	11047	2863	7121	HP2.17	HP2.19a	Eqca-DQA*is4:01|1400-11.61	Eqca-DQA*gb3:01|339-2.81141		Eqca-DQB*is4:01|2949-18.04			Eqca-DRA*001:01/Eqca-DRA*001:04|2863-82.29	Eqca-DRB*is9:01|3703-29.47	Eqca-DRB2*004:01|52-0.41			Eqca-DQA*is5:01|2167-17.97	Eqca-DQA*gb1:01|906-7.51	Eqca-DQA*is3:01|1483-12.30	Eqca-DQB*is8:01|8059-49.30	Eqca-DQB*is2:01|39-0.24		Eqca-DRA*001:01/Eqca-DRA*001:04|2863-82.29	Eqca-DRB1*002:01|3239-25.78	Eqca-DRB2*002:01|127-1.01
Icel_033	Icelandic_Pony	DRB anomaly	8871	7592	9656	4508	HP2.16a	unHP2.30	Eqca-DQA1*002:AA|3213-19.51	Eqca-DQA*gb1:05:04|2193-13.32		Eqca-DQB1*006:AA|1392-11.42	Eqca-DQB2*002:AB|100-0.82		Eqca-DRA*001:01/Eqca-DRA*001:04|5172-35.36	Eqca-DRB*is8:01|3971-55.28	Eqca-DRB2*002:01:AA|32-0.45	Eqca-DRB3*002:01/Eqca-DRB3*002:02|33-0.46		Eqca-DQA*gb1:01|1622-9.85	Eqca-DQA*no2:01|1843-11.19		Eqca-DQB*is7:01|5405-44.34	Eqca-DQB*is6:01|498-4.09	Eqca-DQB*is1:01|197-1.62	Eqca-DRA*001:AA|4484-30.65		Eqca-DRB2*002:AA|74-1.03											Eqca-DRB*is1:01:02|63-0.87695	Eqca-DRB*is1:02|114-1.59	Eqca-DRB*is1:01:04|79-1.10	Eqca-DRB*is1:01:03|62-0.86303	Eqca-DRB*is1:05|80-1.11359				5
Icel_034	Icelandic_Pony		7624	9066	12929	9649	HP2.17	unHP2.33b	Eqca-DQA*is4:01|2192-16.40	Eqca-DQA*gb3:01|421-3.15		Eqca-DQB*is4:01|2855-20.41			Eqca-DRA*001:01/Eqca-DRA*001:04|12929-81.31	Eqca-DRB*is9:01|4577-27.10	Eqca-DRB2*004:01|92-0.54			Eqca-DQA*gb2:02|3916-29.29	Eqca-DQA*gb2:01|3727-23.95	Eqca-DQA*gb1:02|1095-8.19	Eqca-DQB*gb1:02|5045-36.07	Eqca-DQB2*003:01|1166-8.34		Eqca-DRA*001:01/Eqca-DRA*001:04|12929-81.31	Eqca-DRB*is12:01|4796-28.40	Eqca-DRB2*002:AA|184-1.09
Icel_035	Icelandic_Pony		9050	13345	11687	7096	HP2.11	HP2.15	Eqca-DQA*no1:01|1113-7.15	Eqca-DQA1*002:01:AA|2898-18.62		Eqca-DQB1*007:AA|2920-14.29	Eqca-DQB*no1:01|1116-5.46		Eqca-DRA*001:01/Eqca-DRA*001:04|11687-78.40	Eqca-DRB*is10:01|2652-20.21				Eqca-DQA*gb2:01|3727-23.95	Eqca-DQA2*002:AA|1312-8.43		Eqca-DQB*gb1:01|8223-40.24	Eqca-DQB*gb4:01|1086-5.31		Eqca-DRA*001:01/Eqca-DRA*001:04|11687-78.40	Eqca-DRB*is6:01|4340-33.08		Eqca-DRB3*001:01:02/Eqca-DRB3*001:01:01|104-0.79
Norw_001	Norwegain_Fjord_Horse	Unassigned alleles	8003	11414	12820	4560	HP2.14	HP2.22c	Eqca-DQA1*002:02|2683-18.54	Eqca-DQA*gb1:02|1035-7.15		Eqca-DQB*no9:01|1156-6.52	Eqca-DQB2*003:01|531-3.00		Eqca-DRA*001:01/Eqca-DRA*001:04|12820-83.39	Eqca-DRB*gb1:01|4054-50.91				Eqca-DQA*no2:01|2104-14.54	Eqca-DQA*no5:01|1711-11.82	Eqca-DQA*gb3:01|470-3.25	Eqca-DQB*no8:01|9165-51.70	Eqca-DQB*no10:01|562-3.17		Eqca-DRA*001:01/Eqca-DRA*001:04|12820-83.39	Eqca-DRB*no1:02|124-1.56	Eqca-DRB*no6:01|140-1.76	Eqca-DRB3*002:01/Eqca-DRB3*002:02|31-0.39			Eqca-DRB*no1:01:02|69-0.86651	Eqca-DRB*no1:01:03|73-0.92	Eqca-DRB*no1:01:04|69-0.86651
Norw_002	Norwegain_Fjord_Horse		7347	7530	13667	6709	HP2.23a	HP2.14	Eqca-DQA*no1:01|2231-19.30			Eqca-DQB*no1:01|2099-18.78	Eqca-DQB*no6:01|1521-13.61		Eqca-DRA*001:01/Eqca-DRA*001:04|13667-83.07	Eqca-DRB1*002:01|3649-25.55		Eqca-DRB3*002:01/Eqca-DRB3*002:02|35-0.25		Eqca-DQA1*002:02|3900-33.74	Eqca-DQA*gb1:02|1216-10.52		Eqca-DQB*no9:01|2811-25.16	Eqca-DQB2*003:01|1099-9.84		Eqca-DRA*001:01/Eqca-DRA*001:04|13667-83.07	Eqca-DRB*gb1:01|3025-21.18
Norw_003	Norwegain_Fjord_Horse		8450	9872	13765	6747	HP2.23c	HP2.14	Eqca-DQA*no1:01|2609-19.29			Eqca-DQB*no1:01|2303-14.59	Eqca-DQB*no6:01|2172-13.76		Eqca-DRA*001:01/Eqca-DRA*001:04|13765-83.86	Eqca-DRB1*002:01|3440-23.90	Eqca-DRB2*002:01|95-0.66	Eqca-DRB3*002:AA|38-0.26		Eqca-DQA1*002:02|4413-32.63	Eqca-DQA*gb1:02|1428-10.56		Eqca-DQB*no9:01|3574-22.65	Eqca-DQB2*003:01|1823-11.55		Eqca-DRA*001:01/Eqca-DRA*001:04|13765-83.86	Eqca-DRB*gb1:01|3174-22.05
Norw_004	Norwegain_Fjord_Horse	DRB anomaly	6048	12746	8978	5714	HP2.25a	HP2.14	Eqca-DQA*gb1:05:03|1002-10.64	Eqca-DQA*no4:01|531-5.64		Eqca-DQB*no11:01|6841-33.34	Eqca-DQB*is7:01|4707-22.94	Eqca-DQB*is1:03|174-0.85	Eqca-DRA*001:AA|3748-29.11		Eqca-DRB2*004:01|108-1.02			Eqca-DQA1*002:02|3343-35.49	Eqca-DQA*gb1:02|1172-12.44		Eqca-DQB*no9:01|607-2.96	Eqca-DQB2*003:01|417-2.03		Eqca-DRA*001:01/Eqca-DRA*001:04|5230-40.62	Eqca-DRB*gb1:01|4820-45.45												Eqca-DRB*is1:01:02|95-0.89572	Eqca-DRB*is1:02|190-1.79	Eqca-DRB*is1:01:04|96-0.91	Eqca-DRB*is1:01:03|67-0.63172	Eqca-DRB2*002:01|214-2.02	Eqca-DRB3*002:AA|96-0.91	Eqca-DRB3*002:01/Eqca-DRB3*002:02|28-0.26		7
Norw_005	Norwegain_Fjord_Horse		8039	16235	10689	7812	HP2.21	HP2.22a	Eqca-DQA*no3:01|1951-14.23	Eqca-DQA2*002:01|1555-11.34		Eqca-DQB*no5:01|1229-5.07	Eqca-DQB2*004:01|134-0.55		Eqca-DRA*001:01/Eqca-DRA*001:04|10689-82.89	Eqca-DRB*no8:01|7150-63.39	Eqca-DRB2*002:01|113-1.00			Eqca-DQA*no2:01|2116-15.44	Eqca-DQA*no5:01|1999-14.58	Eqca-DQA*gb3:01|418-3.05	Eqca-DQB*no8:01|14043-57.97	Eqca-DQB*no10:01|829-3.42		Eqca-DRA*001:01/Eqca-DRA*001:04|10689-82.89	Eqca-DRB*no1:01:01|380-3.37	Eqca-DRB*no6:01|169-1.50
Norw_006	Norwegain_Fjord_Horse	Unassigned alleles	7904	10454	13387	6731	HP2.11	HP2.14	Eqca-DQA*no1:01|1649-13.28	Eqca-DQA1*002:02|2556-20.58		Eqca-DQB1*007:AA|4492-26.18	Eqca-DQB*no1:01|1765-10.28		Eqca-DRA*001:01/Eqca-DRA*001:04|13387-84.21	Eqca-DRB*is10:01|2922-22.46				Eqca-DQA1*002:02|2556-20.58	Eqca-DQA*gb1:02|774-6.23		Eqca-DQB*no9:01|2884-16.81	Eqca-DQB2*003:01|1313-7.65		Eqca-DRA*001:01/Eqca-DRA*001:04|13387-84.21	Eqca-DRB*gb1:01|3688-28.35					Eqca-DRB2*002:01|90-0.69		Eqca-DRB3*002:AA|31-0.24
Norw_007	Norwegain_Fjord_Horse		4762	14991	12955	6463	HP2.23a	HP2.11	Eqca-DQA*no1:01|2115-31.60			Eqca-DQB*no1:01|4936-22.09	Eqca-DQB*no6:01|2834-12.69		Eqca-DRA*001:01/Eqca-DRA*001:04|12955-83.80	Eqca-DRB1*002:01|3687-28.82		Eqca-DRB3*002:01/Eqca-DRB3*002:02|47-0.37		Eqca-DQA*no1:01|2115-31.60	Eqca-DQA1*002:01:AA|2647-39.55		Eqca-DQB1*007:AA|7221-32.32	Eqca-DQB*no1:01|4936-22.09	Eqca-DRA*001:01/Eqca-DRA*001:04|12955-83.80		Eqca-DRB*is10:01|2729-21.33
Norw_008	Norwegain_Fjord_Horse		7718	10390	12816	6112	HP2.18	HP2.23a	Eqca-DQA*no1:01|7718-74.57			Eqca-DQB*no7:01|5668-34.68	Eqca-DQB*no4:01|91-0.56		Eqca-DRA*001:01/Eqca-DRA*001:04|12816-83.18	Eqca-DRB*no7:01|2604-23.54	Eqca-DRB2*003:01|27-0.24	Eqca-DRB3*002:01/Eqca-DRB3*002:02|17-0.15371		Eqca-DQA*no1:01|7718-74.57			Eqca-DQB*no1:01|2075-12.70	Eqca-DQB*no6:01|2556-15.64		Eqca-DRA*001:01/Eqca-DRA*001:04|12816-83.18	Eqca-DRB1*002:01|3481-31.47		Eqca-DRB3*002:01/Eqca-DRB3*002:02|17-0.15371
Norw_009	Norwegain_Fjord_Horse	DRB anomaly	9308	10489	11677	5123	HP2.25a	HP2.23a	Eqca-DQA*gb1:05:03|2884-23.07	Eqca-DQA*no4:01|1607-12.86		Eqca-DQB*no11:01|5460-36.49	Eqca-DQB*is7:01|3867-25.85	Eqca-DQB*is1:03|189-1.26	Eqca-DRA*001:AA|5444-31.71		Eqca-DRB2*004:01|60-0.68			Eqca-DQA*no1:01|4817-38.54			Eqca-DQB*no1:01|467-3.12	Eqca-DQB*no6:01|506-3.38		Eqca-DRA*001:01/Eqca-DRA*001:04|6233-36.31	Eqca-DRB1*002:01|4811-54.29		Eqca-DRB3*002:01/Eqca-DRB3*002:02|36-0.41								Eqca-DRB*no2:01:02|38-0.43		Eqca-DRB*is5:02|67-0.76	Eqca-DRB*no4:01|53-0.60	Eqca-DRB*is3:01|38-0.43		Eqca-DRB*no2:01:01|20-0.22568				5
Norw_010	Norwegain_Fjord_Horse	DRB anomaly	8877	10320	11878	7557	HP2.25a	HP2.23a	Eqca-DQA*gb1:05:03|2582-21.56	Eqca-DQA*no4:01|1821-15.20		Eqca-DQB*no11:01|5234-35.96	Eqca-DQB*is7:01|3851-26.46	Eqca-DQB*is1:03|220-1.51	Eqca-DRA*001:AA|5421-31.08		Eqca-DRB2*004:01|167-1.25			Eqca-DQA*no1:01|4474-37.35			Eqca-DQB*no1:01|633-4.35	Eqca-DQB*no6:01|382-2.62		Eqca-DRA*001:01/Eqca-DRA*001:04|6457-37.02	Eqca-DRB1*002:01|6815-50.85		Eqca-DRB3*002:01/Eqca-DRB3*002:02|87-0.65								Eqca-DRB*no2:01:02|62-0.46		Eqca-DRB*is5:02|109-0.81	Eqca-DRB*no4:01|90-0.67	Eqca-DRB*is3:01|72-0.54		Eqca-DRB*no4:02|43-0.32082	Eqca-DRB*is5:01|112-0.84			6
Norw_011	Norwegain_Fjord_Horse	DRB anomaly	8073	10655	13411	7112	HP2.22b	unpHP2.41	Eqca-DQA*gb3:01|1009-8.61	Eqca-DQA*no2:01|4245-36.24	Eqca-DQA*no5:01|2819-24.07	Eqca-DQB*no8:01|9571-63.97	Eqca-DQB*no10:01|262-1.75		Eqca-DRA*001:01/Eqca-DRA*001:04|13411-83.54	Eqca-DRB*no1:03|97-0.92	Eqca-DRB*no6:01|235-2.23						Eqca-DQB*no7:01|822-5.49			Eqca-DRA*001:01/Eqca-DRA*001:04|13411-83.54	Eqca-DRB*no7:01|6005-56.88	Eqca-DRB2*003:01|57-0.54															Eqca-DRB*no3:02|237-2.24474	Eqca-DRB*no12:01:01|131-1.24077	Eqca-DRB*is7:01|206-2.00	Eqca-DRB*no1:04|38-0.36	Eqca-DRB*no12:01:02|312-2.96
Norw_012	Norwegain_Fjord_Horse	Unassigned alleles	6811	11667	10483	9141	HP2.24	HP2.18	Eqca-DQA1*002:05|4230-41.63	Eqca-DQA2*002:AA|2581-25.40		Eqca-DQB1*003:01|9901-65.13	Eqca-DQB*no1:02|175-1.15		Eqca-DRA*001:03|5061-40.11891	Eqca-DRB1*008:01|6084-40.77	Eqca-DRB2*002:01|109-0.73	Eqca-DRB3*002:01/Eqca-DRB3*002:02|10-0.06701		Eqca-DQA*no1:01|2-0.01968			Eqca-DQB*no7:01|1523-10.02	Eqca-DQB*no4:01|22-0.14472		Eqca-DRA*001:01/Eqca-DRA*001:04|5422-42.98	Eqca-DRB*no7:01|2910-19.50	Eqca-DRB2*003:01|38-0.25	Eqca-DRB3*002:01/Eqca-DRB3*002:02|10-0.06701		Eqca-DQB*no2:01|68-0.45
Norw_013	Norwegain_Fjord_Horse	DRB anomaly	7896	9800	9266	1703	HP2.25a	HP2.22a	Eqca-DQA*gb1:05:03|2050-17.17	Eqca-DQA*no4:01|574-4.81		Eqca-DQB*no11:01|3324-21.15	Eqca-DQB*is7:01|2170-13.81	Eqca-DQB*is1:03|114-0.73	Eqca-DRA*001:AA|4543-32.35		Eqca-DRB2*004:01|490-9.75			Eqca-DQA*no2:01|3158-26.46	Eqca-DQA*no5:01|1661-13.91	Eqca-DQA*gb3:01|453-3.79	Eqca-DQB*no8:01|4136-26.32	Eqca-DQB*no10:01|56-0.36		Eqca-DRA*001:01/Eqca-DRA*001:04|4723-33.63	Eqca-DRB*no1:01:01|45-0.90	Eqca-DRB*no6:01|901-17.92	Eqca-DRB3*002:01/Eqca-DRB3*002:02|133-2.65									Eqca-DRB*is1:01:01|38-0.76					Eqca-DRB*no5:02|37-0.73603	Eqca-DRB*no5:01|45-0.90	Eqca-DRB*is1:04|14-0.27850
Norw_014	Norwegain_Fjord_Horse		7761	6573	13670	7023	HP2.23a	HP2.14	Eqca-DQA*no1:01|2395-19.85			Eqca-DQB*no1:01|1319-13.68	Eqca-DQB*no6:01|1333-13.83		Eqca-DRA*001:01/Eqca-DRA*001:04|13670-84.38	Eqca-DRB1*002:01|3621-24.85		Eqca-DRB3*002:01/Eqca-DRB3*002:02|38-0.26		Eqca-DQA1*002:02|4163-34.50	Eqca-DQA*gb1:02|1203-9.97		Eqca-DQB*no9:01|2257-23.42	Eqca-DQB2*003:01|1664-17.26		Eqca-DRA*001:01/Eqca-DRA*001:04|13670-84.38	Eqca-DRB*gb1:01|3364-23.08
Norw_015	Norwegain_Fjord_Horse		4622	11331	10911	8192	HP2.24	HP2.23a	Eqca-DQA1*002:05|2403-35.76	Eqca-DQA2*002:AA|1174-17.47		Eqca-DQB1*003:01|9059-58.28	Eqca-DQB*no1:02|335-2.16		Eqca-DRA*001:03|5350-40.74328	Eqca-DRB1*008:01|4466-29.26	Eqca-DRB2*002:01|84-0.55	Eqca-DRB3*002:01/Eqca-DRB3*002:02|27-0.17688		Eqca-DQA*no1:01|1045-15.55			Eqca-DQB*no1:01|904-5.82	Eqca-DQB*no6:01|1033-6.65		Eqca-DRA*001:01/Eqca-DRA*001:04|5561-42.35	Eqca-DRB1*002:01|3642-23.86		Eqca-DRB3*002:01/Eqca-DRB3*002:02|27-0.17688
Norw_016	Norwegain_Fjord_Horse	DRB anomaly	9125	10234	11102	6190	HP2.25a	HP2.23a	Eqca-DQA*gb1:05:03|3112-24.79	Eqca-DQA*no4:01|1538-12.25		Eqca-DQB*no11:01|5395-36.55	Eqca-DQB*is7:01|3946-26.73	Eqca-DQB*is1:03|221-1.50	Eqca-DRA*001:AA|5089-29.86		Eqca-DRB2*004:01|135-1.22			Eqca-DQA*no1:01|4475-35.64			Eqca-DQB*no1:01|347-2.35	Eqca-DQB*no6:01|325-2.20		Eqca-DRA*001:01/Eqca-DRA*001:04|6013-35.28	Eqca-DRB1*002:01|5596-50.54		Eqca-DRB3*002:01/Eqca-DRB3*002:02|79-0.71								Eqca-DRB*no2:01:02|45-0.41	Eqca-DRB*is1:01:01|31-0.28	Eqca-DRB*is5:02|86-0.78	Eqca-DRB*no4:01|78-0.70	Eqca-DRB*is3:01|46-0.42		Eqca-DRB*is5:03|94-0.85				6
Norw_017	Norwegain_Fjord_Horse	DRB anomaly	9351	12157	12241	4807	HP2.25a	HP2.14	Eqca-DQA*gb1:05:03|1675-10.39	Eqca-DQA*no4:01|777-4.82		Eqca-DQB*no11:01|6293-32.20	Eqca-DQB*is7:01|4574-23.40	Eqca-DQB*is1:03|184-0.94	Eqca-DRA*001:AA|5415-28.71		Eqca-DRB2*004:01|98-1.18			Eqca-DQA1*002:02|5252-32.57	Eqca-DQA*gb1:02|1647-10.21		Eqca-DQB*no9:01|708-3.62	Eqca-DQB2*003:01|398-2.04		Eqca-DRA*001:01/Eqca-DRA*001:04|6826-36.19	Eqca-DRB*gb1:01|4357-52.44												Eqca-DRB*is1:01:02|52-0.62583	Eqca-DRB*is1:02|113-1.36	Eqca-DRB*is1:01:04|74-0.89	Eqca-DRB*is1:01:03|70-0.84246	Eqca-DRB3*002:01/Eqca-DRB3*002:02|43-0.52				5
Norw_018	Norwegain_Fjord_Horse	Homozygous	10804	15881	16295	12480	HP2.23a	-	Eqca-DQA*no1:01|10804-80.79			Eqca-DQB*no1:01|8825-39.76	Eqca-DQB*no6:01|7056-31.79		Eqca-DRA*001:01/Eqca-DRA*001:04|16295-84.65	Eqca-DRB1*002:01|12419-63.09		Eqca-DRB3*002:01/Eqca-DRB3*002:02|61-0.31
Norw_019	Norwegain_Fjord_Horse	DRB anomaly	8934	14237	12534	6596	HP2.25a	HP2.18	Eqca-DQA*gb1:05:03|5155-41.81	Eqca-DQA*no4:01|3779-30.65		Eqca-DQB*no11:01|7021-31.24	Eqca-DQB*is7:01|5132-22.83	Eqca-DQB*is1:03|298-1.33	Eqca-DRA*001:AA|4942-26.84		Eqca-DRB2*004:01|216-2.14			Eqca-DQA*no1:01|2-0.01622			Eqca-DQB*no7:01|1733-7.71	Eqca-DQB*no4:01|53-0.24		Eqca-DRA*001:01/Eqca-DRA*001:04|7592-41.23	Eqca-DRB*no7:01|5760-57.04	Eqca-DRB2*003:01|139-1.38	Eqca-DRB3*002:01/Eqca-DRB3*002:02|50-0.50							Eqca-DRB*no3:01:02|228-2.26	Eqca-DRB*no2:01:02|39-0.39		Eqca-DRB*no3:01:01|85-0.84167	Eqca-DRB*is3:01|79-0.78
Norw_020	Norwegain_Fjord_Horse	DRB anomaly	6863	13864	10341	5881	HP2.25a	unHP2.39	Eqca-DQA*gb1:05:03|3191-33.25	Eqca-DQA*no4:01|3672-38.27		Eqca-DQB*no11:01|6863-30.38	Eqca-DQB*is7:01|5019-22.22	Eqca-DQB*is1:03|187-0.83	Eqca-DRA*001:AA|4067-26.57		Eqca-DRB2*004:01|107-1.25			Eqca-DQA*gb1:05:03|3191-33.25	Eqca-DQA*no4:01|3672-38.27		Eqca-DQB*no7:01|1795-7.95	Eqca-DQB*no4:01|43-0.19037		Eqca-DRA*001:01/Eqca-DRA*001:04|6274-40.99	Eqca-DRB*no7:01|5244-61.14	Eqca-DRB2*003:01|55-0.64	Eqca-DRB3*002:01/Eqca-DRB3*002:02|19-0.22							Eqca-DRB*no3:01:02|191-2.23	Eqca-DRB*no2:01:02|44-0.51	Eqca-DRB*is1:01:01|35-0.41	Eqca-DRB*no3:01:01|93-1.08430	Eqca-DRB*is3:01|71-0.83			Eqca-DRB*no2:01:01|22-0.25650
Norw_021	Norwegain_Fjord_Horse		10637	20817	12801	8744	HP2.24	HP2.23a	Eqca-DQA1*002:05|5721-32.77	Eqca-DQA2*002:AA|2822-16.16		Eqca-DQB1*003:01|15632-49.20	Eqca-DQB*no1:02|748-2.35		Eqca-DRA*001:03|6227-40.88104	Eqca-DRB1*008:01|4738-27.86	Eqca-DRB2*002:01|114-0.67	Eqca-DRB3*002:01/Eqca-DRB3*002:02|28-0.16466		Eqca-DQA*no1:01|2094-11.99			Eqca-DQB*no1:01|2125-6.69	Eqca-DQB*no6:01|2312-7.28		Eqca-DRA*001:01/Eqca-DRA*001:04|6574-43.16	Eqca-DRB1*002:01|3892-22.89		Eqca-DRB3*002:01/Eqca-DRB3*002:02|28-0.16466
Norw_022	Norwegain_Fjord_Horse	Homozygous	10263	16492	15071	9119	HP2.23a	-	Eqca-DQA*no1:01|10263-80.73			Eqca-DQB*no1:01|7227-31.56	Eqca-DQB*no6:01|9265-40.45		Eqca-DRA*001:01/Eqca-DRA*001:04|15071-84.16	Eqca-DRB1*002:01|9051-61.51		Eqca-DRB3*002:01/Eqca-DRB3*002:02|68-0.46
Norw_023	Norwegain_Fjord_Horse	Unassigned alleles	4491	10538	14150	8069	HP2.21	pHP2.26	Eqca-DQA*no3:01|2613-42.00	Eqca-DQA2*002:01|1878-30.19		Eqca-DQB*no5:01|3895-25.19	Eqca-DQB2*004:01|680-4.40		Eqca-DRA*001:01/Eqca-DRA*001:04|14150-83.60	Eqca-DRB*no8:01|4792-38.73	Eqca-DRB2*002:01|173-1.40						Eqca-DQB*no7:01|5890-38.10	Eqca-DQB*no4:01|73-0.47		Eqca-DRA*001:01/Eqca-DRA*001:04|14150-83.60	Eqca-DRB*no7:01|3038-24.55						Eqca-DRB2*003:01|66-0.53
Norw_024	Norwegain_Fjord_Horse	DRB anomaly	7981	12827	11094	5340	HP2.25a	HP2.18	Eqca-DQA*gb1:05:03|4506-39.94	Eqca-DQA*no4:01|3475-30.80		Eqca-DQB*no11:01|6641-31.91	Eqca-DQB*is7:01|4409-21.18	Eqca-DQB*is1:03|238-1.14	Eqca-DRA*001:AA|4645-27.73		Eqca-DRB2*004:01|117-1.46			Eqca-DQA*no1:01|2-0.01773			Eqca-DQB*no7:01|1539-7.39	Eqca-DQB*no4:01|38-0.18257		Eqca-DRA*001:01/Eqca-DRA*001:04|6449-38.51	Eqca-DRB*no7:01|4680-58.53	Eqca-DRB2*003:01|84-1.05	Eqca-DRB3*002:01/Eqca-DRB3*002:02|34-0.43														Eqca-DRB*no2:02|38-0.48	Eqca-DRB*no9:01:01|201-2.51	Eqca-DRB*no9:01:02|96-1.20060	Eqca-DRB*is1:03|17-0.21	Eqca-DRB*is3:02|73-0.91
Norw_025	Norwegain_Fjord_Horse	Homozygous, Unassigned alleles	8838	6665	7852	6536	HP2.14	-	Eqca-DQA1*002:02|6354-44.47	Eqca-DQA*gb1:02|2484-17.39		Eqca-DQB*no9:01|3990-41.42	Eqca-DQB2*003:01|2675-27.77		Eqca-DRA*001:01/Eqca-DRA*001:04|7852-83.14	Eqca-DRB*gb1:01|6491-63.51																		Eqca-DRB3*002:01/Eqca-DRB3*002:02|45-0.44
Norw_026	Norwegain_Fjord_Horse	Homozygous, Unassigned alleles	7058	6428	8815	8546	HP2.14	-	Eqca-DQA1*002:02|5281-47.43	Eqca-DQA*gb1:02|1777-15.96		Eqca-DQB*no9:01|3667-40.86	Eqca-DQB2*003:01|2761-30.76		Eqca-DRA*001:01/Eqca-DRA*001:04|8815-83.71	Eqca-DRB*gb1:01|8518-64.65																		Eqca-DRB3*002:01/Eqca-DRB3*002:02|28-0.21
Norw_027	Norwegain_Fjord_Horse	Unassigned alleles	8483	7806	9711	7409	pHP2.26	HP2.14				Eqca-DQB*no7:01|3689-29.71	Eqca-DQB*no4:01|41-0.33			Eqca-DRB*no7:01|3389-24.06				Eqca-DQA1*002:02|6152-43.64	Eqca-DQA*gb1:02|2331-16.54		Eqca-DQB*no9:01|2046-16.48	Eqca-DQB2*003:01|1981-15.96		Eqca-DRA*001:01/Eqca-DRA*001:04|9711-83.97	Eqca-DRB*gb1:01|4020-28.54				Eqca-DQB*no3:01|49-0.39
Norw_028	Norwegain_Fjord_Horse		5321	7511	8221	8301	HP2.14	HP2.21	Eqca-DQA1*002:02|2328-26.73	Eqca-DQA*gb1:02|629-7.22		Eqca-DQB*no9:01|2721-24.02	Eqca-DQB2*003:01|2053-18.12		Eqca-DRA*001:01/Eqca-DRA*001:04|8221-82.77	Eqca-DRB*gb1:01|3374-23.66				Eqca-DQA*no3:01|1261-14.48	Eqca-DQA2*002:01|1103-12.67		Eqca-DQB*no5:01|2575-22.73	Eqca-DQB2*004:01|162-1.43		Eqca-DRA*001:01/Eqca-DRA*001:04|8221-82.77	Eqca-DRB*no8:01|4843-33.97	Eqca-DRB2*002:01|84-0.59
Norw_029	Norwegain_Fjord_Horse	Unassigned alleles	9075	7193	8117	6749	HP2.23a	HP2.14	Eqca-DQA*no1:01|2798-18.78			Eqca-DQB*no1:01|1497-12.89	Eqca-DQB*no6:01|1356-11.68		Eqca-DRA*001:01/Eqca-DRA*001:04|8117-83.11	Eqca-DRB1*002:01|3584-24.01		Eqca-DRB3*002:01/Eqca-DRB3*002:02|31-0.21		Eqca-DQA1*002:02|4584-30.78	Eqca-DQA*gb1:02|1693-11.37		Eqca-DQB*no9:01|2279-19.63	Eqca-DQB2*003:01|2061-17.75		Eqca-DRA*001:01/Eqca-DRA*001:04|8117-83.11	Eqca-DRB*gb1:01|3033-20.32					Eqca-DRB2*002:01|101-0.68
Norw_030	Norwegain_Fjord_Horse	Homozygous	8603	16926	9631	10295	HP2.24	-	Eqca-DQA1*002:05|5217-41.08	Eqca-DQA2*002:AA|3386-26.66		Eqca-DQB1*003:01|16518-78.55	Eqca-DQB*no1:02|408-1.94		Eqca-DRA*001:03|9631-84.33	Eqca-DRB1*008:01|10149-75.63	Eqca-DRB2*002:01|110-0.82	Eqca-DRB3*002:01/Eqca-DRB3*002:02|36-0.27
Norw_031	Norwegain_Fjord_Horse	Unassigned alleles	3970	5947	7774	6296	HP2.14	HP2.5	Eqca-DQA1*002:02|1456-23.29	Eqca-DQA*gb1:02|1000-15.99		Eqca-DQB*no9:01|1912-22.07	Eqca-DQB2*003:01|1897-21.90		Eqca-DRA*001:01/Eqca-DRA*001:04|7774-80.93	Eqca-DRB*gb1:01|2626-22.01	Eqca-DRB2*001:01/Eqca-DRB2*001:02|95-0.80			Eqca-DQA1*004:01|1514-24.22			Eqca-DQB1*005:01|1972-22.76	Eqca-DQB2*005:01|166-1.92		Eqca-DRA*001:01/Eqca-DRA*001:04|7774-80.93	Eqca-DRB1*005:01|3322-27.84	Eqca-DRB2*002:01|124-1.04	Eqca-DRB3*001:01:02/Eqca-DRB3*001:01:01|90-0.75					Eqca-DRB3*002:AA|39-0.33
Norw_032	Norwegain_Fjord_Horse		5790	6000	6790	4822	HP2.23a	HP2.14	Eqca-DQA*no1:01|1470-16.70			Eqca-DQB*no1:01|1501-18.06	Eqca-DQB*no6:01|1369-16.47		Eqca-DRA*001:01/Eqca-DRA*001:04|6790-81.86	Eqca-DRB1*002:01|2594-28.09		Eqca-DRB3*002:01/Eqca-DRB3*002:02|23-0.25		Eqca-DQA1*002:02|2702-30.70	Eqca-DQA*gb1:02|1618-18.39		Eqca-DQB*no9:01|1491-17.94	Eqca-DQB2*003:01|1639-19.72		Eqca-DRA*001:01/Eqca-DRA*001:04|6790-81.86	Eqca-DRB*gb1:01|2205-23.88
Norw_033	Norwegain_Fjord_Horse	Homozygous	7966	12803	9395	8891	HP2.23a	-	Eqca-DQA*no1:01|7966-79.00			Eqca-DQB*no1:01|6596-38.69	Eqca-DQB*no6:01|6207-36.41		Eqca-DRA*001:01/Eqca-DRA*001:04|9395-81.68	Eqca-DRB1*002:01|8822-61.20		Eqca-DRB3*002:01/Eqca-DRB3*002:02|69-0.48
Norw_034	Norwegain_Fjord_Horse	DRB anomaly	9168	11557	7569	5267	HP2.25a	HP2.5	Eqca-DQA*gb1:05:03|2824-19.38	Eqca-DQA*no4:01|1182-8.11		Eqca-DQB*no11:01|5641-32.08	Eqca-DQB*is7:01|4995-28.40	Eqca-DQB*is1:03|328-1.87	Eqca-DRA*001:AA|3196-28.70		Eqca-DRB2*004:01|115-1.29			Eqca-DQA1*004:01|5162-35.42			Eqca-DQB1*005:01|538-3.06	Eqca-DQB2*005:01|55-0.31		Eqca-DRA*001:01/Eqca-DRA*001:04|4373-39.28	Eqca-DRB1*005:01|4772-53.44	Eqca-DRB2*001:01/Eqca-DRB2*001:02|98-1.10	Eqca-DRB3*002:01/Eqca-DRB3*002:02|23-0.26									Eqca-DRB*is1:01:01|189-2.12					Eqca-DRB3*001:01:02/Eqca-DRB3*001:01:01|70-0.78
Norw_035	Norwegain_Fjord_Horse		8086	7968	10368	5691	HP2.23c	HP2.14	Eqca-DQA*no1:01|2022-16.56			Eqca-DQB*no1:01|1795-15.83	Eqca-DQB*no6:01|1810-15.96		Eqca-DRA*001:01/Eqca-DRA*001:04|10368-82.90	Eqca-DRB1*002:01|2873-25.06	Eqca-DRB2*002:01|100-0.87	Eqca-DRB3*002:AA|45-0.39		Eqca-DQA1*002:02|4230-34.65	Eqca-DQA*gb1:02|1834-15.02		Eqca-DQB2*003:01|2309-20.36	Eqca-DQB*no9:01|2054-18.11		Eqca-DRA*001:01/Eqca-DRA*001:04|10368-82.90	Eqca-DRB*gb1:01|2673-23.31
Norw_036	Norwegain_Fjord_Horse	DRB anomaly	4420	11323	8293	5873	HP2.25a	unHP2.38	Eqca-DQA*gb1:05:03|1138-17.52	Eqca-DQA*no4:01|789-12.15		Eqca-DQB*no11:01|5838-36.43	Eqca-DQB*is7:01|3995-24.93	Eqca-DQB*is1:03|373-2.33	Eqca-DRA*001:AA|3938-33.36		Eqca-DRB2*004:01|88-1.04			Eqca-DQA1*002:02|1970-30.33	Eqca-DQA2*002:01|523-8.05		Eqca-DQB2*004:01:AA|45-0.28	Eqca-DQB1*004:AA|1072-6.69		Eqca-DRA*001:01/Eqca-DRA*001:04|4355-36.89	Eqca-DRB*is8:01|5185-61.28	Eqca-DRB2*002:01|117-1.38	Eqca-DRB3*002:01/Eqca-DRB3*002:02|55-0.65										Eqca-DRB*is1:01:02|72-0.85	Eqca-DRB*is1:02|162-1.91	Eqca-DRB*is1:01:04|72-0.85	Eqca-DRB*is1:01:03|29-0.34275	Eqca-DRB*is1:05|93-1.09916				5
Norw_037	Norwegain_Fjord_Horse		5565	7124	8249	6487	unHP2.23b	HP2.13*	Eqca-DQA*no1:01|1975-27.29			Eqca-DQB*no1:01|1378-14.65	Eqca-DQB*no6:01|1132-12.03		Eqca-DRA*001:01/Eqca-DRA*001:04|4177-41.34	Eqca-DRB1*002:01|2566-25.33	Eqca-DRB2*002:01|75-0.74	Eqca-DRB3*001:01:02/Eqca-DRB3*001:01:01|54-0.53		Eqca-DQA*gb1:06|3590-49.61			Eqca-DQB*is3:01|4454-47.35	Eqca-DQB2*002:AA|160-1.70		Eqca-DRA*001:03|4072-40.29688	Eqca-DRB*gb3:01|3792-37.43
